# Supplementary material for: Characterization and comparative profiling of the small RNA transcriptomes in two phases of locust
Source: Genome Biol. 2009 Jan 16;10(1):R6. doi: 10.1186/gb-2009-10-1-r6 (PMC2687794; doi:10.1186/gb-2009-10-1-r6)
Supplement: Additional data file 1 — Locust endo-siRNAs. [file gb-2009-10-1-r6-S1.txt]

>lmi-siR-1 [organism=migratory locust] gregarious-read-64 solitary-read-149.
UACAACUGUCAGACGCGCACGUGGUGC
>lmi-siR-2 [organism=migratory locust] gregarious-read-50 solitary-read-206.
UAGUUUCAGCACGGACGCCAGAAGGGU
>lmi-siR-3 [organism=migratory locust] gregarious-read-33 solitary-read-19.
CAGGCACAUACAAAAGACACAC
>lmi-siR-4 [organism=migratory locust] gregarious-read-21 solitary-read-7.
CAGGCACAUACAAAAGACACA
>lmi-siR-5 [organism=migratory locust] gregarious-read-18 solitary-read-31.
UAACUUCCCGUCCCGGACUUUGGGCUG
>lmi-siR-6 [organism=migratory locust] gregarious-read-15 solitary-read-9.
UGAGAACGCAGAAAAUCCUCACGGAC
>lmi-siR-7 [organism=migratory locust] gregarious-read-14 solitary-read-92.
UCCGCUCGACUUGGGCCCAGACCUCGGC
>lmi-siR-8 [organism=migratory locust] gregarious-read-13 solitary-read-26.
UUUUUAAUCUGUGGAACGGUAUUGCAG
>lmi-siR-9 [organism=migratory locust] gregarious-read-12 solitary-read-48.
UAGUUUCAGCACGGACGCCAGAAGGG
>lmi-siR-10 [organism=migratory locust] gregarious-read-12 solitary-read-58.
GUGGGAGAAAUUCAGAAUUAAUGGCA
>lmi-siR-11 [organism=migratory locust] gregarious-read-12 solitary-read-26.
UGCGUUGUGAGUUGUCUUCGGCAU
>lmi-siR-12 [organism=migratory locust] gregarious-read-12 solitary-read-4.
UGAGAACGCAGAAAAUCCUCACGGA
>lmi-siR-13 [organism=migratory locust] gregarious-read-12 solitary-read-1.
UAGAGUUUGUCGUGUGGACACAU
>lmi-siR-14 [organism=migratory locust] gregarious-read-11 solitary-read-12.
UACAACUGUCAGACGCGCACGUGGU
>lmi-siR-15 [organism=migratory locust] gregarious-read-10 solitary-read-20.
UAGUUUCAGCACGGACGCCAGAAGG
>lmi-siR-16 [organism=migratory locust] gregarious-read-10 solitary-read-1.
CGACAGGCACAUACAAAAGACA
>lmi-siR-17 [organism=migratory locust] gregarious-read-9 solitary-read-42.
AAAAGUGAAGCAGAGCUCGCGC
>lmi-siR-18 [organism=migratory locust] gregarious-read-9 solitary-read-41.
AUACCUAUGUAGCACGCCGCGC
>lmi-siR-19 [organism=migratory locust] gregarious-read-9 solitary-read-9.
UAGCAUUUUUCGGUGUGUGACAUUCC
>lmi-siR-20 [organism=migratory locust] gregarious-read-8 solitary-read-55.
UACUAAGGACGGCACAAAUAUCCAUGCC
>lmi-siR-21 [organism=migratory locust] gregarious-read-8 solitary-read-11.
UGCGUUGUGAGUUGUCUUCGGCA
>lmi-siR-22 [organism=migratory locust] gregarious-read-7 solitary-read-36.
UACAACUGUCAGACGCGCACGUGGUG
>lmi-siR-23 [organism=migratory locust] gregarious-read-7 solitary-read-5.
UAACUUCCCGUCCCGGACUUUGGGC
>lmi-siR-24 [organism=migratory locust] gregarious-read-7 solitary-read-7.
UGCGUUGUGAGUUGUCUUCGGCAUU
>lmi-siR-25 [organism=migratory locust] gregarious-read-7 solitary-read-15.
UUGAAAAAGCAUGAACUGGCCC
>lmi-siR-26 [organism=migratory locust] gregarious-read-7 solitary-read-1.
UAUCACUUUCUGAAUGCUGUACUGGCU
>lmi-siR-27 [organism=migratory locust] gregarious-read-6 solitary-read-6.
AUAGGACCACAAUGCAGGACAA
>lmi-siR-28 [organism=migratory locust] gregarious-read-6 solitary-read-25.
ACACGUGAACGAGAUGAGGACA
>lmi-siR-29 [organism=migratory locust] gregarious-read-6 solitary-read-16.
CAACAAAGACAGGACAUUGGAA
>lmi-siR-30 [organism=migratory locust] gregarious-read-6 solitary-read-5.
ACAGGACAUUGGAAAAAGCCGA
>lmi-siR-31 [organism=migratory locust] gregarious-read-6 solitary-read-2.
UUGUAAAACUUAGGCGAAGUUUUGA
>lmi-siR-32 [organism=migratory locust] gregarious-read-6 solitary-read-2.
UCAGUAGUUACAGGGGCAACAG
>lmi-siR-33 [organism=migratory locust] gregarious-read-5 solitary-read-23.
AAGUGAAGCAGAGCUCGCGCGG
>lmi-siR-34 [organism=migratory locust] gregarious-read-5 solitary-read-17.
CAGAAAAGUGAAGCAGAGCUCG
>lmi-siR-35 [organism=migratory locust] gregarious-read-5 solitary-read-12.
UUUUUAAUCUGUGGAACGGUAUUGCA
>lmi-siR-36 [organism=migratory locust] gregarious-read-5 solitary-read-16.
UCCGAAUGUCGCCCUGUAACGCACAGU
>lmi-siR-37 [organism=migratory locust] gregarious-read-5 solitary-read-15.
UCGCACCAACAAAGACAGGACA
>lmi-siR-38 [organism=migratory locust] gregarious-read-5 solitary-read-15.
UCCUAAGCUGGAACAAGCCACCAACGUC
>lmi-siR-39 [organism=migratory locust] gregarious-read-5 solitary-read-6.
ACCAAUCGGCACGUUCGGAAGGUACC
>lmi-siR-40 [organism=migratory locust] gregarious-read-5 solitary-read-12.
GAUUACGAGAGUAACUCGGGCGUCC
>lmi-siR-41 [organism=migratory locust] gregarious-read-5 solitary-read-2.
CUUAUGGGACUUAACUACGGGG
>lmi-siR-42 [organism=migratory locust] gregarious-read-4 solitary-read-10.
UAGUUUCAGCACGGACGCCAGAAG
>lmi-siR-43 [organism=migratory locust] gregarious-read-4 solitary-read-6.
UCAGUAGUUUCAGCACGGACGCCAG
>lmi-siR-44 [organism=migratory locust] gregarious-read-4 solitary-read-4.
CAGUAGUUUCAGCACGGACGCCAGAAG
>lmi-siR-45 [organism=migratory locust] gregarious-read-4 solitary-read-16.
UCACUAUUGAACCACACGAUUCCGGGUC
>lmi-siR-46 [organism=migratory locust] gregarious-read-4 solitary-read-3.
AGAAAAGUGAAGCAGAGCUCG
>lmi-siR-47 [organism=migratory locust] gregarious-read-4 solitary-read-16.
UAUACCUAUGUAGCACGCCGCG
>lmi-siR-48 [organism=migratory locust] gregarious-read-4 solitary-read-36.
UAUAGGACCACAAUGCAGGACA
>lmi-siR-49 [organism=migratory locust] gregarious-read-4 solitary-read-34.
UACACGUGAACGAGAUGAGGAC
>lmi-siR-50 [organism=migratory locust] gregarious-read-4 solitary-read-15.
UAACUUCCCGUCCCGGACUUUGGGCU
>lmi-siR-51 [organism=migratory locust] gregarious-read-4 solitary-read-5.
UAACUUCCCGUCCCGGACUUUG
>lmi-siR-52 [organism=migratory locust] gregarious-read-4 solitary-read-2.
UAACUUCCCGUCCCGGACUUUGG
>lmi-siR-53 [organism=migratory locust] gregarious-read-4 solitary-read-26.
UCUGUUAACAUGACAAAUUCAAACGGCU
>lmi-siR-54 [organism=migratory locust] gregarious-read-4 solitary-read-1.
AGGCACAUACAAAAGACACACA
>lmi-siR-55 [organism=migratory locust] gregarious-read-4 solitary-read-3.
ACCAACAAAGACAGGACAUUGG
>lmi-siR-56 [organism=migratory locust] gregarious-read-4 solitary-read-7.
UACAUUCUGUUAACAUGACAAAUUCAA
>lmi-siR-57 [organism=migratory locust] gregarious-read-4 solitary-read-13.
AGGACAUUGGAAAAAGCCGACA
>lmi-siR-58 [organism=migratory locust] gregarious-read-4 solitary-read-5.
GAUUACGAGAGUAACUCGGGCGUC
>lmi-siR-59 [organism=migratory locust] gregarious-read-4 solitary-read-12.
CCGGCAACGAGGAUACACCUGC
>lmi-siR-60 [organism=migratory locust] gregarious-read-4 solitary-read-11.
AGGCCUUGACCAGACAUCCCGC
>lmi-siR-61 [organism=migratory locust] gregarious-read-4 solitary-read-2.
UAUCUUAUAUGCUGGCUGAAGUCCAU
>lmi-siR-62 [organism=migratory locust] gregarious-read-4 solitary-read-6.
UAAGGAAGUGGAAAAGGAGUCAUUCCAA
>lmi-siR-63 [organism=migratory locust] gregarious-read-4 solitary-read-3.
CCACUGAUGAUGCUGCAACGCCAG
>lmi-siR-64 [organism=migratory locust] gregarious-read-4 solitary-read-3.
UUCUGAAGGCAUUUGUAUGGAG
>lmi-siR-65 [organism=migratory locust] gregarious-read-3 solitary-read-6.
AGUUUCAGCACGGACGCCAGAAGGGU
>lmi-siR-66 [organism=migratory locust] gregarious-read-3 solitary-read-2.
UUUCAGCACGGACGCCAGAAGGGUGGC
>lmi-siR-67 [organism=migratory locust] gregarious-read-3 solitary-read-6.
GUGGGAGAAAUUCAGAAUUAAUGGC
>lmi-siR-68 [organism=migratory locust] gregarious-read-3 solitary-read-2.
GUGGGAGAAAUUCAGAAUUAAUGG
>lmi-siR-69 [organism=migratory locust] gregarious-read-3 solitary-read-16.
AGAAAAGUGAAGCAGAGCUCGC
>lmi-siR-70 [organism=migratory locust] gregarious-read-3 solitary-read-5.
UGAAGACAUUGUAGCACGCAUAGA
>lmi-siR-71 [organism=migratory locust] gregarious-read-3 solitary-read-6.
UGUUGAGGCAGACAAGAUCGAGG
>lmi-siR-72 [organism=migratory locust] gregarious-read-3 solitary-read-7.
AUAGGACCACAAUGCAGGACAAU
>lmi-siR-73 [organism=migratory locust] gregarious-read-3 solitary-read-23.
ACACGUGAACGAGAUGAGGACAU
>lmi-siR-74 [organism=migratory locust] gregarious-read-3 solitary-read-14.
CACGUGAACGAGAUGAGGACAU
>lmi-siR-75 [organism=migratory locust] gregarious-read-3 solitary-read-2.
UUUUUAAUCUGUGGAACGGUAUUGC
>lmi-siR-76 [organism=migratory locust] gregarious-read-3 solitary-read-5.
UUGCGUUGUGAGUUGUCUUCGGCAU
>lmi-siR-77 [organism=migratory locust] gregarious-read-3 solitary-read-5.
UGAGAACGCAGAAAAUCCUCACGGACG
>lmi-siR-78 [organism=migratory locust] gregarious-read-3 solitary-read-16.
UAACGUCAGUAGUUUCAGCACGGACGCC
>lmi-siR-79 [organism=migratory locust] gregarious-read-3 solitary-read-12.
GUUGAAAAAGCAUGAACUGGCC
>lmi-siR-80 [organism=migratory locust] gregarious-read-3 solitary-read-12.
AAGCCGACAUAGAUUAUUGCCC
>lmi-siR-81 [organism=migratory locust] gregarious-read-3 solitary-read-3.
AAAAAGCCGACAUAGAUUAUUG
>lmi-siR-82 [organism=migratory locust] gregarious-read-3 solitary-read-1.
CUCCAACGGUGAGGAGCUUCAU
>lmi-siR-83 [organism=migratory locust] gregarious-read-3 solitary-read-6.
CGCAAAAGGCCUUGACCAGACA
>lmi-siR-84 [organism=migratory locust] gregarious-read-3 solitary-read-9.
CUUAGGAAGAAAGCGAAGACCU
>lmi-siR-85 [organism=migratory locust] gregarious-read-3 solitary-read-3.
AGGAAGAAAGCGAAGACCUUUG
>lmi-siR-86 [organism=migratory locust] gregarious-read-3 solitary-read-1.
UAGCAUUUUUCGGUGUGUGACAUUC
>lmi-siR-87 [organism=migratory locust] gregarious-read-3 solitary-read-9.
UAUCUUAUAUGCUGGCUGAAGUCCAUU
>lmi-siR-88 [organism=migratory locust] gregarious-read-3 solitary-read-1.
UAUCUUAUAUGCUGGCUGAAG
>lmi-siR-89 [organism=migratory locust] gregarious-read-3 solitary-read-8.
CUCAGGGUGAGUAGGGCGAUUAU
>lmi-siR-90 [organism=migratory locust] gregarious-read-3 solitary-read-7.
UGGGAUUGCAAUCGUCACCGUCCAUA
>lmi-siR-91 [organism=migratory locust] gregarious-read-3 solitary-read-2.
UAAGGAAGUGGAAAAGGAGUCA
>lmi-siR-92 [organism=migratory locust] gregarious-read-3 solitary-read-2.
UUCGAAUCCCCCCUCGGGCAUG
>lmi-siR-93 [organism=migratory locust] gregarious-read-3 solitary-read-3.
UGAUAGCUUGGGAUGCCUGAAGGAAG
>lmi-siR-94 [organism=migratory locust] gregarious-read-3 solitary-read-1.
ACCAAUCGGCAUGUUCGGAAGG
>lmi-siR-95 [organism=migratory locust] gregarious-read-3 solitary-read-4.
GAUUACUGAAGAAUAAAAGGCG
>lmi-siR-96 [organism=migratory locust] gregarious-read-3 solitary-read-3.
UCUGUGAAUCCAGUUGAGCAUUGGCCGC
>lmi-siR-97 [organism=migratory locust] gregarious-read-3 solitary-read-3.
UACAAAAGACACACACAUACAA
>lmi-siR-98 [organism=migratory locust] gregarious-read-3 solitary-read-1.
UGAGUGCAGAUAUUCUUCACUGGA
>lmi-siR-99 [organism=migratory locust] gregarious-read-3 solitary-read-3.
UGUAAAUCUAUCGGACCAAACUGCGUG
>lmi-siR-100 [organism=migratory locust] gregarious-read-3 solitary-read-3.
UUACAACUUGGUAUCUGCAUCCCAAACC
>lmi-siR-101 [organism=migratory locust] gregarious-read-3 solitary-read-2.
CAAGCGUCGCUUCCGCCGUCGA
>lmi-siR-102 [organism=migratory locust] gregarious-read-3 solitary-read-1.
UCAGUAGUUACAGGGGCAACAGU
>lmi-siR-103 [organism=migratory locust] gregarious-read-3 solitary-read-2.
CGAUGAACCCUCUGCCAGGC
>lmi-siR-104 [organism=migratory locust] gregarious-read-3 solitary-read-2.
CAGGAGAAAUGUAGGAACACGG
>lmi-siR-105 [organism=migratory locust] gregarious-read-3 solitary-read-2.
CAGAUCGGUUUGAAGGAAGACA
>lmi-siR-106 [organism=migratory locust] gregarious-read-3 solitary-read-1.
UCAACAUCUGUAUGCACCAUUC
>lmi-siR-107 [organism=migratory locust] gregarious-read-3 solitary-read-1.
GCACGUCGGAGCCCCCAGCC
>lmi-siR-108 [organism=migratory locust] gregarious-read-2 solitary-read-3.
UAGUUUCAGCACGGACGCCAG
>lmi-siR-109 [organism=migratory locust] gregarious-read-2 solitary-read-1.
UUCAGCACGGACGCCAGAAGGGUG
>lmi-siR-110 [organism=migratory locust] gregarious-read-2 solitary-read-1.
ACAACUGUCAGACGCGCACGUGGUGC
>lmi-siR-111 [organism=migratory locust] gregarious-read-2 solitary-read-106.
UAUCACUAUUGAACCACACGAUUCCGGG
>lmi-siR-112 [organism=migratory locust] gregarious-read-2 solitary-read-1.
UCCGCUCGACUUGGGCCCAGACCUCGG
>lmi-siR-113 [organism=migratory locust] gregarious-read-2 solitary-read-20.
GUGGGAGAAAUUCAGAAUUAAUGGCAAA
>lmi-siR-114 [organism=migratory locust] gregarious-read-2 solitary-read-2.
UACUAAGGACGGCACAAAUAUCCAUGC
>lmi-siR-115 [organism=migratory locust] gregarious-read-2 solitary-read-19.
AAAGUGAAGCAGAGCUCGCGCG
>lmi-siR-116 [organism=migratory locust] gregarious-read-2 solitary-read-3.
AAAGUGAAGCAGAGCUCGCGC
>lmi-siR-117 [organism=migratory locust] gregarious-read-2 solitary-read-5.
UGUUGAGGCAGACAAGAUCGAG
>lmi-siR-118 [organism=migratory locust] gregarious-read-2 solitary-read-4.
ACGUGAACGAGAUGAGGACA
>lmi-siR-119 [organism=migratory locust] gregarious-read-2 solitary-read-32.
UAACGAAAUCAUUCCACUGUAGGUGAAG
>lmi-siR-120 [organism=migratory locust] gregarious-read-2 solitary-read-1.
CAUAAGUAGUUUGUAAGUUUAGGGAC
>lmi-siR-121 [organism=migratory locust] gregarious-read-2 solitary-read-3.
UUUUUAAUCUGUGGAACGGUAU
>lmi-siR-122 [organism=migratory locust] gregarious-read-2 solitary-read-1.
UUUUUAAUCUGUGGAACGGUAUU
>lmi-siR-123 [organism=migratory locust] gregarious-read-2 solitary-read-2.
UGCGUUGUGAGUUGUCUUCGGC
>lmi-siR-124 [organism=migratory locust] gregarious-read-2 solitary-read-7.
UCUGUUAACAUGACAAAUUCAAACGGC
>lmi-siR-125 [organism=migratory locust] gregarious-read-2 solitary-read-22.
UCAAAUGUCUGUAAAUCUAUCGGACCAA
>lmi-siR-126 [organism=migratory locust] gregarious-read-2 solitary-read-9.
CGCACCAACAAAGACAGGACAU
>lmi-siR-127 [organism=migratory locust] gregarious-read-2 solitary-read-8.
GCAGUUGAAAAAGCAUGAACUG
>lmi-siR-128 [organism=migratory locust] gregarious-read-2 solitary-read-1.
CAGUUGAAAAAGCAUGAACUG
>lmi-siR-129 [organism=migratory locust] gregarious-read-2 solitary-read-13.
UACAUUCUGUUAACAUGACAAAUUCAAA
>lmi-siR-130 [organism=migratory locust] gregarious-read-2 solitary-read-12.
UCAGAGUCAGUAUACCUAGCAU
>lmi-siR-131 [organism=migratory locust] gregarious-read-2 solitary-read-1.
CAGAGUCAGUAUACCUAGCAUG
>lmi-siR-132 [organism=migratory locust] gregarious-read-2 solitary-read-1.
AAAGCCGACAUAGAUUAUUGCC
>lmi-siR-133 [organism=migratory locust] gregarious-read-2 solitary-read-12.
UAGUGUGAAUGUUAGGGGACUUACAUG
>lmi-siR-134 [organism=migratory locust] gregarious-read-2 solitary-read-5.
AGGCCUUGACCAGACAUCCCGCU
>lmi-siR-135 [organism=migratory locust] gregarious-read-2 solitary-read-10.
CUCCAACGGUGAGGAGCUUCAUU
>lmi-siR-136 [organism=migratory locust] gregarious-read-2 solitary-read-10.
UCGAAGCAUAAUCUGACGGAUAUUUGAA
>lmi-siR-137 [organism=migratory locust] gregarious-read-2 solitary-read-3.
UUAGCAUUUUUCGGUGUGUGACAUUCC
>lmi-siR-138 [organism=migratory locust] gregarious-read-2 solitary-read-1.
UUAUCUUAUAUGCUGGCUGAAGUCCAU
>lmi-siR-139 [organism=migratory locust] gregarious-read-2 solitary-read-8.
UAUUGUGUAGGCGUACUAUUAUUGUGA
>lmi-siR-140 [organism=migratory locust] gregarious-read-2 solitary-read-8.
AGCUUAUGGGACUUAACUACGG
>lmi-siR-141 [organism=migratory locust] gregarious-read-2 solitary-read-3.
GCUUAUGGGACUUAACUACGG
>lmi-siR-142 [organism=migratory locust] gregarious-read-2 solitary-read-7.
UACAGUUUAACGUGGGUUCCGAA
>lmi-siR-143 [organism=migratory locust] gregarious-read-2 solitary-read-3.
UAUGUGGCAUCGGAAGAUUUGA
>lmi-siR-144 [organism=migratory locust] gregarious-read-2 solitary-read-3.
UGGGACUUAACUACGGGGUCAU
>lmi-siR-145 [organism=migratory locust] gregarious-read-2 solitary-read-2.
UUAAGGAAGUGGAAAAGGAGUC
>lmi-siR-146 [organism=migratory locust] gregarious-read-2 solitary-read-1.
AUAGAACGCUUCACAGUGCAGG
>lmi-siR-147 [organism=migratory locust] gregarious-read-2 solitary-read-2.
CGAAUCCCCCCUCGGGCAUG
>lmi-siR-148 [organism=migratory locust] gregarious-read-2 solitary-read-1.
CAGAAGAAUGCUGAAGAUUAGGU
>lmi-siR-149 [organism=migratory locust] gregarious-read-2 solitary-read-4.
ACCAAUCGGCAUGUUCGGAAGGUACCAG
>lmi-siR-150 [organism=migratory locust] gregarious-read-2 solitary-read-3.
GGAUUACUGAAGAAUAAAAGGCG
>lmi-siR-151 [organism=migratory locust] gregarious-read-2 solitary-read-2.
UUACUGAAGAAUAAAAGGCGG
>lmi-siR-152 [organism=migratory locust] gregarious-read-2 solitary-read-2.
AGGGAUUACUGAAGAAUAAAAGGCG
>lmi-siR-153 [organism=migratory locust] gregarious-read-2 solitary-read-2.
UUACUGAAGAAUAAAAGGCG
>lmi-siR-154 [organism=migratory locust] gregarious-read-2 solitary-read-1.
UUGAAGAAGAAUGAAUACAGA
>lmi-siR-155 [organism=migratory locust] gregarious-read-2 solitary-read-3.
AAGCACCACUGAUGAGGAACGU
>lmi-siR-156 [organism=migratory locust] gregarious-read-2 solitary-read-1.
CAAAAGACACACACAUACAACA
>lmi-siR-157 [organism=migratory locust] gregarious-read-2 solitary-read-2.
AGUUUGUAAGUUUAGGGACUGAU
>lmi-siR-158 [organism=migratory locust] gregarious-read-2 solitary-read-3.
AGCAUGCUCAUUGGGGUUCGCUCAGU
>lmi-siR-159 [organism=migratory locust] gregarious-read-2 solitary-read-2.
AACGAGAUGCAGCUUAGGAAUG
>lmi-siR-160 [organism=migratory locust] gregarious-read-2 solitary-read-3.
UGACCGAGUUGGGAAUUUAGCC
>lmi-siR-161 [organism=migratory locust] gregarious-read-2 solitary-read-2.
GCUUCAGUCACGGUCUGCACGG
>lmi-siR-162 [organism=migratory locust] gregarious-read-2 solitary-read-1.
CAGUCACGGUCUGCACGGCCACU
>lmi-siR-163 [organism=migratory locust] gregarious-read-2 solitary-read-3.
AUAUAACACCUCAACAUCUGUA
>lmi-siR-164 [organism=migratory locust] gregarious-read-2 solitary-read-3.
UAAAUGAUCUGAUGGACAGAGU
>lmi-siR-165 [organism=migratory locust] gregarious-read-2 solitary-read-1.
UAUAAAUGAUCUGAUGGACAGA
>lmi-siR-166 [organism=migratory locust] gregarious-read-2 solitary-read-1.
GUUAGGAAAGACUGGUUCUU
>lmi-siR-167 [organism=migratory locust] gregarious-read-2 solitary-read-1.
AAGACAGGACAUUGGAAAAAGC
>lmi-siR-168 [organism=migratory locust] gregarious-read-2 solitary-read-1.
CUUUUCAGUAGUUACAGGGGCA
>lmi-siR-169 [organism=migratory locust] gregarious-read-2 solitary-read-1.
UCAAUUGGGGAUCGCUGGAA
>lmi-siR-170 [organism=migratory locust] gregarious-read-2 solitary-read-1.
UCAAUUGGGGAUCGCUGGAAG
>lmi-siR-171 [organism=migratory locust] gregarious-read-2 solitary-read-1.
CGAGGGGACUGAGGCGCUUCAGU
>lmi-siR-172 [organism=migratory locust] gregarious-read-2 solitary-read-1.
UUCUGAAGGCAUUUGUGUGGAGU
>lmi-siR-173 [organism=migratory locust] gregarious-read-2 solitary-read-1.
UUGGGAGAAUUUUGGGAAGAUGU
>lmi-siR-174 [organism=migratory locust] gregarious-read-2 solitary-read-2.
CAACUGUCGCGACGUGGCCAGC
>lmi-siR-175 [organism=migratory locust] gregarious-read-2 solitary-read-2.
AACGAGCAUGUAAGGACAGUUG
>lmi-siR-176 [organism=migratory locust] gregarious-read-2 solitary-read-1.
UUUGGGAGUGGAAUAGGAAAGG
>lmi-siR-177 [organism=migratory locust] gregarious-read-2 solitary-read-1.
UUCGUGUCUCCUGUAGCGUGAGUGGUA
>lmi-siR-178 [organism=migratory locust] gregarious-read-2 solitary-read-1.
UCGAGGAAAGUGGCAUGGGAUU
>lmi-siR-179 [organism=migratory locust] gregarious-read-2 solitary-read-1.
CCCAGCCGGCACGUCGGAGC
>lmi-siR-180 [organism=migratory locust] gregarious-read-2 solitary-read-1.
UGAAGAUGAAGACACGACUGGCA
>lmi-siR-181 [organism=migratory locust] gregarious-read-2 solitary-read-1.
UCUGGCCGGCUCUGUCCUGCAAGGUGG
>lmi-siR-182 [organism=migratory locust] gregarious-read-2 solitary-read-1.
GAAGGAACUGGAGCAGAUCUGCA
>lmi-siR-183 [organism=migratory locust] gregarious-read-2 solitary-read-1.
UGGACACAUAAAUGGACGGAGU
>lmi-siR-184 [organism=migratory locust] gregarious-read-2 solitary-read-1.
AAAGGAAGGUAAACAAAUACAC
>lmi-siR-185 [organism=migratory locust] gregarious-read-2 solitary-read-1.
AGGCUUUUGAAAUGUGGUGCUA
>lmi-siR-186 [organism=migratory locust] gregarious-read-2 solitary-read-1.
UGAUUACCGGCGUCUCCGAUGGCGCGCU
>lmi-siR-187 [organism=migratory locust] gregarious-read-2 solitary-read-1.
AACAAAUGAUGGUCGCAGUACA
>lmi-siR-188 [organism=migratory locust] gregarious-read-2 solitary-read-1.
ACUGAUUUUUAGGAGUUCGCAA
>lmi-siR-189 [organism=migratory locust] gregarious-read-2 solitary-read-1.
CUGAAGAUCAAAACCAACUGCA
>lmi-siR-190 [organism=migratory locust] gregarious-read-1 solitary-read-19.
UCAGUAGUUUCAGCACGGACGCCAGAAG
>lmi-siR-191 [organism=migratory locust] gregarious-read-1 solitary-read-4.
UCAGUAGUUUCAGCACGGACGCCAGA
>lmi-siR-192 [organism=migratory locust] gregarious-read-1 solitary-read-3.
UCAGUAGUUUCAGCACGGACGCCA
>lmi-siR-193 [organism=migratory locust] gregarious-read-1 solitary-read-2.
CAGUAGUUUCAGCACGGACGCCAGAA
>lmi-siR-194 [organism=migratory locust] gregarious-read-1 solitary-read-2.
CAGUAGUUUCAGCACGGACGCCAGA
>lmi-siR-195 [organism=migratory locust] gregarious-read-1 solitary-read-2.
CAGUAGUUUCAGCACGGACGCCAG
>lmi-siR-196 [organism=migratory locust] gregarious-read-1 solitary-read-1.
UUCAGCACGGACGCCAGAAGGGUGGC
>lmi-siR-197 [organism=migratory locust] gregarious-read-1 solitary-read-1.
UUCAGCACGGACGCCAGAAGGGUGG
>lmi-siR-198 [organism=migratory locust] gregarious-read-1 solitary-read-1.
UAGUUUCAGCACGGACGCCA
>lmi-siR-199 [organism=migratory locust] gregarious-read-1 solitary-read-6.
UACAACUGUCAGACGCGCACGUGGUGCG
>lmi-siR-200 [organism=migratory locust] gregarious-read-1 solitary-read-48.
GUGGGAGAAAUUCAGAAUUAAUGGCAA
>lmi-siR-201 [organism=migratory locust] gregarious-read-1 solitary-read-2.
GAAAAGUGAAGCAGAGCUCGC
>lmi-siR-202 [organism=migratory locust] gregarious-read-1 solitary-read-1.
ACAGAAAAGUGAAGCAGAGCUC
>lmi-siR-203 [organism=migratory locust] gregarious-read-1 solitary-read-2.
AUUAUACCUAUGUAGCACGCCG
>lmi-siR-204 [organism=migratory locust] gregarious-read-1 solitary-read-1.
AUACCUAUGUAGCACGCCGCGCU
>lmi-siR-205 [organism=migratory locust] gregarious-read-1 solitary-read-1.
AAUUAUACCUAUGUAGCACGC
>lmi-siR-206 [organism=migratory locust] gregarious-read-1 solitary-read-1.
UGAAGACAUUGUAGCACGCAUAGAC
>lmi-siR-207 [organism=migratory locust] gregarious-read-1 solitary-read-2.
UGUUGAGGCAGACAAGAUCGA
>lmi-siR-208 [organism=migratory locust] gregarious-read-1 solitary-read-2.
GUAUAGGACCACAAUGCAGGAC
>lmi-siR-209 [organism=migratory locust] gregarious-read-1 solitary-read-1.
UGGUAUAGGACCACAAUGCAGGACAA
>lmi-siR-210 [organism=migratory locust] gregarious-read-1 solitary-read-7.
CGUGAACGAGAUGAGGACAU
>lmi-siR-211 [organism=migratory locust] gregarious-read-1 solitary-read-1.
ACACGUGAACGAGAUGAGGACAUCU
>lmi-siR-212 [organism=migratory locust] gregarious-read-1 solitary-read-1.
AUACACGUGAACGAGAUGAGGA
>lmi-siR-213 [organism=migratory locust] gregarious-read-1 solitary-read-1.
UAACGAAAUCAUUCCACUGUAGGUGA
>lmi-siR-214 [organism=migratory locust] gregarious-read-1 solitary-read-30.
UUCAUAAGUAGUUUGUAAGUUUAGGGAC
>lmi-siR-215 [organism=migratory locust] gregarious-read-1 solitary-read-12.
UUUUUAAUCUGUGGAACGGUAUUGCAGA
>lmi-siR-216 [organism=migratory locust] gregarious-read-1 solitary-read-1.
UUUUAAUCUGUGGAACGGUAUUGCA
>lmi-siR-217 [organism=migratory locust] gregarious-read-1 solitary-read-11.
UUCUGUUAACAUGACAAAUUCAAACGGC
>lmi-siR-218 [organism=migratory locust] gregarious-read-1 solitary-read-25.
UUCAGACACGCACAGGGAGGAAAGAAG
>lmi-siR-219 [organism=migratory locust] gregarious-read-1 solitary-read-23.
UGAGAACGCAGAAAAUCCUCACGGACGGG
>lmi-siR-220 [organism=migratory locust] gregarious-read-1 solitary-read-1.
UGAGAACGCAGAAAAUCCUCACGG
>lmi-siR-221 [organism=migratory locust] gregarious-read-1 solitary-read-1.
AGGCACAUACAAAAGACACAC
>lmi-siR-222 [organism=migratory locust] gregarious-read-1 solitary-read-6.
CAACAAAGACAGGACAUUGGA
>lmi-siR-223 [organism=migratory locust] gregarious-read-1 solitary-read-2.
GCACCAACAAAGACAGGACAU
>lmi-siR-224 [organism=migratory locust] gregarious-read-1 solitary-read-3.
CGUCAGUAGUUUCAGCACGGACGCCAG
>lmi-siR-225 [organism=migratory locust] gregarious-read-1 solitary-read-4.
UCCGAAUGUCGCCCUGUAACGCACAG
>lmi-siR-226 [organism=migratory locust] gregarious-read-1 solitary-read-7.
CGCACCAACAAAGACAGGACA
>lmi-siR-227 [organism=migratory locust] gregarious-read-1 solitary-read-6.
UCGCACCAACAAAGACAGGACAU
>lmi-siR-228 [organism=migratory locust] gregarious-read-1 solitary-read-3.
CGCACCAACAAAGACAGGACAUUG
>lmi-siR-229 [organism=migratory locust] gregarious-read-1 solitary-read-1.
CGCACCAACAAAGACAGGACAUU
>lmi-siR-230 [organism=migratory locust] gregarious-read-1 solitary-read-9.
CAGUUGAAAAAGCAUGAACUGG
>lmi-siR-231 [organism=migratory locust] gregarious-read-1 solitary-read-1.
GCAGUUGAAAAAGCAUGAACU
>lmi-siR-232 [organism=migratory locust] gregarious-read-1 solitary-read-1.
GUUGAAAAAGCAUGAACUGG
>lmi-siR-233 [organism=migratory locust] gregarious-read-1 solitary-read-1.
UUCAGAGUCAGUAUACCUAGCAU
>lmi-siR-234 [organism=migratory locust] gregarious-read-1 solitary-read-5.
AGCCGACAUAGAUUAUUGCCCC
>lmi-siR-235 [organism=migratory locust] gregarious-read-1 solitary-read-7.
CGGCAACGAGGAUACACCUGCU
>lmi-siR-236 [organism=migratory locust] gregarious-read-1 solitary-read-6.
CCGGCAACGAGGAUACACCUGCU
>lmi-siR-237 [organism=migratory locust] gregarious-read-1 solitary-read-4.
CAACGAGGAUACACCUGCUAGG
>lmi-siR-238 [organism=migratory locust] gregarious-read-1 solitary-read-4.
AGGAAGAAAGCGAAGACCUUUGU
>lmi-siR-239 [organism=migratory locust] gregarious-read-1 solitary-read-2.
UUAGGAAGAAAGCGAAGACCU
>lmi-siR-240 [organism=migratory locust] gregarious-read-1 solitary-read-1.
AGGCUUAGGAAGAAAGCGAAG
>lmi-siR-241 [organism=migratory locust] gregarious-read-1 solitary-read-2.
UUUAGCAUUUUUCGGUGUGUGACAUUC
>lmi-siR-242 [organism=migratory locust] gregarious-read-1 solitary-read-1.
UCUUAUAUGCUGGCUGAAGUCCAUUGC
>lmi-siR-243 [organism=migratory locust] gregarious-read-1 solitary-read-1.
UCUUAUAUGCUGGCUGAAGUCCAU
>lmi-siR-244 [organism=migratory locust] gregarious-read-1 solitary-read-3.
UUAUGGGACUUAACUACGGGGU
>lmi-siR-245 [organism=migratory locust] gregarious-read-1 solitary-read-2.
UAUGGGACUUAACUACGGGGU
>lmi-siR-246 [organism=migratory locust] gregarious-read-1 solitary-read-1.
UUAUGGGACUUAACUACGGGG
>lmi-siR-247 [organism=migratory locust] gregarious-read-1 solitary-read-1.
UUAUGGGACUUAACUACGGGGUC
>lmi-siR-248 [organism=migratory locust] gregarious-read-1 solitary-read-1.
UGGGAUUGCAAUCGUCACCGUCC
>lmi-siR-249 [organism=migratory locust] gregarious-read-1 solitary-read-1.
UUCAAAGCAAUGGCGCACUGAAGA
>lmi-siR-250 [organism=migratory locust] gregarious-read-1 solitary-read-6.
AUGGGACUUAACUACGGGGUCAU
>lmi-siR-251 [organism=migratory locust] gregarious-read-1 solitary-read-2.
UGGGACUUAACUACGGGGUCAUCA
>lmi-siR-252 [organism=migratory locust] gregarious-read-1 solitary-read-1.
GGGACUUAACUACGGGGUCAUC
>lmi-siR-253 [organism=migratory locust] gregarious-read-1 solitary-read-4.
UUAAGGAAGUGGAAAAGGAGUCAUUCCAA
>lmi-siR-254 [organism=migratory locust] gregarious-read-1 solitary-read-1.
CAUAGAACGCUUCACAGUGCAG
>lmi-siR-255 [organism=migratory locust] gregarious-read-1 solitary-read-1.
UGAAAGAAGUGGAAAGUGACAGA
>lmi-siR-256 [organism=migratory locust] gregarious-read-1 solitary-read-1.
UGAAAGAAGUGGAAAGUGACAG
>lmi-siR-257 [organism=migratory locust] gregarious-read-1 solitary-read-1.
GAAAGAAGUGGAAAGUGACA
>lmi-siR-258 [organism=migratory locust] gregarious-read-1 solitary-read-4.
GUGAACGAGAUGAGGACAUC
>lmi-siR-259 [organism=migratory locust] gregarious-read-1 solitary-read-1.
GUGAACGAGAUGAGGACAUCUAU
>lmi-siR-260 [organism=migratory locust] gregarious-read-1 solitary-read-1.
AGAAGAAUGCUGAAGAUUAG
>lmi-siR-261 [organism=migratory locust] gregarious-read-1 solitary-read-3.
ACCAAUCGGCAUGUUCGGAAGGUACCA
>lmi-siR-262 [organism=migratory locust] gregarious-read-1 solitary-read-4.
AUUACUGAAGAAUAAAAGGCG
>lmi-siR-263 [organism=migratory locust] gregarious-read-1 solitary-read-1.
UACUGAAGAAUAAAAGGCGGGAC
>lmi-siR-264 [organism=migratory locust] gregarious-read-1 solitary-read-1.
UACAAAAGACACACACAUACA
>lmi-siR-265 [organism=migratory locust] gregarious-read-1 solitary-read-1.
AGUAGUUUGUAAGUUUAGGGACU
>lmi-siR-266 [organism=migratory locust] gregarious-read-1 solitary-read-1.
UUUGUAAGUUUAGGGACUGAUG
>lmi-siR-267 [organism=migratory locust] gregarious-read-1 solitary-read-1.
UUGUAAGUUUAGGGACUGAUGA
>lmi-siR-268 [organism=migratory locust] gregarious-read-1 solitary-read-3.
CGAGACGCUUUAGACCGCUC
>lmi-siR-269 [organism=migratory locust] gregarious-read-1 solitary-read-1.
GCGAGACGCUUUAGACCGCUCGGCU
>lmi-siR-270 [organism=migratory locust] gregarious-read-1 solitary-read-1.
GAGACGCUUUAGACCGCUCGGCU
>lmi-siR-271 [organism=migratory locust] gregarious-read-1 solitary-read-1.
GCGAGACGCUUUAGACCGCU
>lmi-siR-272 [organism=migratory locust] gregarious-read-1 solitary-read-1.
CAGCGAGACGCUUUAGACCGCU
>lmi-siR-273 [organism=migratory locust] gregarious-read-1 solitary-read-1.
AAACAUCUAGAACAACAAGACG
>lmi-siR-274 [organism=migratory locust] gregarious-read-1 solitary-read-3.
UUGUAAAACUUAGGCGAAGUUUUGAA
>lmi-siR-275 [organism=migratory locust] gregarious-read-1 solitary-read-1.
UGAUGACCCCGUAGUUAAGUCC
>lmi-siR-276 [organism=migratory locust] gregarious-read-1 solitary-read-1.
AGCAUGCUCAUUGGGGUUCGCUCAG
>lmi-siR-277 [organism=migratory locust] gregarious-read-1 solitary-read-1.
GUUUGUAAAUCUAUCGGACC
>lmi-siR-278 [organism=migratory locust] gregarious-read-1 solitary-read-1.
GUUUGUAAAUCUAUCGGACCAA
>lmi-siR-279 [organism=migratory locust] gregarious-read-1 solitary-read-1.
UGUUUGUAAAUCUAUCGGACCAAA
>lmi-siR-280 [organism=migratory locust] gregarious-read-1 solitary-read-1.
UUUGUAAAUCUAUCGGACCAA
>lmi-siR-281 [organism=migratory locust] gregarious-read-1 solitary-read-2.
UAACGAGAUGCAGCUUAGGAAUGGAGUG
>lmi-siR-282 [organism=migratory locust] gregarious-read-1 solitary-read-2.
UAACAAAUGAUGGUCGCAGUAC
>lmi-siR-283 [organism=migratory locust] gregarious-read-1 solitary-read-1.
GACCGAGUUGGGAAUUUAGCCA
>lmi-siR-284 [organism=migratory locust] gregarious-read-1 solitary-read-2.
UCCAGUCACGGUCUGCACGGCCACU
>lmi-siR-285 [organism=migratory locust] gregarious-read-1 solitary-read-1.
CUCCAGUCACGGUCUGCACGGC
>lmi-siR-286 [organism=migratory locust] gregarious-read-1 solitary-read-1.
AUAACACCUCAACAUCUGUAUG
>lmi-siR-287 [organism=migratory locust] gregarious-read-1 solitary-read-2.
CGCUCCAGUCACGGUCUGCACGGC
>lmi-siR-288 [organism=migratory locust] gregarious-read-1 solitary-read-1.
CUGAGGCGCUCCAGUCACGGUC
>lmi-siR-289 [organism=migratory locust] gregarious-read-1 solitary-read-1.
CAGCAAAGGACCUGGAAGAGCA
>lmi-siR-290 [organism=migratory locust] gregarious-read-1 solitary-read-1.
ACAGCAAAGGACCUGGAAGAG
>lmi-siR-291 [organism=migratory locust] gregarious-read-1 solitary-read-2.
UAGAGUCGCAAACGUCAUCGCUGGCC
>lmi-siR-292 [organism=migratory locust] gregarious-read-1 solitary-read-2.
UCUAUCGGACCAAACUGCGUGGUCAUC
>lmi-siR-293 [organism=migratory locust] gregarious-read-1 solitary-read-1.
GAAGUUUGGAAAGUAGGAGGCG
>lmi-siR-294 [organism=migratory locust] gregarious-read-1 solitary-read-2.
UUUCUGAAGGCAUUUGUGUGGA
>lmi-siR-295 [organism=migratory locust] gregarious-read-1 solitary-read-1.
CUAUAUAAAUGAUCUGAUGGAC
>lmi-siR-296 [organism=migratory locust] gregarious-read-1 solitary-read-1.
GGCAAUGACUGGCAACGACU
>lmi-siR-297 [organism=migratory locust] gregarious-read-1 solitary-read-1.
ACAACUGUGGCAACGACUCU
>lmi-siR-298 [organism=migratory locust] gregarious-read-1 solitary-read-1.
UUUGGGAGUGGAAUAGGAAAGGA
>lmi-siR-299 [organism=migratory locust] gregarious-read-1 solitary-read-1.
UGAAAUGGAACGAGCAUGUAAG
>lmi-siR-300 [organism=migratory locust] gregarious-read-1 solitary-read-1.
AAAUUGUGGAACUGGAAGAGG
>lmi-siR-301 [organism=migratory locust] gregarious-read-1 solitary-read-1.
GGGGAAGAUGGCACUGAAGA
>lmi-siR-302 [organism=migratory locust] gregarious-read-1 solitary-read-1.
AAAUUAGGGCUCGUACGGAG
>lmi-siR-303 [organism=migratory locust] gregarious-read-1 solitary-read-1.
GAAAUUAGGGCUCGUACGGA
>lmi-siR-304 [organism=migratory locust] gregarious-read-1 solitary-read-1.
CGCUUCAGUCACGGUCUGCA
>lmi-siR-305 [organism=migratory locust] gregarious-read-1 solitary-read-1.
UCGUGUCUCCUGUAGCGUGAGUGGUA
>lmi-siR-306 [organism=migratory locust] gregarious-read-1 solitary-read-1.
CAACAUCUGUAUGCACCAUUCUU
>lmi-siR-307 [organism=migratory locust] gregarious-read-1 solitary-read-1.
UACUGAAGAUGAAGACACGACU
>lmi-siR-308 [organism=migratory locust] gregarious-read-1 solitary-read-1.
AGGAACUGGAGCAGAUCUGCAAUCC
>lmi-siR-309 [organism=migratory locust] gregarious-read-1 solitary-read-1.
UGGGAGAAUUUUGGGAAGAUGU
>lmi-siR-310 [organism=migratory locust] gregarious-read-1 solitary-read-1.
UGUAAGGACAGUUGUGAGUAAGGCG
>lmi-siR-311 [organism=migratory locust] gregarious-read-1 solitary-read-1.
UCGUUCAAAUAUCUAGGCGUA
>lmi-siR-312 [organism=migratory locust] gregarious-read-1 solitary-read-1.
UGAUUACCGGCGUCUCCGAUG
>lmi-siR-313 [organism=migratory locust] gregarious-read-1 solitary-read-1.
CUUCUAUGAGGAUGCAGUUCU
>lmi-siR-314 [organism=migratory locust] gregarious-read-1 solitary-read-1.
UCGUGACAAUACGAAACGAGCUG
>lmi-siR-315 [organism=migratory locust] gregarious-read-1 solitary-read-1.
UGCUGCGAAACGACAUGGACA
>lmi-siR-316 [organism=migratory locust] gregarious-read-156 solitary-read-0.
GUCCUGUCACGGUCGCCA
>lmi-siR-317 [organism=migratory locust] gregarious-read-7 solitary-read-0.
AGUCCUGUCACGGUCGCCA
>lmi-siR-318 [organism=migratory locust] gregarious-read-1 solitary-read-0.
UACAACUGUCAGACGCGCA
>lmi-siR-319 [organism=migratory locust] gregarious-read-1 solitary-read-0.
AAAUACAACUGUCAGACGCGCACGUG
>lmi-siR-320 [organism=migratory locust] gregarious-read-3 solitary-read-0.
UAGUUUCAGCACGGACGCCAGA
>lmi-siR-321 [organism=migratory locust] gregarious-read-1 solitary-read-0.
UUCAGCACGGACGCCAGAAGGGU
>lmi-siR-322 [organism=migratory locust] gregarious-read-1 solitary-read-0.
UUUCAGCACGGACGCCAGAAGG
>lmi-siR-323 [organism=migratory locust] gregarious-read-1 solitary-read-0.
UCAGUAGUUUCAGCACGGACGCC
>lmi-siR-324 [organism=migratory locust] gregarious-read-1 solitary-read-0.
CACAUACAAAAGACACACACA
>lmi-siR-325 [organism=migratory locust] gregarious-read-1 solitary-read-0.
ACAGGCACAUACAAAAGACACA
>lmi-siR-326 [organism=migratory locust] gregarious-read-1 solitary-read-0.
AACUUCCCGUCCCGGACUUUGGGCUG
>lmi-siR-327 [organism=migratory locust] gregarious-read-1 solitary-read-0.
UAACUUCCCGUCCCGGACU
>lmi-siR-328 [organism=migratory locust] gregarious-read-1 solitary-read-0.
AACUUCCCGUCCCGGACUUUGGGC
>lmi-siR-329 [organism=migratory locust] gregarious-read-1 solitary-read-0.
AGAACGCAGAAAAUCCUCACGG
>lmi-siR-330 [organism=migratory locust] gregarious-read-1 solitary-read-0.
UUUUAAUCUGUGGAACGGUAUUGCAG
>lmi-siR-331 [organism=migratory locust] gregarious-read-1 solitary-read-0.
UUAAUCUGUGGAACGGUAUUGC
>lmi-siR-332 [organism=migratory locust] gregarious-read-1 solitary-read-0.
UGGGAGAAAUUCAGAAUUAAUGGCA
>lmi-siR-333 [organism=migratory locust] gregarious-read-1 solitary-read-0.
UGCGUUGUGAGUUGUCUUCGG
>lmi-siR-334 [organism=migratory locust] gregarious-read-9 solitary-read-0.
UAGAGUUUGUCGUGUGGACACA
>lmi-siR-335 [organism=migratory locust] gregarious-read-3 solitary-read-0.
AGAGUUUGUCGUGUGGACACAU
>lmi-siR-336 [organism=migratory locust] gregarious-read-1 solitary-read-0.
AUUUAGAGUUUGUCGUGUG
>lmi-siR-337 [organism=migratory locust] gregarious-read-1 solitary-read-0.
UUAGAGUUUGUCGUGUGGACA
>lmi-siR-338 [organism=migratory locust] gregarious-read-1 solitary-read-0.
UUUAGAGUUUGUCGUGUGGACA
>lmi-siR-339 [organism=migratory locust] gregarious-read-1 solitary-read-0.
UAUACCUAUGUAGCACGCCG
>lmi-siR-340 [organism=migratory locust] gregarious-read-1 solitary-read-0.
GUGAAGCAGAGCUCGCGCGGGA
>lmi-siR-341 [organism=migratory locust] gregarious-read-1 solitary-read-0.
AGUGAAGCAGAGCUCGCGCGG
>lmi-siR-342 [organism=migratory locust] gregarious-read-1 solitary-read-0.
AAAGUGAAGCAGAGCUCGCGCGG
>lmi-siR-343 [organism=migratory locust] gregarious-read-1 solitary-read-0.
ACAGAAAAGUGAAGCAGAG
>lmi-siR-344 [organism=migratory locust] gregarious-read-1 solitary-read-0.
AAAAGUGAAGCAGAGCUCGCG
>lmi-siR-345 [organism=migratory locust] gregarious-read-1 solitary-read-0.
AAGUGAAGCAGAGCUCGC
>lmi-siR-346 [organism=migratory locust] gregarious-read-1 solitary-read-0.
UUAGCAUUUUUCGGUGUGUGACAUU
>lmi-siR-347 [organism=migratory locust] gregarious-read-1 solitary-read-0.
UAGCAUUUUUCGGUGUGUGACAUU
>lmi-siR-348 [organism=migratory locust] gregarious-read-1 solitary-read-0.
UGAGGCAGACAAGAUCGAGGUGUU
>lmi-siR-349 [organism=migratory locust] gregarious-read-1 solitary-read-0.
UUGAGGCAGACAAGAUCGAGGUGUU
>lmi-siR-350 [organism=migratory locust] gregarious-read-1 solitary-read-0.
GAGGCAGACAAGAUCGAGGUGU
>lmi-siR-351 [organism=migratory locust] gregarious-read-1 solitary-read-0.
UGAGGCAGACAAGAUCGAGGU
>lmi-siR-352 [organism=migratory locust] gregarious-read-1 solitary-read-0.
UUGAGGCAGACAAGAUCGAGGUG
>lmi-siR-353 [organism=migratory locust] gregarious-read-1 solitary-read-0.
UGAGGCAGACAAGAUCGAGGUGU
>lmi-siR-354 [organism=migratory locust] gregarious-read-1 solitary-read-0.
GUUGAGGCAGACAAGAUCGAGGUG
>lmi-siR-355 [organism=migratory locust] gregarious-read-4 solitary-read-0.
UAAGGACGGCACAAAUAUCCAUG
>lmi-siR-356 [organism=migratory locust] gregarious-read-3 solitary-read-0.
UACUAAGGACGGCACAAAUAUCCAUG
>lmi-siR-357 [organism=migratory locust] gregarious-read-2 solitary-read-0.
AAGGACGGCACAAAUAUCCAUG
>lmi-siR-358 [organism=migratory locust] gregarious-read-2 solitary-read-0.
UAAGGACGGCACAAAUAUCCAUGCC
>lmi-siR-359 [organism=migratory locust] gregarious-read-1 solitary-read-0.
UAAGGACGGCACAAAUAUCCAUGCCCG
>lmi-siR-360 [organism=migratory locust] gregarious-read-1 solitary-read-0.
UAAGGACGGCACAAAUAUCCAUGC
>lmi-siR-361 [organism=migratory locust] gregarious-read-1 solitary-read-0.
CUAAGGACGGCACAAAUAUCCAUG
>lmi-siR-362 [organism=migratory locust] gregarious-read-1 solitary-read-0.
GUUGAAAAAGCAUGAACUGGCCCU
>lmi-siR-363 [organism=migratory locust] gregarious-read-1 solitary-read-0.
UAUCACUUUCUGAAUGCUGUAC
>lmi-siR-364 [organism=migratory locust] gregarious-read-1 solitary-read-0.
UAUCACUUUCUGAAUGCUGUACUGG
>lmi-siR-365 [organism=migratory locust] gregarious-read-1 solitary-read-0.
UAUCACUUUCUGAAUGCUG
>lmi-siR-366 [organism=migratory locust] gregarious-read-1 solitary-read-0.
ACCAACAAAGACAGGACAUU
>lmi-siR-367 [organism=migratory locust] gregarious-read-1 solitary-read-0.
AAAGACAGGACAUUGGAAAAAGCC
>lmi-siR-368 [organism=migratory locust] gregarious-read-1 solitary-read-0.
CCAACAAAGACAGGACAUU
>lmi-siR-369 [organism=migratory locust] gregarious-read-1 solitary-read-0.
CACCAACAAAGACAGGACAUU
>lmi-siR-370 [organism=migratory locust] gregarious-read-1 solitary-read-0.
CACCAACAAAGACAGGACAUUGG
>lmi-siR-371 [organism=migratory locust] gregarious-read-1 solitary-read-0.
CAAAGACAGGACAUUGGAAA
>lmi-siR-372 [organism=migratory locust] gregarious-read-1 solitary-read-0.
AAGACAGGACAUUGGAAA
>lmi-siR-373 [organism=migratory locust] gregarious-read-1 solitary-read-0.
AGGACAUUGGAAAAAGCC
>lmi-siR-374 [organism=migratory locust] gregarious-read-1 solitary-read-0.
GACAUUGGAAAAAGCCGACA
>lmi-siR-375 [organism=migratory locust] gregarious-read-3 solitary-read-0.
GUGAACGAGAUGAGGACA
>lmi-siR-376 [organism=migratory locust] gregarious-read-2 solitary-read-0.
CAUACACGUGAACGAGAUGA
>lmi-siR-377 [organism=migratory locust] gregarious-read-2 solitary-read-0.
ACGUGAACGAGAUGAGGA
>lmi-siR-378 [organism=migratory locust] gregarious-read-2 solitary-read-0.
AUACACGUGAACGAGAUGAGGACAUC
>lmi-siR-379 [organism=migratory locust] gregarious-read-1 solitary-read-0.
CGUGAACGAGAUGAGGACA
>lmi-siR-380 [organism=migratory locust] gregarious-read-1 solitary-read-0.
ACACGUGAACGAGAUGAG
>lmi-siR-381 [organism=migratory locust] gregarious-read-1 solitary-read-0.
UACACGUGAACGAGAUGAG
>lmi-siR-382 [organism=migratory locust] gregarious-read-1 solitary-read-0.
CGUGAACGAGAUGAGGACAUCUA
>lmi-siR-383 [organism=migratory locust] gregarious-read-1 solitary-read-0.
AUAGGACCACAAUGCAGGA
>lmi-siR-384 [organism=migratory locust] gregarious-read-1 solitary-read-0.
AGGACCACAAUGCAGGACAAUC
>lmi-siR-385 [organism=migratory locust] gregarious-read-1 solitary-read-0.
UGGUAUAGGACCACAAUGCAG
>lmi-siR-386 [organism=migratory locust] gregarious-read-1 solitary-read-0.
UAUAGGACCACAAUGCAGGACAAUC
>lmi-siR-387 [organism=migratory locust] gregarious-read-1 solitary-read-0.
UAGGACCACAAUGCAGGACAAUC
>lmi-siR-388 [organism=migratory locust] gregarious-read-1 solitary-read-0.
AUAGGACCACAAUGCAGGAC
>lmi-siR-389 [organism=migratory locust] gregarious-read-2 solitary-read-0.
CUUUUCAGUAGUUACAGGGGCAACAGU
>lmi-siR-390 [organism=migratory locust] gregarious-read-1 solitary-read-0.
CUUUUCAGUAGUUACAGGGGCAAC
>lmi-siR-391 [organism=migratory locust] gregarious-read-1 solitary-read-0.
CUUUUCAGUAGUUACAGGGGCAA
>lmi-siR-392 [organism=migratory locust] gregarious-read-1 solitary-read-0.
UUUUCAGUAGUUACAGGGGCAA
>lmi-siR-393 [organism=migratory locust] gregarious-read-2 solitary-read-0.
ACCAAUCGGCACGUUCGGAAGGUAC
>lmi-siR-394 [organism=migratory locust] gregarious-read-1 solitary-read-0.
CCAAUCGGCACGUUCGGAA
>lmi-siR-395 [organism=migratory locust] gregarious-read-3 solitary-read-0.
AUGGGACUUAACUACGGGGUCA
>lmi-siR-396 [organism=migratory locust] gregarious-read-3 solitary-read-0.
GCUUAUGGGACUUAACUACGGGGU
>lmi-siR-397 [organism=migratory locust] gregarious-read-2 solitary-read-0.
UAGCUUAUGGGACUUAACUACGGG
>lmi-siR-398 [organism=migratory locust] gregarious-read-2 solitary-read-0.
UAUGGGACUUAACUACGGG
>lmi-siR-399 [organism=migratory locust] gregarious-read-2 solitary-read-0.
AGCUUAUGGGACUUAACUACGGG
>lmi-siR-400 [organism=migratory locust] gregarious-read-2 solitary-read-0.
UAUGGGACUUAACUACGG
>lmi-siR-401 [organism=migratory locust] gregarious-read-1 solitary-read-0.
AGCUUAUGGGACUUAACUACGGGG
>lmi-siR-402 [organism=migratory locust] gregarious-read-1 solitary-read-0.
UGGGACUUAACUACGGGG
>lmi-siR-403 [organism=migratory locust] gregarious-read-1 solitary-read-0.
AUGGGACUUAACUACGGG
>lmi-siR-404 [organism=migratory locust] gregarious-read-1 solitary-read-0.
AUGGGACUUAACUACGGGGUCAUCA
>lmi-siR-405 [organism=migratory locust] gregarious-read-1 solitary-read-0.
AGCUUAUGGGACUUAACU
>lmi-siR-406 [organism=migratory locust] gregarious-read-1 solitary-read-0.
UAUGGGACUUAACUACGGGGAC
>lmi-siR-407 [organism=migratory locust] gregarious-read-1 solitary-read-0.
CUUAUGGGACUUAACUACGGG
>lmi-siR-408 [organism=migratory locust] gregarious-read-1 solitary-read-0.
UUAUGGGACUUAACUACGGGGUU
>lmi-siR-409 [organism=migratory locust] gregarious-read-1 solitary-read-0.
GCUUAUGGGACUUAACUACGGGG
>lmi-siR-410 [organism=migratory locust] gregarious-read-1 solitary-read-0.
AGCUUAUGGGACUUAACUACGGGGU
>lmi-siR-411 [organism=migratory locust] gregarious-read-1 solitary-read-0.
UGGGACUUAACUACGGGGUCA
>lmi-siR-412 [organism=migratory locust] gregarious-read-1 solitary-read-0.
AAGCUUAUGGGACUUAACU
>lmi-siR-413 [organism=migratory locust] gregarious-read-1 solitary-read-0.
UAUGGGACUUAACUACGGGGUUAUC
>lmi-siR-414 [organism=migratory locust] gregarious-read-1 solitary-read-0.
GCUUAUGGGACUUAACUACGGG
>lmi-siR-415 [organism=migratory locust] gregarious-read-1 solitary-read-0.
CUUAUGGGACUUAACUACGGGGU
>lmi-siR-416 [organism=migratory locust] gregarious-read-1 solitary-read-0.
GAUUACGAGAGUAACUCGGGCGU
>lmi-siR-417 [organism=migratory locust] gregarious-read-1 solitary-read-0.
AAGGAAUAAAUAUACUGAGAGGCA
>lmi-siR-418 [organism=migratory locust] gregarious-read-1 solitary-read-0.
GUCGCACCAACAAAGACAGGAC
>lmi-siR-419 [organism=migratory locust] gregarious-read-5 solitary-read-0.
GGGACUUAACUACGGGGUC
>lmi-siR-420 [organism=migratory locust] gregarious-read-1 solitary-read-0.
GGGACUUAACUACGGGGUCAU
>lmi-siR-421 [organism=migratory locust] gregarious-read-1 solitary-read-0.
GGGACUUAACUACGGGGUCAUCAGU
>lmi-siR-422 [organism=migratory locust] gregarious-read-1 solitary-read-0.
GGGACUUAACUACGGGGUCAUCAGUCC
>lmi-siR-423 [organism=migratory locust] gregarious-read-5 solitary-read-0.
AAAAGACACACACAUACAACAC
>lmi-siR-424 [organism=migratory locust] gregarious-read-1 solitary-read-0.
AAAGACACACACAUACAACAC
>lmi-siR-425 [organism=migratory locust] gregarious-read-2 solitary-read-0.
UCCGAAUGUCGCCCUGUAACGCA
>lmi-siR-426 [organism=migratory locust] gregarious-read-1 solitary-read-0.
UUUUCCGAAUGUCGCCCUGUAACGCAC
>lmi-siR-427 [organism=migratory locust] gregarious-read-5 solitary-read-0.
CAGAAGAAUGCUGAAGAUUAGG
>lmi-siR-428 [organism=migratory locust] gregarious-read-2 solitary-read-0.
AGAAGAAUGCUGAAGAUUAGG
>lmi-siR-429 [organism=migratory locust] gregarious-read-1 solitary-read-0.
GCUACAGAAGAAUGCUGAAGAUU
>lmi-siR-430 [organism=migratory locust] gregarious-read-1 solitary-read-0.
AAGAAUGCUGAAGAUUAGG
>lmi-siR-431 [organism=migratory locust] gregarious-read-1 solitary-read-0.
GCUACAGAAGAAUGCUGAA
>lmi-siR-432 [organism=migratory locust] gregarious-read-1 solitary-read-0.
ACAGAAGAAUGCUGAAGAUUAGG
>lmi-siR-433 [organism=migratory locust] gregarious-read-1 solitary-read-0.
AAAUCCUAAGCUGGAACAAGC
>lmi-siR-434 [organism=migratory locust] gregarious-read-1 solitary-read-0.
UGAAGGCAUUUGUAUGGAGUG
>lmi-siR-435 [organism=migratory locust] gregarious-read-1 solitary-read-0.
UUCUGAAGGCAUUUGUAUG
>lmi-siR-436 [organism=migratory locust] gregarious-read-1 solitary-read-0.
UCUGAAGGCAUUUGUAUGGAGU
>lmi-siR-437 [organism=migratory locust] gregarious-read-4 solitary-read-0.
CCACUGAUGAUGCUGCAACGCCA
>lmi-siR-438 [organism=migratory locust] gregarious-read-1 solitary-read-0.
AUCCCACUGAUGAUGCUGCAA
>lmi-siR-439 [organism=migratory locust] gregarious-read-1 solitary-read-0.
CCACUGAUGAUGCUGCAACGCC
>lmi-siR-440 [organism=migratory locust] gregarious-read-4 solitary-read-0.
UAAGGACAGUUGUGAGUAAGGC
>lmi-siR-441 [organism=migratory locust] gregarious-read-2 solitary-read-0.
CAUGUAAGGACAGUUGUGAGU
>lmi-siR-442 [organism=migratory locust] gregarious-read-2 solitary-read-0.
AAGGACAGUUGUGAGUAAGGCG
>lmi-siR-443 [organism=migratory locust] gregarious-read-1 solitary-read-0.
CAUGUAAGGACAGUUGUGA
>lmi-siR-444 [organism=migratory locust] gregarious-read-1 solitary-read-0.
GUAAGGACAGUUGUGAGUA
>lmi-siR-445 [organism=migratory locust] gregarious-read-1 solitary-read-0.
UAAGGACAGUUGUGAGUAAGGCG
>lmi-siR-446 [organism=migratory locust] gregarious-read-2 solitary-read-0.
UACAUUCUGUUAACAUGACA
>lmi-siR-447 [organism=migratory locust] gregarious-read-1 solitary-read-0.
UACAUUCUGUUAACAUGACAA
>lmi-siR-448 [organism=migratory locust] gregarious-read-4 solitary-read-0.
UGGGUCACAGUUGAGAGCGAUU
>lmi-siR-449 [organism=migratory locust] gregarious-read-2 solitary-read-0.
CUUGGGUCACAGUUGAGAGCGAU
>lmi-siR-450 [organism=migratory locust] gregarious-read-1 solitary-read-0.
UGGGUCACAGUUGAGAGCGAUUU
>lmi-siR-451 [organism=migratory locust] gregarious-read-1 solitary-read-0.
CUUGGGUCACAGUUGAGAGCGA
>lmi-siR-452 [organism=migratory locust] gregarious-read-1 solitary-read-0.
UUGGGUCACAGUUGAGAGCGAUU
>lmi-siR-453 [organism=migratory locust] gregarious-read-1 solitary-read-0.
UCUUGGGUCACAGUUGAGAGCG
>lmi-siR-454 [organism=migratory locust] gregarious-read-4 solitary-read-0.
UUUUUGUUUGAGUCUAGGCAUU
>lmi-siR-455 [organism=migratory locust] gregarious-read-1 solitary-read-0.
UUUUGUUUGAGUCUAGGCAUUU
>lmi-siR-456 [organism=migratory locust] gregarious-read-1 solitary-read-0.
UUUGUUUGAGUCUAGGCAUUUA
>lmi-siR-457 [organism=migratory locust] gregarious-read-1 solitary-read-0.
UGUUUGAGUCUAGGCAUUUAGA
>lmi-siR-458 [organism=migratory locust] gregarious-read-1 solitary-read-0.
UUUGUUUGAGUCUAGGCAUU
>lmi-siR-459 [organism=migratory locust] gregarious-read-1 solitary-read-0.
UUUUUGUUUGAGUCUAGGCAUUU
>lmi-siR-460 [organism=migratory locust] gregarious-read-2 solitary-read-0.
CGUGCCGGCAACGAGGAUA
>lmi-siR-461 [organism=migratory locust] gregarious-read-1 solitary-read-0.
GUGCCGGCAACGAGGAUACACC
>lmi-siR-462 [organism=migratory locust] gregarious-read-1 solitary-read-0.
GCCGGCAACGAGGAUACACCUG
>lmi-siR-463 [organism=migratory locust] gregarious-read-2 solitary-read-0.
UUUAAGGAAGUGGAAAAGGAGUCAUU
>lmi-siR-464 [organism=migratory locust] gregarious-read-1 solitary-read-0.
UUUAAGGAAGUGGAAAAGGAGU
>lmi-siR-465 [organism=migratory locust] gregarious-read-1 solitary-read-0.
UAAGGAAGUGGAAAAGGAGUCAU
>lmi-siR-466 [organism=migratory locust] gregarious-read-1 solitary-read-0.
UUUAAGGAAGUGGAAAAGGAGUCAU
>lmi-siR-467 [organism=migratory locust] gregarious-read-1 solitary-read-0.
AGGAAGUGGAAAAGGAGUCAUUCC
>lmi-siR-468 [organism=migratory locust] gregarious-read-1 solitary-read-0.
UUUAAGGAAGUGGAAAAGGAG
>lmi-siR-469 [organism=migratory locust] gregarious-read-1 solitary-read-0.
UUAAGGAAGUGGAAAAGGAG
>lmi-siR-470 [organism=migratory locust] gregarious-read-1 solitary-read-0.
AAGGAAGUGGAAAAGGAG
>lmi-siR-471 [organism=migratory locust] gregarious-read-1 solitary-read-0.
UUAAGGAAGUGGAAAAGGAGUCAUUC
>lmi-siR-472 [organism=migratory locust] gregarious-read-4 solitary-read-0.
UGAAGACAUUGUAGCACGCAUA
>lmi-siR-473 [organism=migratory locust] gregarious-read-1 solitary-read-0.
AAGACAUUGUAGCACGCAUAGA
>lmi-siR-474 [organism=migratory locust] gregarious-read-1 solitary-read-0.
CUGAAGACAUUGUAGCACGCAUAG
>lmi-siR-475 [organism=migratory locust] gregarious-read-1 solitary-read-0.
UCUUAUAUGCUGGCUGAAGUCCAUU
>lmi-siR-476 [organism=migratory locust] gregarious-read-1 solitary-read-0.
UAUCUUAUAUGCUGGCUGAAGU
>lmi-siR-477 [organism=migratory locust] gregarious-read-4 solitary-read-0.
AAAGAAGUGGAAAGUGACA
>lmi-siR-478 [organism=migratory locust] gregarious-read-1 solitary-read-0.
AAAGAAGUGGAAAGUGAC
>lmi-siR-479 [organism=migratory locust] gregarious-read-1 solitary-read-0.
AAGAAGUGGAAAGUGACA
>lmi-siR-480 [organism=migratory locust] gregarious-read-1 solitary-read-0.
UGAAAGAAGUGGAAAGUGACA
>lmi-siR-481 [organism=migratory locust] gregarious-read-1 solitary-read-0.
AAGUGGAAAGUGACAGAU
>lmi-siR-482 [organism=migratory locust] gregarious-read-1 solitary-read-0.
AAGAAGUGGAAAGUGACAGA
>lmi-siR-483 [organism=migratory locust] gregarious-read-1 solitary-read-0.
AGGCCUUGACCAGACAUCCCGCUA
>lmi-siR-484 [organism=migratory locust] gregarious-read-1 solitary-read-0.
AAGGCCUUGACCAGACAUCCCGCU
>lmi-siR-485 [organism=migratory locust] gregarious-read-1 solitary-read-0.
AAAAGGCCUUGACCAGACA
>lmi-siR-486 [organism=migratory locust] gregarious-read-1 solitary-read-0.
UGACUGGAGCGCCUCAGUCCCCUCG
>lmi-siR-487 [organism=migratory locust] gregarious-read-1 solitary-read-0.
CGUGUCAGAAAGUGCAUACCACUCAA
>lmi-siR-488 [organism=migratory locust] gregarious-read-3 solitary-read-0.
CUAGGCAUUUAGAGUUUGUCGU
>lmi-siR-489 [organism=migratory locust] gregarious-read-3 solitary-read-0.
CGGGCGUAUCAGCACAGGCUUC
>lmi-siR-490 [organism=migratory locust] gregarious-read-3 solitary-read-0.
UUUGUUCCAGGGACCUGGUGACCAUCA
>lmi-siR-491 [organism=migratory locust] gregarious-read-3 solitary-read-0.
UUUGUUCCAGGGACCUGGUGACCAUC
>lmi-siR-492 [organism=migratory locust] gregarious-read-1 solitary-read-0.
UUGUUCCAGGGACCUGGUGACCAUC
>lmi-siR-493 [organism=migratory locust] gregarious-read-1 solitary-read-0.
UUUGUUCCAGGGACCUGGUGACCA
>lmi-siR-494 [organism=migratory locust] gregarious-read-3 solitary-read-0.
CAUGGAUAUUUGUGCCGUCCUU
>lmi-siR-495 [organism=migratory locust] gregarious-read-3 solitary-read-0.
UUACAAGGUAGGUCUCACCACA
>lmi-siR-496 [organism=migratory locust] gregarious-read-1 solitary-read-0.
UACAAGGUAGGUCUCACCACAG
>lmi-siR-497 [organism=migratory locust] gregarious-read-1 solitary-read-0.
UUACAAGGUAGGUCUCACCACAG
>lmi-siR-498 [organism=migratory locust] gregarious-read-1 solitary-read-0.
UAUAUGGGAAUAAGUGUGUGUUGU
>lmi-siR-499 [organism=migratory locust] gregarious-read-1 solitary-read-0.
UCCAACGGUGAGGAGCUUCAUUG
>lmi-siR-500 [organism=migratory locust] gregarious-read-1 solitary-read-0.
CCAACGGUGAGGAGCUUCAU
>lmi-siR-501 [organism=migratory locust] gregarious-read-3 solitary-read-0.
AAAAGUGACCGUCGUACAAC
>lmi-siR-502 [organism=migratory locust] gregarious-read-2 solitary-read-0.
GACAAAAGUGACCGUCGUACAACA
>lmi-siR-503 [organism=migratory locust] gregarious-read-1 solitary-read-0.
AAAGUGACCGUCGUACAA
>lmi-siR-504 [organism=migratory locust] gregarious-read-1 solitary-read-0.
CAAAAGUGACCGUCGUACAA
>lmi-siR-505 [organism=migratory locust] gregarious-read-1 solitary-read-0.
GACAAAAGUGACCGUCGUACAAC
>lmi-siR-506 [organism=migratory locust] gregarious-read-1 solitary-read-0.
AAAAGUGACCGUCGUACAACAG
>lmi-siR-507 [organism=migratory locust] gregarious-read-1 solitary-read-0.
UUAGGAAGAAAGCGAAGACCUUU
>lmi-siR-508 [organism=migratory locust] gregarious-read-1 solitary-read-0.
CUUAGGAAGAAAGCGAAGACCUUU
>lmi-siR-509 [organism=migratory locust] gregarious-read-1 solitary-read-0.
CAGGCUUAGGAAGAAAGCGAAG
>lmi-siR-510 [organism=migratory locust] gregarious-read-1 solitary-read-0.
UUAGGAAGAAAGCGAAGACCUUUGUG
>lmi-siR-511 [organism=migratory locust] gregarious-read-3 solitary-read-0.
CAUUUGACACUGUACGUAGACG
>lmi-siR-512 [organism=migratory locust] gregarious-read-1 solitary-read-0.
UUGACACUGUACGUAGACGU
>lmi-siR-513 [organism=migratory locust] gregarious-read-1 solitary-read-0.
UGACACUGUACGUAGACGUAUGAUGAU
>lmi-siR-514 [organism=migratory locust] gregarious-read-1 solitary-read-0.
UUUGACACUGUACGUAGACGUAUGA
>lmi-siR-515 [organism=migratory locust] gregarious-read-1 solitary-read-0.
AUUUGACACUGUACGUAGACG
>lmi-siR-516 [organism=migratory locust] gregarious-read-1 solitary-read-0.
GGAGAAAUGUAGGAACACGG
>lmi-siR-517 [organism=migratory locust] gregarious-read-1 solitary-read-0.
GAGAAAUGUAGGAACACGGGAG
>lmi-siR-518 [organism=migratory locust] gregarious-read-1 solitary-read-0.
AGAAAUGUAGGAACACGGGA
>lmi-siR-519 [organism=migratory locust] gregarious-read-1 solitary-read-0.
AGGAGAAAUGUAGGAACA
>lmi-siR-520 [organism=migratory locust] gregarious-read-3 solitary-read-0.
AUGAACCCUCUGCCAGGCA
>lmi-siR-521 [organism=migratory locust] gregarious-read-2 solitary-read-0.
CGAUGAACCCUCUGCCAGGCACU
>lmi-siR-522 [organism=migratory locust] gregarious-read-1 solitary-read-0.
CGAUGAACCCUCUGCCAGGCA
>lmi-siR-523 [organism=migratory locust] gregarious-read-1 solitary-read-0.
UGAACCCUCUGCCAGGCA
>lmi-siR-524 [organism=migratory locust] gregarious-read-1 solitary-read-0.
UGGGAUUGCAAUCGUCACCGUC
>lmi-siR-525 [organism=migratory locust] gregarious-read-1 solitary-read-0.
UGGGAUUGCAAUCGUCACCGUCCA
>lmi-siR-526 [organism=migratory locust] gregarious-read-2 solitary-read-0.
CCUCAACAUCUGUAUGCACCAU
>lmi-siR-527 [organism=migratory locust] gregarious-read-1 solitary-read-0.
CACCUCAACAUCUGUAUGCACC
>lmi-siR-528 [organism=migratory locust] gregarious-read-1 solitary-read-0.
CUCAACAUCUGUAUGCACCAUU
>lmi-siR-529 [organism=migratory locust] gregarious-read-1 solitary-read-0.
UUCCUCAGGGUGAGUAGGGCGAU
>lmi-siR-530 [organism=migratory locust] gregarious-read-1 solitary-read-0.
UCCUCAGGGUGAGUAGGGCGAU
>lmi-siR-531 [organism=migratory locust] gregarious-read-3 solitary-read-0.
UCUAUGAGGAUGCAGUUCU
>lmi-siR-532 [organism=migratory locust] gregarious-read-1 solitary-read-0.
CUAUGAGGAUGCAGUUCU
>lmi-siR-533 [organism=migratory locust] gregarious-read-1 solitary-read-0.
UGUAAAUCUAUCGGACCAA
>lmi-siR-534 [organism=migratory locust] gregarious-read-1 solitary-read-0.
UGUAAAUCUAUCGGACCA
>lmi-siR-535 [organism=migratory locust] gregarious-read-1 solitary-read-0.
UGUUUGUAAAUCUAUCGGACCA
>lmi-siR-536 [organism=migratory locust] gregarious-read-1 solitary-read-0.
UGUUUGUAAAUCUAUCGG
>lmi-siR-537 [organism=migratory locust] gregarious-read-1 solitary-read-0.
UUUGUAAAUCUAUCGGAC
>lmi-siR-538 [organism=migratory locust] gregarious-read-1 solitary-read-0.
UGUUUGUAAAUCUAUCGGACC
>lmi-siR-539 [organism=migratory locust] gregarious-read-1 solitary-read-0.
GUAAAUCUAUCGGACCAAACUGCGUG
>lmi-siR-540 [organism=migratory locust] gregarious-read-1 solitary-read-0.
CUGUAAAUCUAUCGGACC
>lmi-siR-541 [organism=migratory locust] gregarious-read-1 solitary-read-0.
AAAUCUAUCGGACCAAACU
>lmi-siR-542 [organism=migratory locust] gregarious-read-1 solitary-read-0.
UGUAAAUCUAUCGGACCAAACUGCGU
>lmi-siR-543 [organism=migratory locust] gregarious-read-1 solitary-read-0.
UUUGUAAAUCUAUCGGACCAAA
>lmi-siR-544 [organism=migratory locust] gregarious-read-1 solitary-read-0.
UGGUAACGUCAGUAGUUUCAGCACGG
>lmi-siR-545 [organism=migratory locust] gregarious-read-3 solitary-read-0.
UCGCGUAAAGAUCACAAAGACA
>lmi-siR-546 [organism=migratory locust] gregarious-read-2 solitary-read-0.
CGUAAAGAUCACAAAGACAAGA
>lmi-siR-547 [organism=migratory locust] gregarious-read-1 solitary-read-0.
GUAAAGAUCACAAAGACAAGAUAAGAG
>lmi-siR-548 [organism=migratory locust] gregarious-read-1 solitary-read-0.
CGUAAAGAUCACAAAGACA
>lmi-siR-549 [organism=migratory locust] gregarious-read-1 solitary-read-0.
UUCGCGUAAAGAUCACAAAGACAA
>lmi-siR-550 [organism=migratory locust] gregarious-read-1 solitary-read-0.
CGCGUAAAGAUCACAAAGACAA
>lmi-siR-551 [organism=migratory locust] gregarious-read-1 solitary-read-0.
UACAAAAGCUAGAAAUGUAGGU
>lmi-siR-552 [organism=migratory locust] gregarious-read-1 solitary-read-0.
AAAAGCUAGAAAUGUAGGUUUG
>lmi-siR-553 [organism=migratory locust] gregarious-read-2 solitary-read-0.
ACUGAAGAAUAAAAGGCGGGAC
>lmi-siR-554 [organism=migratory locust] gregarious-read-1 solitary-read-0.
UUACUGAAGAAUAAAAGGCGGG
>lmi-siR-555 [organism=migratory locust] gregarious-read-1 solitary-read-0.
UACUGAAGAAUAAAAGGCGGGA
>lmi-siR-556 [organism=migratory locust] gregarious-read-1 solitary-read-0.
CAUUCAAGCGUCGCUUCCGCCG
>lmi-siR-557 [organism=migratory locust] gregarious-read-1 solitary-read-0.
CAUUCAAGCGUCGCUUCCG
>lmi-siR-558 [organism=migratory locust] gregarious-read-3 solitary-read-0.
AUUCGAACCCCCGACCGUAGUGGCC
>lmi-siR-559 [organism=migratory locust] gregarious-read-2 solitary-read-0.
GGGAUUCGAACCCCCGACCGUAG
>lmi-siR-560 [organism=migratory locust] gregarious-read-2 solitary-read-0.
GGGAUUCGAACCCCCGACCGUAGUG
>lmi-siR-561 [organism=migratory locust] gregarious-read-1 solitary-read-0.
GCAAAAGGCCUUGACCAGACAU
>lmi-siR-562 [organism=migratory locust] gregarious-read-1 solitary-read-0.
GCAAAAGGCCUUGACCAGACAUC
>lmi-siR-563 [organism=migratory locust] gregarious-read-1 solitary-read-0.
UCUGUGAAUCCAGUUGAGCAUUGGCCG
>lmi-siR-564 [organism=migratory locust] gregarious-read-1 solitary-read-0.
UCUGUGAAUCCAGUUGAGCAUUGG
>lmi-siR-565 [organism=migratory locust] gregarious-read-2 solitary-read-0.
GGCACGUCGGAGCCCCCAGC
>lmi-siR-566 [organism=migratory locust] gregarious-read-1 solitary-read-0.
CACGUCGGAGCCCCCAGCC
>lmi-siR-567 [organism=migratory locust] gregarious-read-1 solitary-read-0.
ACGUCGGAGCCCCCAGCCGGC
>lmi-siR-568 [organism=migratory locust] gregarious-read-1 solitary-read-0.
ACGUCGGAGCCCCCAGCCGGCA
>lmi-siR-569 [organism=migratory locust] gregarious-read-1 solitary-read-0.
GGCACGUCGGAGCCCCCAGCCGGC
>lmi-siR-570 [organism=migratory locust] gregarious-read-1 solitary-read-0.
GGCACGUCGGAGCCCCCAGCCGG
>lmi-siR-571 [organism=migratory locust] gregarious-read-1 solitary-read-0.
GCACGUCGGAGCCCCCAGC
>lmi-siR-572 [organism=migratory locust] gregarious-read-1 solitary-read-0.
GCACGUCGGAGCCCCCAGCCGGCAC
>lmi-siR-573 [organism=migratory locust] gregarious-read-2 solitary-read-0.
ACCAAUCGGCAUGUUCGGAAGGU
>lmi-siR-574 [organism=migratory locust] gregarious-read-1 solitary-read-0.
ACCAAUCGGCAUGUUCGGAA
>lmi-siR-575 [organism=migratory locust] gregarious-read-1 solitary-read-0.
CAGCAGAUCGGUUUGAAGGAAG
>lmi-siR-576 [organism=migratory locust] gregarious-read-1 solitary-read-0.
AAAGCCGACAUAGAUUAUUGC
>lmi-siR-577 [organism=migratory locust] gregarious-read-1 solitary-read-0.
AAAAGCCGACAUAGAUUAUUGC
>lmi-siR-578 [organism=migratory locust] gregarious-read-3 solitary-read-0.
GAAUCCCCCCUCGGGCAU
>lmi-siR-579 [organism=migratory locust] gregarious-read-2 solitary-read-0.
CCCCCCUCGGGCAUGGAUAU
>lmi-siR-580 [organism=migratory locust] gregarious-read-2 solitary-read-0.
CGAAUCCCCCCUCGGGCAUGGA
>lmi-siR-581 [organism=migratory locust] gregarious-read-1 solitary-read-0.
GAAUCCCCCCUCGGGCAUG
>lmi-siR-582 [organism=migratory locust] gregarious-read-1 solitary-read-0.
CGAAUCCCCCCUCGGGCAUGGAUA
>lmi-siR-583 [organism=migratory locust] gregarious-read-1 solitary-read-0.
UGAAUCCCCCCUCGGGCAU
>lmi-siR-584 [organism=migratory locust] gregarious-read-1 solitary-read-0.
CCCCCCUCGGGCAUGGAUAUUU
>lmi-siR-585 [organism=migratory locust] gregarious-read-1 solitary-read-0.
AAUCCCCCCUCGGGCAUG
>lmi-siR-586 [organism=migratory locust] gregarious-read-1 solitary-read-0.
UCCCCCCUCGGGCAUGGAUA
>lmi-siR-587 [organism=migratory locust] gregarious-read-1 solitary-read-0.
GAAUCCCCCCUCGGGCAUGG
>lmi-siR-588 [organism=migratory locust] gregarious-read-2 solitary-read-0.
GCUUUGUAGUCCGUAUUGGUA
>lmi-siR-589 [organism=migratory locust] gregarious-read-1 solitary-read-0.
UGCUUUGUAGUCCGUAUUGG
>lmi-siR-590 [organism=migratory locust] gregarious-read-2 solitary-read-0.
AAAUUGUGGAACUGGAAGAGGAG
>lmi-siR-591 [organism=migratory locust] gregarious-read-1 solitary-read-0.
UUGUGGAACUGGAAGAGGAG
>lmi-siR-592 [organism=migratory locust] gregarious-read-1 solitary-read-0.
AAAUUGUGGAACUGGAAGA
>lmi-siR-593 [organism=migratory locust] gregarious-read-1 solitary-read-0.
CAAAAUUGUGGAACUGGAAGA
>lmi-siR-594 [organism=migratory locust] gregarious-read-1 solitary-read-0.
AAAAUUGUGGAACUGGAAGAGG
>lmi-siR-595 [organism=migratory locust] gregarious-read-1 solitary-read-0.
CAAAAUUGUGGAACUGGAAGAGGA
>lmi-siR-596 [organism=migratory locust] gregarious-read-2 solitary-read-0.
AAACCUAUCAGAGACAUUUUGUGA
>lmi-siR-597 [organism=migratory locust] gregarious-read-1 solitary-read-0.
AAACCUAUCAGAGACAUUUUGUG
>lmi-siR-598 [organism=migratory locust] gregarious-read-2 solitary-read-0.
UGUCUGUGUAAAUGUGUGGGUGU
>lmi-siR-599 [organism=migratory locust] gregarious-read-1 solitary-read-0.
GUCUGUGUAAAUGUGUGGGU
>lmi-siR-600 [organism=migratory locust] gregarious-read-1 solitary-read-0.
UCUGUGUAAAUGUGUGGGUGUGU
>lmi-siR-601 [organism=migratory locust] gregarious-read-2 solitary-read-0.
ACGAGAUGCAGCUUAGGAAUGGA
>lmi-siR-602 [organism=migratory locust] gregarious-read-2 solitary-read-0.
UAACGAGAUGCAGCUUAGGAAU
>lmi-siR-603 [organism=migratory locust] gregarious-read-1 solitary-read-0.
UAACGAGAUGCAGCUUAGGAAUGGAGU
>lmi-siR-604 [organism=migratory locust] gregarious-read-1 solitary-read-0.
CGAGAUGCAGCUUAGGAAUGGAGU
>lmi-siR-605 [organism=migratory locust] gregarious-read-1 solitary-read-0.
GAGAUGCAGCUUAGGAAUG
>lmi-siR-606 [organism=migratory locust] gregarious-read-1 solitary-read-0.
AAUAACGAGAUGCAGCUUAGG
>lmi-siR-607 [organism=migratory locust] gregarious-read-2 solitary-read-0.
CAAGAAGGACUGGUAUAGG
>lmi-siR-608 [organism=migratory locust] gregarious-read-1 solitary-read-0.
UCAAGAAGGACUGGUAUAG
>lmi-siR-609 [organism=migratory locust] gregarious-read-2 solitary-read-0.
UUACUUUCGUUUUGGAGAUGCU
>lmi-siR-610 [organism=migratory locust] gregarious-read-1 solitary-read-0.
UGACCGAGUUGGGAAUUUAGC
>lmi-siR-611 [organism=migratory locust] gregarious-read-1 solitary-read-0.
GCAAGCACCACUGAUGAG
>lmi-siR-612 [organism=migratory locust] gregarious-read-1 solitary-read-0.
CAAGCACCACUGAUGAGGAACGU
>lmi-siR-613 [organism=migratory locust] gregarious-read-2 solitary-read-0.
AAACAGGCUGAAAUCGACCGCA
>lmi-siR-614 [organism=migratory locust] gregarious-read-1 solitary-read-0.
AAACAGGCUGAAAUCGACC
>lmi-siR-615 [organism=migratory locust] gregarious-read-1 solitary-read-0.
AGGCUGAAAUCGACCGCAAGCGCG
>lmi-siR-616 [organism=migratory locust] gregarious-read-1 solitary-read-0.
CAAACAGGCUGAAAUCGACCGCAAGCG
>lmi-siR-617 [organism=migratory locust] gregarious-read-1 solitary-read-0.
AAACAGGCUGAAAUCGAC
>lmi-siR-618 [organism=migratory locust] gregarious-read-2 solitary-read-0.
CAAUUGGGGAUCGCUGGAAGAAA
>lmi-siR-619 [organism=migratory locust] gregarious-read-2 solitary-read-0.
CAAUUGGGGAUCGCUGGAA
>lmi-siR-620 [organism=migratory locust] gregarious-read-1 solitary-read-0.
CAAUUGGGGAUCGCUGGA
>lmi-siR-621 [organism=migratory locust] gregarious-read-1 solitary-read-0.
UCAAUUGGGGAUCGCUGGAAGA
>lmi-siR-622 [organism=migratory locust] gregarious-read-1 solitary-read-0.
AACUCAAUUGGGGAUCGCUG
>lmi-siR-623 [organism=migratory locust] gregarious-read-2 solitary-read-0.
AAUUAGGCAAAUGAACAUAUGCACA
>lmi-siR-624 [organism=migratory locust] gregarious-read-1 solitary-read-0.
GAAUUAGGCAAAUGAACAUAUGCACAG
>lmi-siR-625 [organism=migratory locust] gregarious-read-1 solitary-read-0.
AUUAGGCAAAUGAACAUAUGCAC
>lmi-siR-626 [organism=migratory locust] gregarious-read-2 solitary-read-0.
AUGGAACGAGCAUGUAAGGACA
>lmi-siR-627 [organism=migratory locust] gregarious-read-1 solitary-read-0.
AUGGAACGAGCAUGUAAGGACAGU
>lmi-siR-628 [organism=migratory locust] gregarious-read-2 solitary-read-0.
UACCUAUUCUUGUGCUUCUGAUGG
>lmi-siR-629 [organism=migratory locust] gregarious-read-2 solitary-read-0.
UAUGGUUGACAGGUUCUU
>lmi-siR-630 [organism=migratory locust] gregarious-read-1 solitary-read-0.
UAUGGUUGACAGGUUCUUGCAUG
>lmi-siR-631 [organism=migratory locust] gregarious-read-1 solitary-read-0.
CUAUGGUUGACAGGUUCUUG
>lmi-siR-632 [organism=migratory locust] gregarious-read-2 solitary-read-0.
UGAAGGCAUUUGUGUGGAGUGU
>lmi-siR-633 [organism=migratory locust] gregarious-read-1 solitary-read-0.
UUUCUGAAGGCAUUUGUGUGG
>lmi-siR-634 [organism=migratory locust] gregarious-read-1 solitary-read-0.
AGGAAGGUAAACAAAUACACAC
>lmi-siR-635 [organism=migratory locust] gregarious-read-1 solitary-read-0.
AAAGGAAGGUAAACAAAUACACA
>lmi-siR-636 [organism=migratory locust] gregarious-read-2 solitary-read-0.
AAGUUUGGAAAGUAGGAGGC
>lmi-siR-637 [organism=migratory locust] gregarious-read-2 solitary-read-0.
GAAGUUUGGAAAGUAGGAGGC
>lmi-siR-638 [organism=migratory locust] gregarious-read-2 solitary-read-0.
AAGUUUGGAAAGUAGGAGGCGA
>lmi-siR-639 [organism=migratory locust] gregarious-read-1 solitary-read-0.
UGAAGUUUGGAAAGUAGGAGG
>lmi-siR-640 [organism=migratory locust] gregarious-read-1 solitary-read-0.
UUGGAAAGUAGGAGGCGA
>lmi-siR-641 [organism=migratory locust] gregarious-read-1 solitary-read-0.
GUUUGGAAAGUAGGAGGCGAG
>lmi-siR-642 [organism=migratory locust] gregarious-read-1 solitary-read-0.
UGUGAAGUUUGGAAAGUAGGAG
>lmi-siR-643 [organism=migratory locust] gregarious-read-1 solitary-read-0.
AGUUUGGAAAGUAGGAGGC
>lmi-siR-644 [organism=migratory locust] gregarious-read-1 solitary-read-0.
UGAAGUUUGGAAAGUAGGAGGCGA
>lmi-siR-645 [organism=migratory locust] gregarious-read-2 solitary-read-0.
CAAUGACUGGCAACGACU
>lmi-siR-646 [organism=migratory locust] gregarious-read-2 solitary-read-0.
UAGAGUCGCAAACGUCAUCGCUGG
>lmi-siR-647 [organism=migratory locust] gregarious-read-1 solitary-read-0.
UAGAGUCGCAAACGUCAUCGCUG
>lmi-siR-648 [organism=migratory locust] gregarious-read-2 solitary-read-0.
GCGAGACGCUUUAGACCG
>lmi-siR-649 [organism=migratory locust] gregarious-read-2 solitary-read-0.
AGCGAGACGCUUUAGACCGCUC
>lmi-siR-650 [organism=migratory locust] gregarious-read-2 solitary-read-0.
GAGACGCUUUAGACCGCU
>lmi-siR-651 [organism=migratory locust] gregarious-read-1 solitary-read-0.
AGACGCUUUAGACCGCUCGGC
>lmi-siR-652 [organism=migratory locust] gregarious-read-1 solitary-read-0.
AGCGAGACGCUUUAGACCG
>lmi-siR-653 [organism=migratory locust] gregarious-read-1 solitary-read-0.
AGCGAGACGCUUUAGACCGC
>lmi-siR-654 [organism=migratory locust] gregarious-read-1 solitary-read-0.
AGACGCUUUAGACCGCUC
>lmi-siR-655 [organism=migratory locust] gregarious-read-1 solitary-read-0.
GAGACGCUUUAGACCGCUCGGCUA
>lmi-siR-656 [organism=migratory locust] gregarious-read-1 solitary-read-0.
GCAGCGAGACGCUUUAGACCG
>lmi-siR-657 [organism=migratory locust] gregarious-read-1 solitary-read-0.
GCAGCGAGACGCUUUAGACCGCUCGGCU
>lmi-siR-658 [organism=migratory locust] gregarious-read-1 solitary-read-0.
AGACGCUUUAGACCGCUCGGCUACU
>lmi-siR-659 [organism=migratory locust] gregarious-read-2 solitary-read-0.
AAGGGCAUGAUUGACUGCUUCA
>lmi-siR-660 [organism=migratory locust] gregarious-read-2 solitary-read-0.
AAAUGAUACAGGAUCUGGGAUGGGA
>lmi-siR-661 [organism=migratory locust] gregarious-read-2 solitary-read-0.
GUAAACUAAUCUAAGGACAACA
>lmi-siR-662 [organism=migratory locust] gregarious-read-1 solitary-read-0.
AGGUAAACUAAUCUAAGGACAACA
>lmi-siR-663 [organism=migratory locust] gregarious-read-2 solitary-read-0.
AGGUAGUGUGAUGUAGGUG
>lmi-siR-664 [organism=migratory locust] gregarious-read-1 solitary-read-0.
AGGUAGUGUGAUGUAGGUGACAUA
>lmi-siR-665 [organism=migratory locust] gregarious-read-1 solitary-read-0.
AGGUAGUGUGAUGUAGGUGACAU
>lmi-siR-666 [organism=migratory locust] gregarious-read-1 solitary-read-0.
AGCAGGUAGUGUGAUGUAGGU
>lmi-siR-667 [organism=migratory locust] gregarious-read-2 solitary-read-0.
AAAGCAAAGAAGUUGGACAGA
>lmi-siR-668 [organism=migratory locust] gregarious-read-2 solitary-read-0.
AAAGCAAAGAAGUUGGACAGAG
>lmi-siR-669 [organism=migratory locust] gregarious-read-1 solitary-read-0.
AAAGCAAAGAAGUUGGACAG
>lmi-siR-670 [organism=migratory locust] gregarious-read-1 solitary-read-0.
GUAGAAAGCAAAGAAGUUGGACAG
>lmi-siR-671 [organism=migratory locust] gregarious-read-1 solitary-read-0.
UAGAAAGCAAAGAAGUUGGACA
>lmi-siR-672 [organism=migratory locust] gregarious-read-1 solitary-read-0.
AGCAAAGAAGUUGGACAGA
>lmi-siR-673 [organism=migratory locust] gregarious-read-2 solitary-read-0.
AGACCAUGCUCCGUGACC
>lmi-siR-674 [organism=migratory locust] gregarious-read-2 solitary-read-0.
UGACAAUACGAAACGAGCUGCC
>lmi-siR-675 [organism=migratory locust] gregarious-read-1 solitary-read-0.
GACAAUACGAAACGAGCUGCC
>lmi-siR-676 [organism=migratory locust] gregarious-read-1 solitary-read-0.
GACAAUACGAAACGAGCUGC
>lmi-siR-677 [organism=migratory locust] gregarious-read-1 solitary-read-0.
CGUGACAAUACGAAACGAGCU
>lmi-siR-678 [organism=migratory locust] gregarious-read-1 solitary-read-0.
AAUACGAAACGAGCUGCCC
>lmi-siR-679 [organism=migratory locust] gregarious-read-1 solitary-read-0.
GACAAUACGAAACGAGCUGCCCU
>lmi-siR-680 [organism=migratory locust] gregarious-read-1 solitary-read-0.
UCGUGACAAUACGAAACGAGCUGC
>lmi-siR-681 [organism=migratory locust] gregarious-read-2 solitary-read-0.
CAAUAGAAACCGAAGGCG
>lmi-siR-682 [organism=migratory locust] gregarious-read-1 solitary-read-0.
UUCAGUCACGGUCUGCACGGCCA
>lmi-siR-683 [organism=migratory locust] gregarious-read-1 solitary-read-0.
CGCUUCAGUCACGGUCUGCACG
>lmi-siR-684 [organism=migratory locust] gregarious-read-1 solitary-read-0.
CGCUUCAGUCACGGUCUGCACGGC
>lmi-siR-685 [organism=migratory locust] gregarious-read-1 solitary-read-0.
CAGUCACGGUCUGCACGG
>lmi-siR-686 [organism=migratory locust] gregarious-read-1 solitary-read-0.
UUCAGUCACGGUCUGCAC
>lmi-siR-687 [organism=migratory locust] gregarious-read-2 solitary-read-0.
AGUUACUGGAGGCAUGAA
>lmi-siR-688 [organism=migratory locust] gregarious-read-1 solitary-read-0.
AGAGUUACUGGAGGCAUGA
>lmi-siR-689 [organism=migratory locust] gregarious-read-1 solitary-read-0.
UACUGGAGGCAUGAAGGUUA
>lmi-siR-690 [organism=migratory locust] gregarious-read-1 solitary-read-0.
CUCGAAGCAUAAUCUGACGGAUAUUU
>lmi-siR-691 [organism=migratory locust] gregarious-read-2 solitary-read-0.
CUAAAAGAAGGGAUAGAUUGGU
>lmi-siR-692 [organism=migratory locust] gregarious-read-1 solitary-read-0.
UAAAAGAAGGGAUAGAUUGGUA
>lmi-siR-693 [organism=migratory locust] gregarious-read-1 solitary-read-0.
UGACUAAAAGAAGGGAUAGAUUGG
>lmi-siR-694 [organism=migratory locust] gregarious-read-2 solitary-read-0.
UCGCCUGGUGAGUGGUCUUCGU
>lmi-siR-695 [organism=migratory locust] gregarious-read-2 solitary-read-0.
UGAAAGGAAGUGCAAUCACUGGG
>lmi-siR-696 [organism=migratory locust] gregarious-read-1 solitary-read-0.
AAAGGAAGUGCAAUCACUGGG
>lmi-siR-697 [organism=migratory locust] gregarious-read-1 solitary-read-0.
AUGAAAGGAAGUGCAAUCACU
>lmi-siR-698 [organism=migratory locust] gregarious-read-1 solitary-read-0.
UGAAAGGAAGUGCAAUCACUG
>lmi-siR-699 [organism=migratory locust] gregarious-read-1 solitary-read-0.
AAGGAAGUGCAAUCACUG
>lmi-siR-700 [organism=migratory locust] gregarious-read-1 solitary-read-0.
CGUGUCUCCUGUAGCGUGAGUGGU
>lmi-siR-701 [organism=migratory locust] gregarious-read-2 solitary-read-0.
UACUGAAGAUGAAGACACGACUGG
>lmi-siR-702 [organism=migratory locust] gregarious-read-1 solitary-read-0.
UACUGAAGAUGAAGACACGACUGGCA
>lmi-siR-703 [organism=migratory locust] gregarious-read-1 solitary-read-0.
UUACUGAAGAUGAAGACA
>lmi-siR-704 [organism=migratory locust] gregarious-read-1 solitary-read-0.
UUACUGAAGAUGAAGACACGACU
>lmi-siR-705 [organism=migratory locust] gregarious-read-1 solitary-read-0.
UUACUGAAGAUGAAGACAC
>lmi-siR-706 [organism=migratory locust] gregarious-read-1 solitary-read-0.
CUGAAGAUGAAGACACGACUGGCA
>lmi-siR-707 [organism=migratory locust] gregarious-read-1 solitary-read-0.
UGAAGAUGAAGACACGACUGGC
>lmi-siR-708 [organism=migratory locust] gregarious-read-1 solitary-read-0.
ACUGAAGAUGAAGACACGACUGGCA
>lmi-siR-709 [organism=migratory locust] gregarious-read-2 solitary-read-0.
UGAAGUAAUACACAUGACCACU
>lmi-siR-710 [organism=migratory locust] gregarious-read-2 solitary-read-0.
AGUCACGGUCUGCACGGC
>lmi-siR-711 [organism=migratory locust] gregarious-read-1 solitary-read-0.
CACGGUCUGCACGGCCAC
>lmi-siR-712 [organism=migratory locust] gregarious-read-1 solitary-read-0.
AGUCACGGUCUGCACGGCCACUA
>lmi-siR-713 [organism=migratory locust] gregarious-read-1 solitary-read-0.
GUCACGGUCUGCACGGCCACUACGGUC
>lmi-siR-714 [organism=migratory locust] gregarious-read-1 solitary-read-0.
ACGGUCUGCACGGCCACUAC
>lmi-siR-715 [organism=migratory locust] gregarious-read-1 solitary-read-0.
UCACGGUCUGCACGGCCACU
>lmi-siR-716 [organism=migratory locust] gregarious-read-2 solitary-read-0.
UUUCAAAGCAAUGGCGCACUGAAGA
>lmi-siR-717 [organism=migratory locust] gregarious-read-1 solitary-read-0.
UUUCAAAGCAAUGGCGCACUGAAG
>lmi-siR-718 [organism=migratory locust] gregarious-read-1 solitary-read-0.
UUUCAAAGCAAUGGCGCACUG
>lmi-siR-719 [organism=migratory locust] gregarious-read-2 solitary-read-0.
UUCAGACACGCACAGGGAGGAA
>lmi-siR-720 [organism=migratory locust] gregarious-read-2 solitary-read-0.
UUCAGACACGCACAGGGAGGAAAG
>lmi-siR-721 [organism=migratory locust] gregarious-read-1 solitary-read-0.
CAGACACGCACAGGGAGGAAAGAAGAA
>lmi-siR-722 [organism=migratory locust] gregarious-read-1 solitary-read-0.
UUCAGACACGCACAGGGAGGAAA
>lmi-siR-723 [organism=migratory locust] gregarious-read-2 solitary-read-0.
AAGAACUUUGCAUGUCAGGCCA
>lmi-siR-724 [organism=migratory locust] gregarious-read-1 solitary-read-0.
AAGAACUUUGCAUGUCAGGCCAUUC
>lmi-siR-725 [organism=migratory locust] gregarious-read-1 solitary-read-0.
UGAAGAACUUUGCAUGUCAGGCC
>lmi-siR-726 [organism=migratory locust] gregarious-read-1 solitary-read-0.
GAAGAACUUUGCAUGUCAGGCCA
>lmi-siR-727 [organism=migratory locust] gregarious-read-2 solitary-read-0.
CAACGACCAUCUGGCAAAUG
>lmi-siR-728 [organism=migratory locust] gregarious-read-1 solitary-read-0.
CCACAACGACCAUCUGGCA
>lmi-siR-729 [organism=migratory locust] gregarious-read-2 solitary-read-0.
AGUAGUUUGUAAGUUUAGGGAC
>lmi-siR-730 [organism=migratory locust] gregarious-read-1 solitary-read-0.
UUCAUAAGUAGUUUGUAAGUUUAGGG
>lmi-siR-731 [organism=migratory locust] gregarious-read-1 solitary-read-0.
UUCAUAAGUAGUUUGUAAGUUUAGG
>lmi-siR-732 [organism=migratory locust] gregarious-read-1 solitary-read-0.
UAAGUAGUUUGUAAGUUUAGGG
>lmi-siR-733 [organism=migratory locust] gregarious-read-1 solitary-read-0.
UUCAUAAGUAGUUUGUAAGUU
>lmi-siR-734 [organism=migratory locust] gregarious-read-2 solitary-read-0.
GCUCCAGUCACGGUCUGCACGGCCACUA
>lmi-siR-735 [organism=migratory locust] gregarious-read-2 solitary-read-0.
CUCCAGUCACGGUCUGCACG
>lmi-siR-736 [organism=migratory locust] gregarious-read-1 solitary-read-0.
CUCCAGUCACGGUCUGCAC
>lmi-siR-737 [organism=migratory locust] gregarious-read-1 solitary-read-0.
CGCUCCAGUCACGGUCUGCACG
>lmi-siR-738 [organism=migratory locust] gregarious-read-1 solitary-read-0.
GCUCCAGUCACGGUCUGCACGGC
>lmi-siR-739 [organism=migratory locust] gregarious-read-1 solitary-read-0.
GCUCCAGUCACGGUCUGCACGGCCA
>lmi-siR-740 [organism=migratory locust] gregarious-read-1 solitary-read-0.
GCUCCAGUCACGGUCUGCA
>lmi-siR-741 [organism=migratory locust] gregarious-read-1 solitary-read-0.
CCAGUCACGGUCUGCACG
>lmi-siR-742 [organism=migratory locust] gregarious-read-2 solitary-read-0.
AACUGAUUUUUAGGAGUUCGCA
>lmi-siR-743 [organism=migratory locust] gregarious-read-2 solitary-read-0.
UGAUUUUUAGGAGUUCGCAACAUAGC
>lmi-siR-744 [organism=migratory locust] gregarious-read-1 solitary-read-0.
CAACUGAUUUUUAGGAGUUCGC
>lmi-siR-745 [organism=migratory locust] gregarious-read-2 solitary-read-0.
UUUGAGAAAGUUGGAGAG
>lmi-siR-746 [organism=migratory locust] gregarious-read-1 solitary-read-0.
UUUUGAGAAAGUUGGAGA
>lmi-siR-747 [organism=migratory locust] gregarious-read-2 solitary-read-0.
AUCAGAAACAACGUCAAGAUGCUGU
>lmi-siR-748 [organism=migratory locust] gregarious-read-1 solitary-read-0.
AUCAGAAACAACGUCAAGAUG
>lmi-siR-749 [organism=migratory locust] gregarious-read-1 solitary-read-0.
UAGUGUGAAUGUUAGGGGACUUA
>lmi-siR-750 [organism=migratory locust] gregarious-read-1 solitary-read-0.
UGAAGAUCAAAACCAACUGCAGA
>lmi-siR-751 [organism=migratory locust] gregarious-read-1 solitary-read-0.
UGAAGAUCAAAACCAACUGCAG
>lmi-siR-752 [organism=migratory locust] gregarious-read-2 solitary-read-0.
CAUCUAGAACAACAAGACGC
>lmi-siR-753 [organism=migratory locust] gregarious-read-1 solitary-read-0.
AUCUAGAACAACAAGACGCA
>lmi-siR-754 [organism=migratory locust] gregarious-read-2 solitary-read-0.
CUUGCAAACAACUGUGGCA
>lmi-siR-755 [organism=migratory locust] gregarious-read-1 solitary-read-0.
CUUGCAAACAACUGUGGCAACG
>lmi-siR-756 [organism=migratory locust] gregarious-read-1 solitary-read-0.
CAAACAACUGUGGCAACGACUC
>lmi-siR-757 [organism=migratory locust] gregarious-read-2 solitary-read-0.
UGACCCCGUAGUUAAGUCCCAUU
>lmi-siR-758 [organism=migratory locust] gregarious-read-2 solitary-read-0.
GAUGACCCCGUAGUUAAGUCCC
>lmi-siR-759 [organism=migratory locust] gregarious-read-2 solitary-read-0.
GAUGACCCCGUAGUUAAGU
>lmi-siR-760 [organism=migratory locust] gregarious-read-1 solitary-read-0.
CUGAUGACCCCGUAGUUAAGU
>lmi-siR-761 [organism=migratory locust] gregarious-read-1 solitary-read-0.
ACCCCGUAGUUAAGUCCCAU
>lmi-siR-762 [organism=migratory locust] gregarious-read-1 solitary-read-0.
AUGACCCCGUAGUUAAGUCCC
>lmi-siR-763 [organism=migratory locust] gregarious-read-1 solitary-read-0.
GAUGACCCCGUAGUUAAGUCC
>lmi-siR-764 [organism=migratory locust] gregarious-read-1 solitary-read-0.
UGAUGACCCCGUAGUUAAGU
>lmi-siR-765 [organism=migratory locust] gregarious-read-1 solitary-read-0.
AUGACCCCGUAGUUAAGUCCCA
>lmi-siR-766 [organism=migratory locust] gregarious-read-1 solitary-read-0.
UGAUGACCCCGUAGUUAAGUCCC
>lmi-siR-767 [organism=migratory locust] gregarious-read-2 solitary-read-0.
CAACAAGAGAGCACUGCGC
>lmi-siR-768 [organism=migratory locust] gregarious-read-1 solitary-read-0.
UCUGUCUGAAUCUGCUUACUGUAUCCA
>lmi-siR-769 [organism=migratory locust] gregarious-read-2 solitary-read-0.
AAUGAGAUUGACAGGAAGUGCA
>lmi-siR-770 [organism=migratory locust] gregarious-read-1 solitary-read-0.
AAAUGAGAUUGACAGGAAGUG
>lmi-siR-771 [organism=migratory locust] gregarious-read-2 solitary-read-0.
UCAUCUUCGAGAUCUGGUAC
>lmi-siR-772 [organism=migratory locust] gregarious-read-1 solitary-read-0.
UUCAUCUUCGAGAUCUGGUACGG
>lmi-siR-773 [organism=migratory locust] gregarious-read-2 solitary-read-0.
ACUGUGGCAACGACUCUAG
>lmi-siR-774 [organism=migratory locust] gregarious-read-1 solitary-read-0.
ACAACUGUGGCAACGACUCUA
>lmi-siR-775 [organism=migratory locust] gregarious-read-1 solitary-read-0.
CAACUGUGGCAACGACUCUA
>lmi-siR-776 [organism=migratory locust] gregarious-read-1 solitary-read-0.
UGUGGCAACGACUCUAGCAA
>lmi-siR-777 [organism=migratory locust] gregarious-read-1 solitary-read-0.
ACAACUGUGGCAACGACUCUAG
>lmi-siR-778 [organism=migratory locust] gregarious-read-1 solitary-read-0.
AACAACUGUGGCAACGAC
>lmi-siR-779 [organism=migratory locust] gregarious-read-1 solitary-read-0.
UGAUUACCGGCGUCUCCGAUGGC
>lmi-siR-780 [organism=migratory locust] gregarious-read-2 solitary-read-0.
UAGGUAAGAAAGUUAUUGACA
>lmi-siR-781 [organism=migratory locust] gregarious-read-2 solitary-read-0.
CGAUGAAGAGCUUGGCAAGGU
>lmi-siR-782 [organism=migratory locust] gregarious-read-1 solitary-read-0.
CGAUGAAGAGCUUGGCAAGG
>lmi-siR-783 [organism=migratory locust] gregarious-read-2 solitary-read-0.
AUUGCUGGUCCUGCCAACAUCGUCAU
>lmi-siR-784 [organism=migratory locust] gregarious-read-2 solitary-read-0.
AGCCGACAAGAAGUAUGAUGA
>lmi-siR-785 [organism=migratory locust] gregarious-read-1 solitary-read-0.
CGACAAGAAGUAUGAUGAGGUUGCUC
>lmi-siR-786 [organism=migratory locust] gregarious-read-1 solitary-read-0.
CGACAAGAAGUAUGAUGAGGUUG
>lmi-siR-787 [organism=migratory locust] gregarious-read-1 solitary-read-0.
CGACAAGAAGUAUGAUGAGGUU
>lmi-siR-788 [organism=migratory locust] gregarious-read-1 solitary-read-0.
GAAGCCGACAAGAAGUAUGAUGA
>lmi-siR-789 [organism=migratory locust] gregarious-read-2 solitary-read-0.
ACAUAGAACGCUUCACAGUGCA
>lmi-siR-790 [organism=migratory locust] gregarious-read-1 solitary-read-0.
AUAUAUAACACCUCAACAUCUGUA
>lmi-siR-791 [organism=migratory locust] gregarious-read-1 solitary-read-0.
AUAACACCUCAACAUCUGUA
>lmi-siR-792 [organism=migratory locust] gregarious-read-2 solitary-read-0.
UCAAAUAUCUAGGCGUAACAU
>lmi-siR-793 [organism=migratory locust] gregarious-read-1 solitary-read-0.
CGUUCAAAUAUCUAGGCG
>lmi-siR-794 [organism=migratory locust] gregarious-read-1 solitary-read-0.
CGUUCAAAUAUCUAGGCGUAA
>lmi-siR-795 [organism=migratory locust] gregarious-read-1 solitary-read-0.
CAAAUAUCUAGGCGUAACAU
>lmi-siR-796 [organism=migratory locust] gregarious-read-1 solitary-read-0.
UCGUUCAAAUAUCUAGGCGUAA
>lmi-siR-797 [organism=migratory locust] gregarious-read-1 solitary-read-0.
AAAUAUCUAGGCGUAACAUUG
>lmi-siR-798 [organism=migratory locust] gregarious-read-1 solitary-read-0.
AAAUAUCUAGGCGUAACAUUGC
>lmi-siR-799 [organism=migratory locust] gregarious-read-2 solitary-read-0.
AUCCUCUUCCUGUCCGCACUGU
>lmi-siR-800 [organism=migratory locust] gregarious-read-1 solitary-read-0.
CGAGGGGACUGAGGCGCU
>lmi-siR-801 [organism=migratory locust] gregarious-read-1 solitary-read-0.
CGAGGGGACUGAGGCGCUU
>lmi-siR-802 [organism=migratory locust] gregarious-read-1 solitary-read-0.
GAGGGGACUGAGGCGCUUCAG
>lmi-siR-803 [organism=migratory locust] gregarious-read-1 solitary-read-0.
GGCCGAGGGGACUGAGGC
>lmi-siR-804 [organism=migratory locust] gregarious-read-1 solitary-read-0.
GGCCGAGGGGACUGAGGCG
>lmi-siR-805 [organism=migratory locust] gregarious-read-1 solitary-read-0.
GAGGGGACUGAGGCGCUUCAGU
>lmi-siR-806 [organism=migratory locust] gregarious-read-2 solitary-read-0.
CCUCGUCGUUCUGCUGGUGG
>lmi-siR-807 [organism=migratory locust] gregarious-read-1 solitary-read-0.
CCUCGUCGUUCUGCUGGUG
>lmi-siR-808 [organism=migratory locust] gregarious-read-2 solitary-read-0.
AAGUUCUGGCAGUCCUACGUCCGCG
>lmi-siR-809 [organism=migratory locust] gregarious-read-2 solitary-read-0.
GUGUGGACACAUAAAUGGACGG
>lmi-siR-810 [organism=migratory locust] gregarious-read-1 solitary-read-0.
GUGUGGACACAUAAAUGGACGGA
>lmi-siR-811 [organism=migratory locust] gregarious-read-1 solitary-read-0.
ACACAUAAAUGGACGGAGUU
>lmi-siR-812 [organism=migratory locust] gregarious-read-1 solitary-read-0.
CGUGUGGACACAUAAAUGGACGGAG
>lmi-siR-813 [organism=migratory locust] gregarious-read-2 solitary-read-0.
UAAGAACGGCAACCUACAUCUGU
>lmi-siR-814 [organism=migratory locust] gregarious-read-1 solitary-read-0.
UAAGAACGGCAACCUACAUCUG
>lmi-siR-815 [organism=migratory locust] gregarious-read-1 solitary-read-0.
UAAGAACGGCAACCUACAUCUGUCU
>lmi-siR-816 [organism=migratory locust] gregarious-read-1 solitary-read-0.
CAUAAGAACGGCAACCUACA
>lmi-siR-817 [organism=migratory locust] gregarious-read-1 solitary-read-0.
UAAGAACGGCAACCUACAUCUGUC
>lmi-siR-818 [organism=migratory locust] gregarious-read-2 solitary-read-0.
AAAUAACAAAUGAUGGUCGCAG
>lmi-siR-819 [organism=migratory locust] gregarious-read-1 solitary-read-0.
UAACAAAUGAUGGUCGCAGUACAG
>lmi-siR-820 [organism=migratory locust] gregarious-read-1 solitary-read-0.
AUAACAAAUGAUGGUCGCAGUACA
>lmi-siR-821 [organism=migratory locust] gregarious-read-1 solitary-read-0.
AGUAGUUUGUAAGCUACGGAC
>lmi-siR-822 [organism=migratory locust] gregarious-read-2 solitary-read-0.
GGAUAUGUAAAAUUAAAUGGCUU
>lmi-siR-823 [organism=migratory locust] gregarious-read-1 solitary-read-0.
GGAUAUGUAAAAUUAAAUGGC
>lmi-siR-824 [organism=migratory locust] gregarious-read-2 solitary-read-0.
UUCACAACGUCAACACUGAGGCUGCUA
>lmi-siR-825 [organism=migratory locust] gregarious-read-1 solitary-read-0.
UUUCACAACGUCAACACUGAGGCU
>lmi-siR-826 [organism=migratory locust] gregarious-read-1 solitary-read-0.
ACAACGUCAACACUGAGGCU
>lmi-siR-827 [organism=migratory locust] gregarious-read-1 solitary-read-0.
UCACAACGUCAACACUGAGGCUGC
>lmi-siR-828 [organism=migratory locust] gregarious-read-1 solitary-read-0.
UCACAACGUCAACACUGAGGCUGCUA
>lmi-siR-829 [organism=migratory locust] gregarious-read-2 solitary-read-0.
UGCAUUGAGACUUCGAAGCCAGCCU
>lmi-siR-830 [organism=migratory locust] gregarious-read-2 solitary-read-0.
UGAAGAAGACCUGGUGAACA
>lmi-siR-831 [organism=migratory locust] gregarious-read-1 solitary-read-0.
GUCCGGAGACUGGUUUGAUGCAGCU
>lmi-siR-832 [organism=migratory locust] gregarious-read-1 solitary-read-0.
UCCGGAGACUGGUUUGAUGCAG
>lmi-siR-833 [organism=migratory locust] gregarious-read-1 solitary-read-0.
UCAGUCCGGAGACUGGUUUGAUGCA
>lmi-siR-834 [organism=migratory locust] gregarious-read-1 solitary-read-0.
CAGUCCGGAGACUGGUUUGAUGCA
>lmi-siR-835 [organism=migratory locust] gregarious-read-2 solitary-read-0.
CUGAUAAGCAGACCAUCUUGGACA
>lmi-siR-836 [organism=migratory locust] gregarious-read-2 solitary-read-0.
AAUGUAGAAAAAUGUAAGGUGA
>lmi-siR-837 [organism=migratory locust] gregarious-read-1 solitary-read-0.
AAUGUAGAAAAAUGUAAGGUGAU
>lmi-siR-838 [organism=migratory locust] gregarious-read-1 solitary-read-0.
AAAUGUAGAAAAAUGUAAGGUG
>lmi-siR-839 [organism=migratory locust] gregarious-read-2 solitary-read-0.
UGUCGUAGGAAUAGUGAUUGGAG
>lmi-siR-840 [organism=migratory locust] gregarious-read-2 solitary-read-0.
GGAAUGGGCUUCAGAUCU
>lmi-siR-841 [organism=migratory locust] gregarious-read-2 solitary-read-0.
CGCUUGUUCGUCGGACCCGGC
>lmi-siR-842 [organism=migratory locust] gregarious-read-2 solitary-read-0.
AGUAUGAAUCUGGAUAUGGUG
>lmi-siR-843 [organism=migratory locust] gregarious-read-2 solitary-read-0.
AAUAAAUAAAUUGUGGUGUCUG
>lmi-siR-844 [organism=migratory locust] gregarious-read-2 solitary-read-0.
CUGAGGCGCUCCAGUCACG
>lmi-siR-845 [organism=migratory locust] gregarious-read-1 solitary-read-0.
GGCGCUCCAGUCACGGUCU
>lmi-siR-846 [organism=migratory locust] gregarious-read-1 solitary-read-0.
GGCGCUCCAGUCACGGUCUGCA
>lmi-siR-847 [organism=migratory locust] gregarious-read-1 solitary-read-0.
UGAGGCGCUCCAGUCACGGUCU
>lmi-siR-848 [organism=migratory locust] gregarious-read-2 solitary-read-0.
GAGUCUAUGGGACUUAACUACGG
>lmi-siR-849 [organism=migratory locust] gregarious-read-2 solitary-read-0.
UAUCGGACCAAACUGCGUGGUCAUC
>lmi-siR-850 [organism=migratory locust] gregarious-read-1 solitary-read-0.
AUCGGACCAAACUGCGUG
>lmi-siR-851 [organism=migratory locust] gregarious-read-1 solitary-read-0.
CUAUCGGACCAAACUGCGUGGU
>lmi-siR-852 [organism=migratory locust] gregarious-read-1 solitary-read-0.
CUAUCGGACCAAACUGCGU
>lmi-siR-853 [organism=migratory locust] gregarious-read-1 solitary-read-0.
AUCGGACCAAACUGCGUGGUCAUC
>lmi-siR-854 [organism=migratory locust] gregarious-read-1 solitary-read-0.
UAUAUCGGACCAAACUGCGUG
>lmi-siR-855 [organism=migratory locust] gregarious-read-1 solitary-read-0.
UCUAUCGGACCAAACUGCGUGGUCAUCA
>lmi-siR-856 [organism=migratory locust] gregarious-read-1 solitary-read-0.
AUCGGACCAAACUGCGUGGU
>lmi-siR-857 [organism=migratory locust] gregarious-read-1 solitary-read-0.
CUAUCGGACCAAACUGCGUG
>lmi-siR-858 [organism=migratory locust] gregarious-read-1 solitary-read-0.
UAUAUAAAUGAUCUGAUGGACA
>lmi-siR-859 [organism=migratory locust] gregarious-read-1 solitary-read-0.
CUAUAUAAAUGAUCUGAUGGACAGA
>lmi-siR-860 [organism=migratory locust] gregarious-read-1 solitary-read-0.
AUAUAAAUGAUCUGAUGGACAGA
>lmi-siR-861 [organism=migratory locust] gregarious-read-1 solitary-read-0.
UAUAUAAAUGAUCUGAUGGAC
>lmi-siR-862 [organism=migratory locust] gregarious-read-1 solitary-read-0.
UAUAAAUGAUCUGAUGGACAGAGUA
>lmi-siR-863 [organism=migratory locust] gregarious-read-1 solitary-read-0.
AAAUGAUCUGAUGGACAG
>lmi-siR-864 [organism=migratory locust] gregarious-read-1 solitary-read-0.
AAUGAUCUGAUGGACAGAGUAAGU
>lmi-siR-865 [organism=migratory locust] gregarious-read-2 solitary-read-0.
GAAAAUUGUUCGGUUCUUU
>lmi-siR-866 [organism=migratory locust] gregarious-read-2 solitary-read-0.
CAUCCUUAAUCGUCUUUACUGG
>lmi-siR-867 [organism=migratory locust] gregarious-read-1 solitary-read-0.
CCAUCCUUAAUCGUCUUUACUG
>lmi-siR-868 [organism=migratory locust] gregarious-read-1 solitary-read-0.
AUCCUUAAUCGUCUUUACUGG
>lmi-siR-869 [organism=migratory locust] gregarious-read-1 solitary-read-0.
CUUAAUCGUCUUUACUGGCAC
>lmi-siR-870 [organism=migratory locust] gregarious-read-2 solitary-read-0.
UGGAUUCUUCGAAACGAGUGCAU
>lmi-siR-871 [organism=migratory locust] gregarious-read-2 solitary-read-0.
AAGAGGUCGACUAAAUGU
>lmi-siR-872 [organism=migratory locust] gregarious-read-1 solitary-read-0.
GAAGAGGUCGACUAAAUGU
>lmi-siR-873 [organism=migratory locust] gregarious-read-2 solitary-read-0.
UAUAGUAAUGCCAACUGUGGCUUUCAUU
>lmi-siR-874 [organism=migratory locust] gregarious-read-2 solitary-read-0.
AAAGCAUGAACUGGCCCUACAG
>lmi-siR-875 [organism=migratory locust] gregarious-read-1 solitary-read-0.
CCAGCCGGCACGUCGGAGCC
>lmi-siR-876 [organism=migratory locust] gregarious-read-1 solitary-read-0.
CCCCAGCCGGCACGUCGGAGCCC
>lmi-siR-877 [organism=migratory locust] gregarious-read-1 solitary-read-0.
AGCCCCCAGCCGGCACGUCGGA
>lmi-siR-878 [organism=migratory locust] gregarious-read-1 solitary-read-0.
CCCAGCCGGCACGUCGGAGCC
>lmi-siR-879 [organism=migratory locust] gregarious-read-1 solitary-read-0.
CCCAGCCGGCACGUCGGAG
>lmi-siR-880 [organism=migratory locust] gregarious-read-1 solitary-read-0.
AGCCGGCACGUCGGAGCCCCCAGCCG
>lmi-siR-881 [organism=migratory locust] gregarious-read-1 solitary-read-0.
CCAGCCGGCACGUCGGAGC
>lmi-siR-882 [organism=migratory locust] gregarious-read-1 solitary-read-0.
CCAGCCGGCACGUCGGAGCCC
>lmi-siR-883 [organism=migratory locust] gregarious-read-1 solitary-read-0.
AGCCGGCACGUCGGAGCCCCCAG
>lmi-siR-884 [organism=migratory locust] gregarious-read-2 solitary-read-0.
AAAAGAAAGCUGAGCGUGCUGG
>lmi-siR-885 [organism=migratory locust] gregarious-read-1 solitary-read-0.
AAGAAAGCUGAGCGUGCUGGAU
>lmi-siR-886 [organism=migratory locust] gregarious-read-1 solitary-read-0.
GAAAAGAAAGCUGAGCGUGCUG
>lmi-siR-887 [organism=migratory locust] gregarious-read-1 solitary-read-0.
UUGAAGAAGAAUGAAUACAG
>lmi-siR-888 [organism=migratory locust] gregarious-read-2 solitary-read-0.
CUUCCAGGAGUGCUAGUCUU
>lmi-siR-889 [organism=migratory locust] gregarious-read-1 solitary-read-0.
UCUUCCAGGAGUGCUAGUCU
>lmi-siR-890 [organism=migratory locust] gregarious-read-1 solitary-read-0.
UUCUUCCAGGAGUGCUAGUCU
>lmi-siR-891 [organism=migratory locust] gregarious-read-1 solitary-read-0.
UCCAGGAGUGCUAGUCUUGC
>lmi-siR-892 [organism=migratory locust] gregarious-read-1 solitary-read-0.
UCUUCCAGGAGUGCUAGUCUU
>lmi-siR-893 [organism=migratory locust] gregarious-read-1 solitary-read-0.
AGUUUGUAAGUUUAGGGACUGA
>lmi-siR-894 [organism=migratory locust] gregarious-read-1 solitary-read-0.
UUGUAAGUUUAGGGACUGAUG
>lmi-siR-895 [organism=migratory locust] gregarious-read-2 solitary-read-0.
GCAUAAGACAACAAAUUCCUGCAC
>lmi-siR-896 [organism=migratory locust] gregarious-read-1 solitary-read-0.
AAGACAACAAAUUCCUGCACA
>lmi-siR-897 [organism=migratory locust] gregarious-read-1 solitary-read-0.
AGAAGGAACUGGAGCAGA
>lmi-siR-898 [organism=migratory locust] gregarious-read-1 solitary-read-0.
AGGAACUGGAGCAGAUCUGC
>lmi-siR-899 [organism=migratory locust] gregarious-read-1 solitary-read-0.
AGAAGGAACUGGAGCAGAUC
>lmi-siR-900 [organism=migratory locust] gregarious-read-1 solitary-read-0.
GAACUGGAGCAGAUCUGCA
>lmi-siR-901 [organism=migratory locust] gregarious-read-1 solitary-read-0.
AUUUGGGAGUGGAAUAGGAAAGG
>lmi-siR-902 [organism=migratory locust] gregarious-read-1 solitary-read-0.
UGGGAGUGGAAUAGGAAAGGAAA
>lmi-siR-903 [organism=migratory locust] gregarious-read-2 solitary-read-0.
UCUGGCAACGAAUCUGGC
>lmi-siR-904 [organism=migratory locust] gregarious-read-1 solitary-read-0.
GGCAACGAAUCUGGCAACGACU
>lmi-siR-905 [organism=migratory locust] gregarious-read-1 solitary-read-0.
ACUCUGGCAACGAAUCUG
>lmi-siR-906 [organism=migratory locust] gregarious-read-1 solitary-read-0.
UCUGGCAACGAAUCUGGCAA
>lmi-siR-907 [organism=migratory locust] gregarious-read-1 solitary-read-0.
CGACUCUGGCAACGAAUCUGG
>lmi-siR-908 [organism=migratory locust] gregarious-read-1 solitary-read-0.
CGACUCUGGCAACGAAUCUGGC
>lmi-siR-909 [organism=migratory locust] gregarious-read-1 solitary-read-0.
CUCUGGCAACGAAUCUGGCAACGACU
>lmi-siR-910 [organism=migratory locust] gregarious-read-2 solitary-read-0.
GGGAAGAUGGCACUGAAGA
>lmi-siR-911 [organism=migratory locust] gregarious-read-1 solitary-read-0.
GAAGAUGGCACUGAAGAGG
>lmi-siR-912 [organism=migratory locust] gregarious-read-1 solitary-read-0.
GAAGAUGGCACUGAAGAGGCU
>lmi-siR-913 [organism=migratory locust] gregarious-read-2 solitary-read-0.
UGAUGGUCGCAGUACAGAGGAU
>lmi-siR-914 [organism=migratory locust] gregarious-read-1 solitary-read-0.
AAAUGAUGGUCGCAGUACAGAG
>lmi-siR-915 [organism=migratory locust] gregarious-read-1 solitary-read-0.
UGAUGGUCGCAGUACAGAGGAUAU
>lmi-siR-916 [organism=migratory locust] gregarious-read-1 solitary-read-0.
AAAUGAUGGUCGCAGUACAG
>lmi-siR-917 [organism=migratory locust] gregarious-read-1 solitary-read-0.
AAUGAUGGUCGCAGUACAGAGG
>lmi-siR-918 [organism=migratory locust] gregarious-read-1 solitary-read-0.
AAAUGAUGGUCGCAGUACAGA
>lmi-siR-919 [organism=migratory locust] gregarious-read-1 solitary-read-0.
GGUCGCAGUACAGAGGAUAU
>lmi-siR-920 [organism=migratory locust] gregarious-read-1 solitary-read-0.
AAUGAUGGUCGCAGUACAG
>lmi-siR-921 [organism=migratory locust] gregarious-read-2 solitary-read-0.
UGCUGCGAAACGACAUGGACAGU
>lmi-siR-922 [organism=migratory locust] gregarious-read-1 solitary-read-0.
CUGCGAAACGACAUGGACA
>lmi-siR-923 [organism=migratory locust] gregarious-read-1 solitary-read-0.
CUGCGAAACGACAUGGACAGUUCAA
>lmi-siR-924 [organism=migratory locust] gregarious-read-1 solitary-read-0.
UGCUGCGAAACGACAUGGACAGUU
>lmi-siR-925 [organism=migratory locust] gregarious-read-2 solitary-read-0.
ACAGAUUUUGUUGCAAACUUCCA
>lmi-siR-926 [organism=migratory locust] gregarious-read-2 solitary-read-0.
AGACAGCAAAGGACCUGGAA
>lmi-siR-927 [organism=migratory locust] gregarious-read-1 solitary-read-0.
AGCAAAGGACCUGGAAGAG
>lmi-siR-928 [organism=migratory locust] gregarious-read-1 solitary-read-0.
AGCAAAGGACCUGGAAGA
>lmi-siR-929 [organism=migratory locust] gregarious-read-1 solitary-read-0.
AGGCUUUUGAAAUGUGGUG
>lmi-siR-930 [organism=migratory locust] gregarious-read-1 solitary-read-0.
AGGCUUUUGAAAUGUGGUGC
>lmi-siR-931 [organism=migratory locust] gregarious-read-2 solitary-read-0.
AAGUGAACGAUCUCCGAG
>lmi-siR-932 [organism=migratory locust] gregarious-read-1 solitary-read-0.
AAGUGAACGAUCUCCGAGG
>lmi-siR-933 [organism=migratory locust] gregarious-read-2 solitary-read-0.
GCUAUUGUUGCCAAGACUGU
>lmi-siR-934 [organism=migratory locust] gregarious-read-1 solitary-read-0.
CUAUUGUUGCCAAGACUG
>lmi-siR-935 [organism=migratory locust] gregarious-read-2 solitary-read-0.
UGAUAAGGUGAUGUCGGAG
>lmi-siR-936 [organism=migratory locust] gregarious-read-1 solitary-read-0.
AUUGAUAAGGUGAUGUCGGAG
>lmi-siR-937 [organism=migratory locust] gregarious-read-2 solitary-read-0.
UCGCGUAACUAAUGAGGAGGUA
>lmi-siR-938 [organism=migratory locust] gregarious-read-1 solitary-read-0.
GUAACUAAUGAGGAGGUACU
>lmi-siR-939 [organism=migratory locust] gregarious-read-1 solitary-read-0.
CGCGUAACUAAUGAGGAGGUACUGA
>lmi-siR-940 [organism=migratory locust] gregarious-read-2 solitary-read-0.
AAUCGGACUUGCAUAUUUUAC
>lmi-siR-941 [organism=migratory locust] gregarious-read-1 solitary-read-0.
UAAAAUCGGACUUGCAUAUUU
>lmi-siR-942 [organism=migratory locust] gregarious-read-2 solitary-read-0.
AACAUGAACAGUACCGGUACUA
>lmi-siR-943 [organism=migratory locust] gregarious-read-2 solitary-read-0.
AAAUUAGGGCUCGUACGGA
>lmi-siR-944 [organism=migratory locust] gregarious-read-1 solitary-read-0.
AAUUAGGGCUCGUACGGAGGCA
>lmi-siR-945 [organism=migratory locust] gregarious-read-2 solitary-read-0.
CUUAUGUGGAGAUGAAGAGGCU
>lmi-siR-946 [organism=migratory locust] gregarious-read-1 solitary-read-0.
UCUUAUGUGGAGAUGAAGAGGC
>lmi-siR-947 [organism=migratory locust] gregarious-read-2 solitary-read-0.
ACCAGCUGAAGGUGAAGAGCGA
>lmi-siR-948 [organism=migratory locust] gregarious-read-1 solitary-read-0.
CAGCUGAAGGUGAAGAGC
>lmi-siR-949 [organism=migratory locust] gregarious-read-1 solitary-read-0.
UACCAGCUGAAGGUGAAGAGCGA
>lmi-siR-950 [organism=migratory locust] gregarious-read-1 solitary-read-0.
ACCAGCUGAAGGUGAAGAGCGAG
>lmi-siR-951 [organism=migratory locust] gregarious-read-2 solitary-read-0.
UAUGACGUCACUGCUGCC
>lmi-siR-952 [organism=migratory locust] gregarious-read-1 solitary-read-0.
AUUUUUCUUAAAGUCUGAGGGU
>lmi-siR-953 [organism=migratory locust] gregarious-read-2 solitary-read-0.
CCACAGAGUUCAAGAAGGACUG
>lmi-siR-954 [organism=migratory locust] gregarious-read-1 solitary-read-0.
CACAGAGUUCAAGAAGGACUGG
>lmi-siR-955 [organism=migratory locust] gregarious-read-0 solitary-read-9.
UCAGUAGUUUCAGCACGGACGCCAGAA
>lmi-siR-956 [organism=migratory locust] gregarious-read-0 solitary-read-2.
GUAGUUUCAGCACGGACGCCAGAAGGGU
>lmi-siR-957 [organism=migratory locust] gregarious-read-0 solitary-read-2.
GUAGUUUCAGCACGGACGCCAGAAGGG
>lmi-siR-958 [organism=migratory locust] gregarious-read-0 solitary-read-2.
AGUAGUUUCAGCACGGACGCCAGAAGG
>lmi-siR-959 [organism=migratory locust] gregarious-read-0 solitary-read-1.
AGUAGUUUCAGCACGGACGCCAGAAG
>lmi-siR-960 [organism=migratory locust] gregarious-read-0 solitary-read-1.
UUUCAGCACGGACGCCAGAAGGGUG
>lmi-siR-961 [organism=migratory locust] gregarious-read-0 solitary-read-1.
AGUUUCAGCACGGACGCCAGAAGGGUG
>lmi-siR-962 [organism=migratory locust] gregarious-read-0 solitary-read-1.
UUCAGCACGGACGCCAGAAGGGUGGCG
>lmi-siR-963 [organism=migratory locust] gregarious-read-0 solitary-read-1.
UUUCAGCACGGACGCCAGAAGGGUGG
>lmi-siR-964 [organism=migratory locust] gregarious-read-0 solitary-read-2.
UACAACUGUCAGACGCGCACGUGG
>lmi-siR-965 [organism=migratory locust] gregarious-read-0 solitary-read-1.
UACAACUGUCAGACGCGCACGU
>lmi-siR-966 [organism=migratory locust] gregarious-read-0 solitary-read-1.
AUACAACUGUCAGACGCGCACGUGGUGC
>lmi-siR-967 [organism=migratory locust] gregarious-read-0 solitary-read-1.
UACAACUGUCAGACGCGCAC
>lmi-siR-968 [organism=migratory locust] gregarious-read-0 solitary-read-1.
AACUGUCAGACGCGCACGUGGUGC
>lmi-siR-969 [organism=migratory locust] gregarious-read-0 solitary-read-1.
ACAACUGUCAGACGCGCACGUGG
>lmi-siR-970 [organism=migratory locust] gregarious-read-0 solitary-read-1.
CAACUGUCAGACGCGCACGUGGUGC
>lmi-siR-971 [organism=migratory locust] gregarious-read-0 solitary-read-1.
ACAACUGUCAGACGCGCACGUGGUG
>lmi-siR-972 [organism=migratory locust] gregarious-read-0 solitary-read-58.
UAUCACUAUUGAACCACACGAUUCCGG
>lmi-siR-973 [organism=migratory locust] gregarious-read-0 solitary-read-7.
UAUCACUAUUGAACCACACGAUUCC
>lmi-siR-974 [organism=migratory locust] gregarious-read-0 solitary-read-6.
UCACUAUUGAACCACACGAUUCCGG
>lmi-siR-975 [organism=migratory locust] gregarious-read-0 solitary-read-5.
UCACUAUUGAACCACACGAUUCCGGGUCC
>lmi-siR-976 [organism=migratory locust] gregarious-read-0 solitary-read-4.
UCACUAUUGAACCACACGAUUCCGGG
>lmi-siR-977 [organism=migratory locust] gregarious-read-0 solitary-read-1.
UAUCACUAUUGAACCACACGAUUCCG
>lmi-siR-978 [organism=migratory locust] gregarious-read-0 solitary-read-1.
CACUAUUGAACCACACGAUUCCGG
>lmi-siR-979 [organism=migratory locust] gregarious-read-0 solitary-read-1.
CACUAUUGAACCACACGAUUCCGGGU
>lmi-siR-980 [organism=migratory locust] gregarious-read-0 solitary-read-2.
UACUCUCGUAAUCUCGUAGAGAUCAGCU
>lmi-siR-981 [organism=migratory locust] gregarious-read-0 solitary-read-4.
UCCGCUCGACUUGGGCCCAGACCUCGGCA
>lmi-siR-982 [organism=migratory locust] gregarious-read-0 solitary-read-1.
UCCGCUCGACUUGGGCCCAGACCUCG
>lmi-siR-983 [organism=migratory locust] gregarious-read-0 solitary-read-1.
CGCUCGACUUGGGCCCAGACCUCGGC
>lmi-siR-984 [organism=migratory locust] gregarious-read-0 solitary-read-1.
GCUCGACUUGGGCCCAGACCUCGGC
>lmi-siR-985 [organism=migratory locust] gregarious-read-0 solitary-read-85.
UUACAUGAAAAAUCAGAUGGCUGAAAGG
>lmi-siR-986 [organism=migratory locust] gregarious-read-0 solitary-read-25.
UUACAUGAAAAAUCAGAUGGCUGAAAG
>lmi-siR-987 [organism=migratory locust] gregarious-read-0 solitary-read-7.
UUACAUGAAAAAUCAGAUGGCUGAAAGGA
>lmi-siR-988 [organism=migratory locust] gregarious-read-0 solitary-read-6.
UACAUGAAAAAUCAGAUGGCUGAAAGG
>lmi-siR-989 [organism=migratory locust] gregarious-read-0 solitary-read-6.
UUACAUGAAAAAUCAGAUGGCUGAAA
>lmi-siR-990 [organism=migratory locust] gregarious-read-0 solitary-read-5.
UACAUGAAAAAUCAGAUGGCUGAAAGGA
>lmi-siR-991 [organism=migratory locust] gregarious-read-0 solitary-read-5.
UUACAUGAAAAAUCAGAUGGCUGA
>lmi-siR-992 [organism=migratory locust] gregarious-read-0 solitary-read-5.
UUACAUGAAAAAUCAGAUGGCUGAA
>lmi-siR-993 [organism=migratory locust] gregarious-read-0 solitary-read-3.
UUACAUGAAAAAUCAGAUGGCUG
>lmi-siR-994 [organism=migratory locust] gregarious-read-0 solitary-read-3.
UACAUGAAAAAUCAGAUGGCU
>lmi-siR-995 [organism=migratory locust] gregarious-read-0 solitary-read-2.
UUACAUGAAAAAUCAGAUGGCU
>lmi-siR-996 [organism=migratory locust] gregarious-read-0 solitary-read-1.
CAUGAAAAAUCAGAUGGCUGAAAGG
>lmi-siR-997 [organism=migratory locust] gregarious-read-0 solitary-read-1.
CUUACAUGAAAAAUCAGAUGGCUGAAA
>lmi-siR-998 [organism=migratory locust] gregarious-read-0 solitary-read-1.
UACAUGAAAAAUCAGAUGGCUGA
>lmi-siR-999 [organism=migratory locust] gregarious-read-0 solitary-read-3.
UCAAAUGUUUGUAAAUCUAUCGGACC
>lmi-siR-1000 [organism=migratory locust] gregarious-read-0 solitary-read-2.
UGUUCAAAUGUUUGUAAAUCUAUCGGAC
>lmi-siR-1001 [organism=migratory locust] gregarious-read-0 solitary-read-2.
UCAAAUGUUUGUAAAUCUAUCGGAC
>lmi-siR-1002 [organism=migratory locust] gregarious-read-0 solitary-read-1.
AAAUGUUUGUAAAUCUAUCGGAC
>lmi-siR-1003 [organism=migratory locust] gregarious-read-0 solitary-read-1.
UGGGAGAAAUUCAGAAUUAAUGGCAAA
>lmi-siR-1004 [organism=migratory locust] gregarious-read-0 solitary-read-7.
UAAGGACGGCACAAAUAUCCAUGCCCGA
>lmi-siR-1005 [organism=migratory locust] gregarious-read-0 solitary-read-2.
AAGGACGGCACAAAUAUCCAUGCCCGAG
>lmi-siR-1006 [organism=migratory locust] gregarious-read-0 solitary-read-2.
UAAGGACGGCACAAAUAUCCAUGCCCGAG
>lmi-siR-1007 [organism=migratory locust] gregarious-read-0 solitary-read-1.
AAGGACGGCACAAAUAUCCAUGCCCGA
>lmi-siR-1008 [organism=migratory locust] gregarious-read-0 solitary-read-1.
ACUAAGGACGGCACAAAUAUCCAUGCC
>lmi-siR-1009 [organism=migratory locust] gregarious-read-0 solitary-read-5.
UACAAAAGCUAGAAAUGUAGGUUUGCCUU
>lmi-siR-1010 [organism=migratory locust] gregarious-read-0 solitary-read-3.
ACAAAAGCUAGAAAUGUAGGUUUGCCU
>lmi-siR-1011 [organism=migratory locust] gregarious-read-0 solitary-read-1.
UACAAAAGCUAGAAAUGUAGGUUUGC
>lmi-siR-1012 [organism=migratory locust] gregarious-read-0 solitary-read-2.
UAGUACUACGGUCUCUUCAGUAAAC
>lmi-siR-1013 [organism=migratory locust] gregarious-read-0 solitary-read-2.
UAGUACUACGGUCUCUUCAGUAA
>lmi-siR-1014 [organism=migratory locust] gregarious-read-0 solitary-read-1.
UAGUACUACGGUCUCUUCAG
>lmi-siR-1015 [organism=migratory locust] gregarious-read-0 solitary-read-1.
UUAGUACUACGGUCUCUUCAG
>lmi-siR-1016 [organism=migratory locust] gregarious-read-0 solitary-read-2.
AAAAGUGAAGCAGAGCUCGCGCG
>lmi-siR-1017 [organism=migratory locust] gregarious-read-0 solitary-read-2.
GAAAAGUGAAGCAGAGCUCG
>lmi-siR-1018 [organism=migratory locust] gregarious-read-0 solitary-read-2.
AAGUGAAGCAGAGCUCGCGCG
>lmi-siR-1019 [organism=migratory locust] gregarious-read-0 solitary-read-2.
AAAGUGAAGCAGAGCUCGCG
>lmi-siR-1020 [organism=migratory locust] gregarious-read-0 solitary-read-2.
GAAAAGUGAAGCAGAGCUCGCG
>lmi-siR-1021 [organism=migratory locust] gregarious-read-0 solitary-read-1.
CAGAAAAGUGAAGCAGAGCUC
>lmi-siR-1022 [organism=migratory locust] gregarious-read-0 solitary-read-1.
AAAGUGAAGCAGAGCUCGCGCGGG
>lmi-siR-1023 [organism=migratory locust] gregarious-read-0 solitary-read-1.
AAGUGAAGCAGAGCUCGCGC
>lmi-siR-1024 [organism=migratory locust] gregarious-read-0 solitary-read-1.
CAGAAAAGUGAAGCAGAGCUCGCGCGGG
>lmi-siR-1025 [organism=migratory locust] gregarious-read-0 solitary-read-1.
CAGAAAAGUGAAGCAGAGCUCGCG
>lmi-siR-1026 [organism=migratory locust] gregarious-read-0 solitary-read-1.
ACAGAAAAGUGAAGCAGAGCUCGC
>lmi-siR-1027 [organism=migratory locust] gregarious-read-0 solitary-read-1.
AAGUGAAGCAGAGCUCGCGCGGGAA
>lmi-siR-1028 [organism=migratory locust] gregarious-read-0 solitary-read-1.
GUGAAGCAGAGCUCGCGCGGGAAGAGC
>lmi-siR-1029 [organism=migratory locust] gregarious-read-0 solitary-read-5.
UUAUACCUAUGUAGCACGCCGC
>lmi-siR-1030 [organism=migratory locust] gregarious-read-0 solitary-read-2.
AUACCUAUGUAGCACGCCGCG
>lmi-siR-1031 [organism=migratory locust] gregarious-read-0 solitary-read-2.
UAUACCUAUGUAGCACGCCGCGC
>lmi-siR-1032 [organism=migratory locust] gregarious-read-0 solitary-read-1.
UUAUACCUAUGUAGCACGCCG
>lmi-siR-1033 [organism=migratory locust] gregarious-read-0 solitary-read-1.
UACCUAUGUAGCACGCCGCG
>lmi-siR-1034 [organism=migratory locust] gregarious-read-0 solitary-read-1.
UUAUACCUAUGUAGCACGCCGCGCU
>lmi-siR-1035 [organism=migratory locust] gregarious-read-0 solitary-read-1.
UACCUAUGUAGCACGCCGCGCU
>lmi-siR-1036 [organism=migratory locust] gregarious-read-0 solitary-read-1.
ACCUAUGUAGCACGCCGCGCU
>lmi-siR-1037 [organism=migratory locust] gregarious-read-0 solitary-read-1.
UACCUAUGUAGCACGCCGCGC
>lmi-siR-1038 [organism=migratory locust] gregarious-read-0 solitary-read-1.
CCUAUGUAGCACGCCGCGCUAA
>lmi-siR-1039 [organism=migratory locust] gregarious-read-0 solitary-read-1.
GAAGACAUUGUAGCACGCAUAGAC
>lmi-siR-1040 [organism=migratory locust] gregarious-read-0 solitary-read-1.
UGAGGCAGACAAGAUCGAGGUG
>lmi-siR-1041 [organism=migratory locust] gregarious-read-0 solitary-read-1.
UUGAGGCAGACAAGAUCGAGGU
>lmi-siR-1042 [organism=migratory locust] gregarious-read-0 solitary-read-6.
UGGUAUAGGACCACAAUGCAGG
>lmi-siR-1043 [organism=migratory locust] gregarious-read-0 solitary-read-6.
UAGGACCACAAUGCAGGACAAU
>lmi-siR-1044 [organism=migratory locust] gregarious-read-0 solitary-read-4.
UAGGACCACAAUGCAGGACAA
>lmi-siR-1045 [organism=migratory locust] gregarious-read-0 solitary-read-4.
AUAGGACCACAAUGCAGGACA
>lmi-siR-1046 [organism=migratory locust] gregarious-read-0 solitary-read-2.
UGGUAUAGGACCACAAUGCAGGACAAU
>lmi-siR-1047 [organism=migratory locust] gregarious-read-0 solitary-read-2.
GGUAUAGGACCACAAUGCAGGACAA
>lmi-siR-1048 [organism=migratory locust] gregarious-read-0 solitary-read-1.
GUAUAGGACCACAAUGCAGGACA
>lmi-siR-1049 [organism=migratory locust] gregarious-read-0 solitary-read-1.
GUAUAGGACCACAAUGCAGGACAAU
>lmi-siR-1050 [organism=migratory locust] gregarious-read-0 solitary-read-1.
UGGUAUAGGACCACAAUGCAGGA
>lmi-siR-1051 [organism=migratory locust] gregarious-read-0 solitary-read-1.
UAGGACCACAAUGCAGGACAAUCUGCCUCC
>lmi-siR-1052 [organism=migratory locust] gregarious-read-0 solitary-read-1.
UAGGACCACAAUGCAGGACAAUCUG
>lmi-siR-1053 [organism=migratory locust] gregarious-read-0 solitary-read-1.
GGUAUAGGACCACAAUGCAGGACAAUCUG
>lmi-siR-1054 [organism=migratory locust] gregarious-read-0 solitary-read-1.
AGGACCACAAUGCAGGACAAU
>lmi-siR-1055 [organism=migratory locust] gregarious-read-0 solitary-read-1.
UAUAGGACCACAAUGCAGGACAAUCUGCCU
>lmi-siR-1056 [organism=migratory locust] gregarious-read-0 solitary-read-1.
UAUAGGACCACAAUGCAGGACAAU
>lmi-siR-1057 [organism=migratory locust] gregarious-read-0 solitary-read-1.
GGUAUAGGACCACAAUGCAG
>lmi-siR-1058 [organism=migratory locust] gregarious-read-0 solitary-read-1.
AGGACCACAAUGCAGGACAAUCU
>lmi-siR-1059 [organism=migratory locust] gregarious-read-0 solitary-read-1.
UAUAGGACCACAAUGCAGGAC
>lmi-siR-1060 [organism=migratory locust] gregarious-read-0 solitary-read-1.
AGGACCACAAUGCAGGACAAUCUGCCUCC
>lmi-siR-1061 [organism=migratory locust] gregarious-read-0 solitary-read-1.
UAGGACCACAAUGCAGGACAAUCU
>lmi-siR-1062 [organism=migratory locust] gregarious-read-0 solitary-read-1.
GUAUAGGACCACAAUGCAGGACAAUCUGC
>lmi-siR-1063 [organism=migratory locust] gregarious-read-0 solitary-read-7.
CACGUGAACGAGAUGAGGACA
>lmi-siR-1064 [organism=migratory locust] gregarious-read-0 solitary-read-6.
UACACGUGAACGAGAUGAGGA
>lmi-siR-1065 [organism=migratory locust] gregarious-read-0 solitary-read-6.
UACACGUGAACGAGAUGAGGACAUCU
>lmi-siR-1066 [organism=migratory locust] gregarious-read-0 solitary-read-5.
ACGUGAACGAGAUGAGGACAU
>lmi-siR-1067 [organism=migratory locust] gregarious-read-0 solitary-read-3.
GCAUACACGUGAACGAGAUGAG
>lmi-siR-1068 [organism=migratory locust] gregarious-read-0 solitary-read-3.
CGUGAACGAGAUGAGGACAUC
>lmi-siR-1069 [organism=migratory locust] gregarious-read-0 solitary-read-2.
CGUGAACGAGAUGAGGACAUCU
>lmi-siR-1070 [organism=migratory locust] gregarious-read-0 solitary-read-2.
AGCAUACACGUGAACGAGAUGAGGACAU
>lmi-siR-1071 [organism=migratory locust] gregarious-read-0 solitary-read-2.
GCAUACACGUGAACGAGAUGAGGACA
>lmi-siR-1072 [organism=migratory locust] gregarious-read-0 solitary-read-2.
UACACGUGAACGAGAUGAGGACAU
>lmi-siR-1073 [organism=migratory locust] gregarious-read-0 solitary-read-2.
CAUACACGUGAACGAGAUGAG
>lmi-siR-1074 [organism=migratory locust] gregarious-read-0 solitary-read-2.
AUACACGUGAACGAGAUGAGG
>lmi-siR-1075 [organism=migratory locust] gregarious-read-0 solitary-read-2.
CAUACACGUGAACGAGAUGAGG
>lmi-siR-1076 [organism=migratory locust] gregarious-read-0 solitary-read-2.
UACACGUGAACGAGAUGAGGACA
>lmi-siR-1077 [organism=migratory locust] gregarious-read-0 solitary-read-2.
UACACGUGAACGAGAUGAGG
>lmi-siR-1078 [organism=migratory locust] gregarious-read-0 solitary-read-1.
CGUGAACGAGAUGAGGACAUCUAU
>lmi-siR-1079 [organism=migratory locust] gregarious-read-0 solitary-read-1.
CAUACACGUGAACGAGAUGAGGACA
>lmi-siR-1080 [organism=migratory locust] gregarious-read-0 solitary-read-1.
AGCAUACACGUGAACGAGAUGA
>lmi-siR-1081 [organism=migratory locust] gregarious-read-0 solitary-read-1.
ACGUGAACGAGAUGAGGACAUCUAU
>lmi-siR-1082 [organism=migratory locust] gregarious-read-0 solitary-read-1.
UACACGUGAACGAGAUGAGGACAUCUA
>lmi-siR-1083 [organism=migratory locust] gregarious-read-0 solitary-read-1.
CACGUGAACGAGAUGAGGAC
>lmi-siR-1084 [organism=migratory locust] gregarious-read-0 solitary-read-1.
AUACACGUGAACGAGAUGAG
>lmi-siR-1085 [organism=migratory locust] gregarious-read-0 solitary-read-1.
CACGUGAACGAGAUGAGGACAUCUAU
>lmi-siR-1086 [organism=migratory locust] gregarious-read-0 solitary-read-1.
AUACACGUGAACGAGAUGAGGACAU
>lmi-siR-1087 [organism=migratory locust] gregarious-read-0 solitary-read-1.
ACACGUGAACGAGAUGAGGAC
>lmi-siR-1088 [organism=migratory locust] gregarious-read-0 solitary-read-1.
ACGUGAACGAGAUGAGGACAUC
>lmi-siR-1089 [organism=migratory locust] gregarious-read-0 solitary-read-13.
UAACGAAAUCAUUCCACUGUAGGUGAA
>lmi-siR-1090 [organism=migratory locust] gregarious-read-0 solitary-read-1.
UAACGAAAUCAUUCCACUGUAGGUGAAGU
>lmi-siR-1091 [organism=migratory locust] gregarious-read-0 solitary-read-1.
AACGAAAUCAUUCCACUGUAGGUGAAG
>lmi-siR-1092 [organism=migratory locust] gregarious-read-0 solitary-read-3.
UAACUUCCCGUCCCGGACUUUGGG
>lmi-siR-1093 [organism=migratory locust] gregarious-read-0 solitary-read-1.
UAACUUCCCGUCCCGGACUUU
>lmi-siR-1094 [organism=migratory locust] gregarious-read-0 solitary-read-1.
AACUUCCCGUCCCGGACUUUGGG
>lmi-siR-1095 [organism=migratory locust] gregarious-read-0 solitary-read-4.
UUCAUAAGUAGUUUGUAAGUUUAGGGA
>lmi-siR-1096 [organism=migratory locust] gregarious-read-0 solitary-read-4.
UAAGUAGUUUGUAAGUUUAGGGACUG
>lmi-siR-1097 [organism=migratory locust] gregarious-read-0 solitary-read-1.
CAUAAGUAGUUUGUAAGUUUAGGGACUG
>lmi-siR-1098 [organism=migratory locust] gregarious-read-0 solitary-read-1.
UCAUAAGUAGUUUGUAAGUUUAGGGAC
>lmi-siR-1099 [organism=migratory locust] gregarious-read-0 solitary-read-1.
AGUUCAUAAGUAGUUUGUAAG
>lmi-siR-1100 [organism=migratory locust] gregarious-read-0 solitary-read-1.
UAAGUAGUUUGUAAGUUUAGGGACUGAU
>lmi-siR-1101 [organism=migratory locust] gregarious-read-0 solitary-read-1.
AUAAGUAGUUUGUAAGUUUAGGGACU
>lmi-siR-1102 [organism=migratory locust] gregarious-read-0 solitary-read-1.
UUCAUAAGUAGUUUGUAAGUUUAGGGACU
>lmi-siR-1103 [organism=migratory locust] gregarious-read-0 solitary-read-1.
CAUAAGUAGUUUGUAAGUUUAG
>lmi-siR-1104 [organism=migratory locust] gregarious-read-0 solitary-read-1.
AUAAGUAGUUUGUAAGUUUAGGGAC
>lmi-siR-1105 [organism=migratory locust] gregarious-read-0 solitary-read-1.
AUAAGUAGUUUGUAAGUUUA
>lmi-siR-1106 [organism=migratory locust] gregarious-read-0 solitary-read-1.
CAUAAGUAGUUUGUAAGUUUAGGGACU
>lmi-siR-1107 [organism=migratory locust] gregarious-read-0 solitary-read-28.
UGAAGACAUUGUAGCACGCAUAGACCAA
>lmi-siR-1108 [organism=migratory locust] gregarious-read-0 solitary-read-5.
UGAAGACAUUGUAGCACGCAUAGACCAAA
>lmi-siR-1109 [organism=migratory locust] gregarious-read-0 solitary-read-4.
UGAAGACAUUGUAGCACGCAUAGACCA
>lmi-siR-1110 [organism=migratory locust] gregarious-read-0 solitary-read-2.
UGAAGACAUUGUAGCACGCAUAGACC
>lmi-siR-1111 [organism=migratory locust] gregarious-read-0 solitary-read-1.
GAAGACAUUGUAGCACGCAUAGACCAAA
>lmi-siR-1112 [organism=migratory locust] gregarious-read-0 solitary-read-1.
GAAGACAUUGUAGCACGCAUAGACCAA
>lmi-siR-1113 [organism=migratory locust] gregarious-read-0 solitary-read-1.
AAGACAUUGUAGCACGCAUAGACCAA
>lmi-siR-1114 [organism=migratory locust] gregarious-read-0 solitary-read-1.
UUUUUAAUCUGUGGAACGGUA
>lmi-siR-1115 [organism=migratory locust] gregarious-read-0 solitary-read-1.
UUUUAAUCUGUGGAACGGUAUUGCAGA
>lmi-siR-1116 [organism=migratory locust] gregarious-read-0 solitary-read-1.
UUUUUAAUCUGUGGAACGGUAUUG
>lmi-siR-1117 [organism=migratory locust] gregarious-read-0 solitary-read-1.
UUUAAUCUGUGGAACGGUAUUGCAG
>lmi-siR-1118 [organism=migratory locust] gregarious-read-0 solitary-read-8.
UUGCGUUGUGAGUUGUCUUCGGCAUUCA
>lmi-siR-1119 [organism=migratory locust] gregarious-read-0 solitary-read-4.
UGCGUUGUGAGUUGUCUUCGGCAUUCA
>lmi-siR-1120 [organism=migratory locust] gregarious-read-0 solitary-read-3.
UUGCGUUGUGAGUUGUCUUCGGCAUU
>lmi-siR-1121 [organism=migratory locust] gregarious-read-0 solitary-read-2.
UGCGUUGUGAGUUGUCUUCGGCAUUCACU
>lmi-siR-1122 [organism=migratory locust] gregarious-read-0 solitary-read-1.
CAUUGCGUUGUGAGUUGUCUUCGGC
>lmi-siR-1123 [organism=migratory locust] gregarious-read-0 solitary-read-1.
UCUGUUAACAUGACAAAUUCAAACGG
>lmi-siR-1124 [organism=migratory locust] gregarious-read-0 solitary-read-1.
CUGUUAACAUGACAAAUUCAAACGGCU
>lmi-siR-1125 [organism=migratory locust] gregarious-read-0 solitary-read-1.
UGUUAACAUGACAAAUUCAAACGGCU
>lmi-siR-1126 [organism=migratory locust] gregarious-read-0 solitary-read-7.
UUCAGACACGCACAGGGAGGAAAGAA
>lmi-siR-1127 [organism=migratory locust] gregarious-read-0 solitary-read-3.
UUCAGACACGCACAGGGAGGAAAGA
>lmi-siR-1128 [organism=migratory locust] gregarious-read-0 solitary-read-1.
CAGACACGCACAGGGAGGAAAGAAGAAG
>lmi-siR-1129 [organism=migratory locust] gregarious-read-0 solitary-read-1.
UUCAGACACGCACAGGGAGGA
>lmi-siR-1130 [organism=migratory locust] gregarious-read-0 solitary-read-15.
UGAGAACGCAGAAAAUCCUCACGGACGG
>lmi-siR-1131 [organism=migratory locust] gregarious-read-0 solitary-read-2.
GAGAACGCAGAAAAUCCUCACGGACGGG
>lmi-siR-1132 [organism=migratory locust] gregarious-read-0 solitary-read-1.
AACGCAGAAAAUCCUCACGGACGGGUUC
>lmi-siR-1133 [organism=migratory locust] gregarious-read-0 solitary-read-1.
UGAGAACGCAGAAAAUCCUCACG
>lmi-siR-1134 [organism=migratory locust] gregarious-read-0 solitary-read-1.
GAGAACGCAGAAAAUCCUCACGGACGG
>lmi-siR-1135 [organism=migratory locust] gregarious-read-0 solitary-read-1.
AGAACGCAGAAAAUCCUCACGGACGG
>lmi-siR-1136 [organism=migratory locust] gregarious-read-0 solitary-read-3.
GUACGAGGUAUGGAACGUUCAG
>lmi-siR-1137 [organism=migratory locust] gregarious-read-0 solitary-read-1.
UACGAGGUAUGGAACGUUCAGC
>lmi-siR-1138 [organism=migratory locust] gregarious-read-0 solitary-read-1.
GUACGAGGUAUGGAACGUUCAGCAG
>lmi-siR-1139 [organism=migratory locust] gregarious-read-0 solitary-read-1.
UACGAGGUAUGGAACGUUCAGCAG
>lmi-siR-1140 [organism=migratory locust] gregarious-read-0 solitary-read-1.
UACGAGGUAUGGAACGUUCAGCA
>lmi-siR-1141 [organism=migratory locust] gregarious-read-0 solitary-read-1.
UACGAGGUAUGGAACGUUCAGCAGC
>lmi-siR-1142 [organism=migratory locust] gregarious-read-0 solitary-read-23.
UGCCUGAUCUUGAAUUUAUGCAGCCAGC
>lmi-siR-1143 [organism=migratory locust] gregarious-read-0 solitary-read-2.
UGCCUGAUCUUGAAUUUAUGCAGC
>lmi-siR-1144 [organism=migratory locust] gregarious-read-0 solitary-read-1.
GCCUGAUCUUGAAUUUAUGCAGCCAG
>lmi-siR-1145 [organism=migratory locust] gregarious-read-0 solitary-read-1.
UGCCUGAUCUUGAAUUUAUGCAGCCAG
>lmi-siR-1146 [organism=migratory locust] gregarious-read-0 solitary-read-1.
GCCUGAUCUUGAAUUUAUGCAGCCAGC
>lmi-siR-1147 [organism=migratory locust] gregarious-read-0 solitary-read-2.
UCAAAUGUCUGUAAAUCUAUCGGACC
>lmi-siR-1148 [organism=migratory locust] gregarious-read-0 solitary-read-1.
UCAAAUGUCUGUAAAUCUAUCGGA
>lmi-siR-1149 [organism=migratory locust] gregarious-read-0 solitary-read-1.
UGUUCAAAUGUCUGUAAAUCUAUCGGA
>lmi-siR-1150 [organism=migratory locust] gregarious-read-0 solitary-read-1.
CAAGAACCUGUCAACCAUAGAGCAG
>lmi-siR-1151 [organism=migratory locust] gregarious-read-0 solitary-read-1.
AGGCACAUACAAAAGACACA
>lmi-siR-1152 [organism=migratory locust] gregarious-read-0 solitary-read-1.
GACAGGCACAUACAAAAGACAC
>lmi-siR-1153 [organism=migratory locust] gregarious-read-0 solitary-read-1.
CACAUACAAAAGACACACACAU
>lmi-siR-1154 [organism=migratory locust] gregarious-read-0 solitary-read-18.
UCAGUAACUCCAUAUCAUCAUUCAGCAUC
>lmi-siR-1155 [organism=migratory locust] gregarious-read-0 solitary-read-16.
UCAGUAACUCCAUAUCAUCAUUCAGCAU
>lmi-siR-1156 [organism=migratory locust] gregarious-read-0 solitary-read-1.
AGUAACUCCAUAUCAUCAUUCAGCAU
>lmi-siR-1157 [organism=migratory locust] gregarious-read-0 solitary-read-1.
UCAGUAACUCCAUAUCAUCAUU
>lmi-siR-1158 [organism=migratory locust] gregarious-read-0 solitary-read-1.
UCAGUAACUCCAUAUCAUCAUUCAGCA
>lmi-siR-1159 [organism=migratory locust] gregarious-read-0 solitary-read-1.
CAGUAACUCCAUAUCAUCAUUCAGCAU
>lmi-siR-1160 [organism=migratory locust] gregarious-read-0 solitary-read-1.
UGGAAUCAAGAAACCGGAGACAGGA
>lmi-siR-1161 [organism=migratory locust] gregarious-read-0 solitary-read-1.
UCUGGAAUCAAGAAACCGGAGACAGGAU
>lmi-siR-1162 [organism=migratory locust] gregarious-read-0 solitary-read-1.
UGGAAUCAAGAAACCGGAGA
>lmi-siR-1163 [organism=migratory locust] gregarious-read-0 solitary-read-1.
UGGAAUCAAGAAACCGGAGACA
>lmi-siR-1164 [organism=migratory locust] gregarious-read-0 solitary-read-1.
UCUGGAAUCAAGAAACCGGAGACAGG
>lmi-siR-1165 [organism=migratory locust] gregarious-read-0 solitary-read-1.
UGGAAUCAAGAAACCGGAGACAGGAUCGC
>lmi-siR-1166 [organism=migratory locust] gregarious-read-0 solitary-read-3.
UGUUGAGGCAGACAAGAUCGAGGUGU
>lmi-siR-1167 [organism=migratory locust] gregarious-read-0 solitary-read-2.
UGAGGCAGACAAGAUCGAGGUGUUGGA
>lmi-siR-1168 [organism=migratory locust] gregarious-read-0 solitary-read-1.
UUGAGGCAGACAAGAUCGAGGUGUUGGA
>lmi-siR-1169 [organism=migratory locust] gregarious-read-0 solitary-read-1.
GAGGCAGACAAGAUCGAGGUGUUGGAG
>lmi-siR-1170 [organism=migratory locust] gregarious-read-0 solitary-read-1.
UGAGGCAGACAAGAUCGAGGUGUUGGAG
>lmi-siR-1171 [organism=migratory locust] gregarious-read-0 solitary-read-2.
UUGUUUAUAGAACUGUCUGGA
>lmi-siR-1172 [organism=migratory locust] gregarious-read-0 solitary-read-2.
UUGUUUAUAGAACUGUCUGGAA
>lmi-siR-1173 [organism=migratory locust] gregarious-read-0 solitary-read-1.
UGGUGACCAUCAGGAUGCAGCAA
>lmi-siR-1174 [organism=migratory locust] gregarious-read-0 solitary-read-16.
UAAGGAAUAAAUAUACUGAGAGGCAGU
>lmi-siR-1175 [organism=migratory locust] gregarious-read-0 solitary-read-1.
CAUUAAGGAAUAAAUAUACUGAGAGGCA
>lmi-siR-1176 [organism=migratory locust] gregarious-read-0 solitary-read-1.
UUAAGGAAUAAAUAUACUGAGAGGCAGU
>lmi-siR-1177 [organism=migratory locust] gregarious-read-0 solitary-read-1.
UAAGGAAUAAAUAUACUGAGAGGCAG
>lmi-siR-1178 [organism=migratory locust] gregarious-read-0 solitary-read-1.
AAGGAAUAAAUAUACUGAGAGGCAGU
>lmi-siR-1179 [organism=migratory locust] gregarious-read-0 solitary-read-4.
CCAACAAAGACAGGACAUUGGA
>lmi-siR-1180 [organism=migratory locust] gregarious-read-0 solitary-read-2.
CCAACAAAGACAGGACAUUGG
>lmi-siR-1181 [organism=migratory locust] gregarious-read-0 solitary-read-1.
CAAAGACAGGACAUUGGAAAAAGCC
>lmi-siR-1182 [organism=migratory locust] gregarious-read-0 solitary-read-1.
AAAGACAGGACAUUGGAAAAAGCCG
>lmi-siR-1183 [organism=migratory locust] gregarious-read-0 solitary-read-1.
CAACAAAGACAGGACAUUGG
>lmi-siR-1184 [organism=migratory locust] gregarious-read-0 solitary-read-1.
AAAGACAGGACAUUGGAAAA
>lmi-siR-1185 [organism=migratory locust] gregarious-read-0 solitary-read-1.
AACAAAGACAGGACAUUGGAA
>lmi-siR-1186 [organism=migratory locust] gregarious-read-0 solitary-read-1.
AAAGACAGGACAUUGGAAAAAGCCGACA
>lmi-siR-1187 [organism=migratory locust] gregarious-read-0 solitary-read-1.
CAAAGACAGGACAUUGGAAAA
>lmi-siR-1188 [organism=migratory locust] gregarious-read-0 solitary-read-1.
GCACCAACAAAGACAGGACA
>lmi-siR-1189 [organism=migratory locust] gregarious-read-0 solitary-read-1.
GCACCAACAAAGACAGGACAUU
>lmi-siR-1190 [organism=migratory locust] gregarious-read-0 solitary-read-1.
CAACAAAGACAGGACAUUGGAAAA
>lmi-siR-1191 [organism=migratory locust] gregarious-read-0 solitary-read-1.
ACCAACAAAGACAGGACAUUGGAAAA
>lmi-siR-1192 [organism=migratory locust] gregarious-read-0 solitary-read-1.
CACCAACAAAGACAGGACAUUGGAAA
>lmi-siR-1193 [organism=migratory locust] gregarious-read-0 solitary-read-1.
CAAAGACAGGACAUUGGAAAAA
>lmi-siR-1194 [organism=migratory locust] gregarious-read-0 solitary-read-3.
GUCAGUAGUUUCAGCACGGACGCCAGA
>lmi-siR-1195 [organism=migratory locust] gregarious-read-0 solitary-read-2.
UAACGUCAGUAGUUUCAGCACGGA
>lmi-siR-1196 [organism=migratory locust] gregarious-read-0 solitary-read-2.
UAACGUCAGUAGUUUCAGCACGGACGC
>lmi-siR-1197 [organism=migratory locust] gregarious-read-0 solitary-read-2.
AACGUCAGUAGUUUCAGCACGGACGCC
>lmi-siR-1198 [organism=migratory locust] gregarious-read-0 solitary-read-1.
UAACGUCAGUAGUUUCAGCACGG
>lmi-siR-1199 [organism=migratory locust] gregarious-read-0 solitary-read-1.
UGGUAACGUCAGUAGUUUCAGCACGGAC
>lmi-siR-1200 [organism=migratory locust] gregarious-read-0 solitary-read-1.
CGUCAGUAGUUUCAGCACGGACGCCA
>lmi-siR-1201 [organism=migratory locust] gregarious-read-0 solitary-read-1.
UAACGUCAGUAGUUUCAGCACGGACG
>lmi-siR-1202 [organism=migratory locust] gregarious-read-0 solitary-read-1.
GUCAGUAGUUUCAGCACGGACGCCAG
>lmi-siR-1203 [organism=migratory locust] gregarious-read-0 solitary-read-13.
UCCGAAUGUCGCCCUGUAACGCACAGUU
>lmi-siR-1204 [organism=migratory locust] gregarious-read-0 solitary-read-4.
UCCGAAUGUCGCCCUGUAACGCACAGUUA
>lmi-siR-1205 [organism=migratory locust] gregarious-read-0 solitary-read-1.
UCCGAAUGUCGCCCUGUAACGCACA
>lmi-siR-1206 [organism=migratory locust] gregarious-read-0 solitary-read-1.
UUCCGAAUGUCGCCCUGUAACGCACAGU
>lmi-siR-1207 [organism=migratory locust] gregarious-read-0 solitary-read-1.
GUACGUGUCAGAAAGUGCAUACCACUCA
>lmi-siR-1208 [organism=migratory locust] gregarious-read-0 solitary-read-1.
UACGUGUCAGAAAGUGCAUACCACUCAAAC
>lmi-siR-1209 [organism=migratory locust] gregarious-read-0 solitary-read-1.
UACGUGUCAGAAAGUGCAUACCACUCAAA
>lmi-siR-1210 [organism=migratory locust] gregarious-read-0 solitary-read-3.
UGUCGUAGGAAUAGUGAUUGGAGGU
>lmi-siR-1211 [organism=migratory locust] gregarious-read-0 solitary-read-1.
UCUUGUCGUAGGAAUAGUGAUUGGAG
>lmi-siR-1212 [organism=migratory locust] gregarious-read-0 solitary-read-1.
UCGUAGGAAUAGUGAUUGGAGGU
>lmi-siR-1213 [organism=migratory locust] gregarious-read-0 solitary-read-15.
UGAAGUUGAACUUAUCUUAUAUGCUGGC
>lmi-siR-1214 [organism=migratory locust] gregarious-read-0 solitary-read-1.
GUGAAGUUGAACUUAUCUUAUAUGCUGG
>lmi-siR-1215 [organism=migratory locust] gregarious-read-0 solitary-read-3.
UGUCGCACCAACAAAGACAGGA
>lmi-siR-1216 [organism=migratory locust] gregarious-read-0 solitary-read-1.
UCGCACCAACAAAGACAGGA
>lmi-siR-1217 [organism=migratory locust] gregarious-read-0 solitary-read-1.
UCGCACCAACAAAGACAGGAC
>lmi-siR-1218 [organism=migratory locust] gregarious-read-0 solitary-read-1.
UGUCGCACCAACAAAGACAGGACAU
>lmi-siR-1219 [organism=migratory locust] gregarious-read-0 solitary-read-1.
UGUCGCACCAACAAAGACAGGACAUUGGA
>lmi-siR-1220 [organism=migratory locust] gregarious-read-0 solitary-read-1.
UCGCACCAACAAAGACAGGACAUU
>lmi-siR-1221 [organism=migratory locust] gregarious-read-0 solitary-read-1.
CGCACCAACAAAGACAGGAC
>lmi-siR-1222 [organism=migratory locust] gregarious-read-0 solitary-read-1.
CGCACCAACAAAGACAGGACAUUGGA
>lmi-siR-1223 [organism=migratory locust] gregarious-read-0 solitary-read-3.
AGUUGAAAAAGCAUGAACUGG
>lmi-siR-1224 [organism=migratory locust] gregarious-read-0 solitary-read-3.
AAAAAGCAUGAACUGGCCCUAC
>lmi-siR-1225 [organism=migratory locust] gregarious-read-0 solitary-read-2.
UGAAAAAGCAUGAACUGGCCCU
>lmi-siR-1226 [organism=migratory locust] gregarious-read-0 solitary-read-1.
GAAAAAGCAUGAACUGGCCC
>lmi-siR-1227 [organism=migratory locust] gregarious-read-0 solitary-read-1.
GCAGUUGAAAAAGCAUGAACUGGCCCU
>lmi-siR-1228 [organism=migratory locust] gregarious-read-0 solitary-read-1.
UUGAAAAAGCAUGAACUGGCC
>lmi-siR-1229 [organism=migratory locust] gregarious-read-0 solitary-read-1.
GUUGAAAAAGCAUGAACUGGCCC
>lmi-siR-1230 [organism=migratory locust] gregarious-read-0 solitary-read-1.
UUGAAAAAGCAUGAACUGGCCCUACAG
>lmi-siR-1231 [organism=migratory locust] gregarious-read-0 solitary-read-1.
UUGAAAAAGCAUGAACUGGCCCUA
>lmi-siR-1232 [organism=migratory locust] gregarious-read-0 solitary-read-1.
AGUUGAAAAAGCAUGAACUG
>lmi-siR-1233 [organism=migratory locust] gregarious-read-0 solitary-read-1.
AAAAGCAUGAACUGGCCCUACAGA
>lmi-siR-1234 [organism=migratory locust] gregarious-read-0 solitary-read-15.
UCCACAGUCAAUGAUAGCUUGGGAUGCC
>lmi-siR-1235 [organism=migratory locust] gregarious-read-0 solitary-read-3.
UCCACAGUCAAUGAUAGCUUGGGAUG
>lmi-siR-1236 [organism=migratory locust] gregarious-read-0 solitary-read-2.
UCCACAGUCAAUGAUAGCUUGGGAUGCCU
>lmi-siR-1237 [organism=migratory locust] gregarious-read-0 solitary-read-2.
CACAGUCAAUGAUAGCUUGGGAUGCC
>lmi-siR-1238 [organism=migratory locust] gregarious-read-0 solitary-read-1.
UUCCACAGUCAAUGAUAGCUUGGG
>lmi-siR-1239 [organism=migratory locust] gregarious-read-0 solitary-read-1.
UCCACAGUCAAUGAUAGCUUGGGAUGC
>lmi-siR-1240 [organism=migratory locust] gregarious-read-0 solitary-read-15.
UCACAAAAGGAAACUUGCUGAAAGCGU
>lmi-siR-1241 [organism=migratory locust] gregarious-read-0 solitary-read-5.
UCACAAAAGGAAACUUGCUGAAAGCGUC
>lmi-siR-1242 [organism=migratory locust] gregarious-read-0 solitary-read-1.
UCACAAAAGGAAACUUGCUGAAAGCG
>lmi-siR-1243 [organism=migratory locust] gregarious-read-0 solitary-read-1.
ACAAAAGGAAACUUGCUGAAAGCGUC
>lmi-siR-1244 [organism=migratory locust] gregarious-read-0 solitary-read-2.
UAAGCUGGAACAAGCCACCAACGUCGGCC
>lmi-siR-1245 [organism=migratory locust] gregarious-read-0 solitary-read-1.
UCCUAAGCUGGAACAAGCCACCAACGU
>lmi-siR-1246 [organism=migratory locust] gregarious-read-0 solitary-read-1.
UAAGGAUAAAAACCAAGUAGCGAG
>lmi-siR-1247 [organism=migratory locust] gregarious-read-0 solitary-read-1.
AAUAAGGAUAAAAACCAAGUAGCGAGC
>lmi-siR-1248 [organism=migratory locust] gregarious-read-0 solitary-read-3.
UACAUUCUGUUAACAUGACAAAUUCAAAC
>lmi-siR-1249 [organism=migratory locust] gregarious-read-0 solitary-read-1.
UACAUUCUGUUAACAUGACAAA
>lmi-siR-1250 [organism=migratory locust] gregarious-read-0 solitary-read-4.
GACAGGACAUUGGAAAAAGCCG
>lmi-siR-1251 [organism=migratory locust] gregarious-read-0 solitary-read-3.
CAGGACAUUGGAAAAAGCCGA
>lmi-siR-1252 [organism=migratory locust] gregarious-read-0 solitary-read-1.
ACAGGACAUUGGAAAAAGCCGACAUA
>lmi-siR-1253 [organism=migratory locust] gregarious-read-0 solitary-read-1.
CAGGACAUUGGAAAAAGCCGACAUA
>lmi-siR-1254 [organism=migratory locust] gregarious-read-0 solitary-read-1.
AGACAGGACAUUGGAAAAAGCCG
>lmi-siR-1255 [organism=migratory locust] gregarious-read-0 solitary-read-1.
GACAGGACAUUGGAAAAAGCCGACAU
>lmi-siR-1256 [organism=migratory locust] gregarious-read-0 solitary-read-1.
GACAGGACAUUGGAAAAAGCCGACA
>lmi-siR-1257 [organism=migratory locust] gregarious-read-0 solitary-read-1.
AGACAGGACAUUGGAAAAAGCCGACAU
>lmi-siR-1258 [organism=migratory locust] gregarious-read-0 solitary-read-13.
UUGUGAAGAAGAAUGACUCCGAUUGCCU
>lmi-siR-1259 [organism=migratory locust] gregarious-read-0 solitary-read-3.
UUGUGAAGAAGAAUGACUCCGAUUGCC
>lmi-siR-1260 [organism=migratory locust] gregarious-read-0 solitary-read-1.
UUGUGAAGAAGAAUGACUCCGAUUGC
>lmi-siR-1261 [organism=migratory locust] gregarious-read-0 solitary-read-1.
UGUGAAGAAGAAUGACUCCGAUUGCCUG
>lmi-siR-1262 [organism=migratory locust] gregarious-read-0 solitary-read-1.
UUGUGAAGAAGAAUGACUCCGAUUG
>lmi-siR-1263 [organism=migratory locust] gregarious-read-0 solitary-read-13.
UGCUCUUGUCGUAGGAAUAGUGAUUGGA
>lmi-siR-1264 [organism=migratory locust] gregarious-read-0 solitary-read-10.
UGCUCUUGUCGUAGGAAUAGUGAUUGG
>lmi-siR-1265 [organism=migratory locust] gregarious-read-0 solitary-read-1.
GCUCUUGUCGUAGGAAUAGUGAUUGGA
>lmi-siR-1266 [organism=migratory locust] gregarious-read-0 solitary-read-1.
UGCUCUUGUCGUAGGAAUAGUGAUUGGAG
>lmi-siR-1267 [organism=migratory locust] gregarious-read-0 solitary-read-1.
GCUCUUGUCGUAGGAAUAGUGAUUGG
>lmi-siR-1268 [organism=migratory locust] gregarious-read-0 solitary-read-12.
UCGAUGAAAGUGACUGCGCAAG
>lmi-siR-1269 [organism=migratory locust] gregarious-read-0 solitary-read-6.
UUCGAUGAAAGUGACUGCGCAA
>lmi-siR-1270 [organism=migratory locust] gregarious-read-0 solitary-read-4.
UUUCGAUGAAAGUGACUGCGCA
>lmi-siR-1271 [organism=migratory locust] gregarious-read-0 solitary-read-2.
UCGAUGAAAGUGACUGCGCAA
>lmi-siR-1272 [organism=migratory locust] gregarious-read-0 solitary-read-1.
CGAUGAAAGUGACUGCGCAA
>lmi-siR-1273 [organism=migratory locust] gregarious-read-0 solitary-read-1.
CGAUGAAAGUGACUGCGCAAG
>lmi-siR-1274 [organism=migratory locust] gregarious-read-0 solitary-read-1.
UGAAAGUGACUGCGCAAGCACC
>lmi-siR-1275 [organism=migratory locust] gregarious-read-0 solitary-read-1.
GUUUCGAUGAAAGUGACUGCGC
>lmi-siR-1276 [organism=migratory locust] gregarious-read-0 solitary-read-1.
UUCGAUGAAAGUGACUGCGCA
>lmi-siR-1277 [organism=migratory locust] gregarious-read-0 solitary-read-1.
UCGAUGAAAGUGACUGCGCA
>lmi-siR-1278 [organism=migratory locust] gregarious-read-0 solitary-read-12.
UUUUUGCAUUGAGACUUCGAAGCCAGC
>lmi-siR-1279 [organism=migratory locust] gregarious-read-0 solitary-read-1.
UUGCAUUGAGACUUCGAAGCCAGCCUU
>lmi-siR-1280 [organism=migratory locust] gregarious-read-0 solitary-read-1.
UUUUUGCAUUGAGACUUCGAAGCCAGCCU
>lmi-siR-1281 [organism=migratory locust] gregarious-read-0 solitary-read-1.
CCGACAUAGAUUAUUGCCCCUC
>lmi-siR-1282 [organism=migratory locust] gregarious-read-0 solitary-read-1.
AAGCCGACAUAGAUUAUUGCC
>lmi-siR-1283 [organism=migratory locust] gregarious-read-0 solitary-read-1.
AGCCGACAUAGAUUAUUGCCCCU
>lmi-siR-1284 [organism=migratory locust] gregarious-read-0 solitary-read-1.
GAAAAAGCCGACAUAGAUUAUUGCCCCU
>lmi-siR-1285 [organism=migratory locust] gregarious-read-0 solitary-read-12.
ACCAAUCGGCACGUUCGGAAGGUACCAG
>lmi-siR-1286 [organism=migratory locust] gregarious-read-0 solitary-read-1.
CCAAUCGGCACGUUCGGAAGGUAC
>lmi-siR-1287 [organism=migratory locust] gregarious-read-0 solitary-read-1.
CCAAUCGGCACGUUCGGAAGGUACCAGC
>lmi-siR-1288 [organism=migratory locust] gregarious-read-0 solitary-read-5.
GAUUACGAGAGUAACUCGGGCGUCCGAUC
>lmi-siR-1289 [organism=migratory locust] gregarious-read-0 solitary-read-4.
GAUUACGAGAGUAACUCGGGCGUCCGAU
>lmi-siR-1290 [organism=migratory locust] gregarious-read-0 solitary-read-2.
UACGAGAGUAACUCGGGCGUCCGA
>lmi-siR-1291 [organism=migratory locust] gregarious-read-0 solitary-read-2.
GAUUACGAGAGUAACUCGGGCGUCCG
>lmi-siR-1292 [organism=migratory locust] gregarious-read-0 solitary-read-2.
UACGAGAGUAACUCGGGCGUCCGAUC
>lmi-siR-1293 [organism=migratory locust] gregarious-read-0 solitary-read-2.
GAUUACGAGAGUAACUCGGGC
>lmi-siR-1294 [organism=migratory locust] gregarious-read-0 solitary-read-1.
ACGAGAGUAACUCGGGCGUCCGAUCU
>lmi-siR-1295 [organism=migratory locust] gregarious-read-0 solitary-read-1.
UUACGAGAGUAACUCGGGCGUC
>lmi-siR-1296 [organism=migratory locust] gregarious-read-0 solitary-read-1.
GAGAUUACGAGAGUAACUCGGGCGUCC
>lmi-siR-1297 [organism=migratory locust] gregarious-read-0 solitary-read-1.
UAGUGUGAAUGUUAGGGGACUUACAUGU
>lmi-siR-1298 [organism=migratory locust] gregarious-read-0 solitary-read-1.
UAGUGUGAAUGUUAGGGGACUUACAU
>lmi-siR-1299 [organism=migratory locust] gregarious-read-0 solitary-read-1.
GUGUGAAUGUUAGGGGACUUACAUG
>lmi-siR-1300 [organism=migratory locust] gregarious-read-0 solitary-read-1.
UAGUGUGAAUGUUAGGGGACUUACAUGUA
>lmi-siR-1301 [organism=migratory locust] gregarious-read-0 solitary-read-1.
UUUAGUGUGAAUGUUAGGGGACUUACAU
>lmi-siR-1302 [organism=migratory locust] gregarious-read-0 solitary-read-2.
CGUGCCGGCAACGAGGAUACAC
>lmi-siR-1303 [organism=migratory locust] gregarious-read-0 solitary-read-1.
CCGGCAACGAGGAUACACCU
>lmi-siR-1304 [organism=migratory locust] gregarious-read-0 solitary-read-1.
UGCCGGCAACGAGGAUACACCUG
>lmi-siR-1305 [organism=migratory locust] gregarious-read-0 solitary-read-1.
CGUGCCGGCAACGAGGAUACACCUGCUA
>lmi-siR-1306 [organism=migratory locust] gregarious-read-0 solitary-read-1.
CAACGAGGAUACACCUGCUA
>lmi-siR-1307 [organism=migratory locust] gregarious-read-0 solitary-read-1.
CGGCAACGAGGAUACACCUGC
>lmi-siR-1308 [organism=migratory locust] gregarious-read-0 solitary-read-1.
GCCGGCAACGAGGAUACACCUGC
>lmi-siR-1309 [organism=migratory locust] gregarious-read-0 solitary-read-3.
AUUGCUAGAGAGUGUGGUUCCC
>lmi-siR-1310 [organism=migratory locust] gregarious-read-0 solitary-read-2.
UAUUGCUAGAGAGUGUGGUUCC
>lmi-siR-1311 [organism=migratory locust] gregarious-read-0 solitary-read-1.
GUAUUGCUAGAGAGUGUGGUUCCCG
>lmi-siR-1312 [organism=migratory locust] gregarious-read-0 solitary-read-1.
UUGCUAGAGAGUGUGGUUCCC
>lmi-siR-1313 [organism=migratory locust] gregarious-read-0 solitary-read-1.
AUUGCUAGAGAGUGUGGUUCC
>lmi-siR-1314 [organism=migratory locust] gregarious-read-0 solitary-read-1.
UUGCUAGAGAGUGUGGUUCCCG
>lmi-siR-1315 [organism=migratory locust] gregarious-read-0 solitary-read-1.
UAUUGCUAGAGAGUGUGGUUC
>lmi-siR-1316 [organism=migratory locust] gregarious-read-0 solitary-read-1.
UGCUAGAGAGUGUGGUUCCCG
>lmi-siR-1317 [organism=migratory locust] gregarious-read-0 solitary-read-1.
UUUAAGUAGUUUGUAAGCUACGGACUGAU
>lmi-siR-1318 [organism=migratory locust] gregarious-read-0 solitary-read-1.
AGUAGUUUGUAAGCUACGGACUGAUG
>lmi-siR-1319 [organism=migratory locust] gregarious-read-0 solitary-read-2.
UCCAGGGACCUGGUGACCAUCAGGAUG
>lmi-siR-1320 [organism=migratory locust] gregarious-read-0 solitary-read-2.
UUCCAGGGACCUGGUGACCAUCAGGAUG
>lmi-siR-1321 [organism=migratory locust] gregarious-read-0 solitary-read-1.
UGUUCCAGGGACCUGGUGACCAUCAGG
>lmi-siR-1322 [organism=migratory locust] gregarious-read-0 solitary-read-1.
GGCCUUGACCAGACAUCCCGCU
>lmi-siR-1323 [organism=migratory locust] gregarious-read-0 solitary-read-1.
AAGGCCUUGACCAGACAUCCCGCUA
>lmi-siR-1324 [organism=migratory locust] gregarious-read-0 solitary-read-1.
AAAGGCCUUGACCAGACAUCCCGCUA
>lmi-siR-1325 [organism=migratory locust] gregarious-read-0 solitary-read-1.
AGGCCUUGACCAGACAUCCC
>lmi-siR-1326 [organism=migratory locust] gregarious-read-0 solitary-read-11.
UGAUCUGUAGUUGAACAUAACAGCCAAGA
>lmi-siR-1327 [organism=migratory locust] gregarious-read-0 solitary-read-3.
UGAUCUGUAGUUGAACAUAACAGCCAAG
>lmi-siR-1328 [organism=migratory locust] gregarious-read-0 solitary-read-1.
GAUCUGUAGUUGAACAUAACAGCCAAGA
>lmi-siR-1329 [organism=migratory locust] gregarious-read-0 solitary-read-1.
UGAUAGGGUAGGAUAAGCCUGU
>lmi-siR-1330 [organism=migratory locust] gregarious-read-0 solitary-read-2.
CUCCAACGGUGAGGAGCUUCA
>lmi-siR-1331 [organism=migratory locust] gregarious-read-0 solitary-read-2.
UCCAACGGUGAGGAGCUUCAU
>lmi-siR-1332 [organism=migratory locust] gregarious-read-0 solitary-read-1.
UCCAACGGUGAGGAGCUUCAUUGACC
>lmi-siR-1333 [organism=migratory locust] gregarious-read-0 solitary-read-1.
AACGGUGAGGAGCUUCAUUGACCGAGUUG
>lmi-siR-1334 [organism=migratory locust] gregarious-read-0 solitary-read-1.
CAACGGUGAGGAGCUUCAUUG
>lmi-siR-1335 [organism=migratory locust] gregarious-read-0 solitary-read-1.
AACGGUGAGGAGCUUCAUUGA
>lmi-siR-1336 [organism=migratory locust] gregarious-read-0 solitary-read-5.
ACGUUUCGAUGAAAGUGACUGC
>lmi-siR-1337 [organism=migratory locust] gregarious-read-0 solitary-read-1.
ACGUUUCGAUGAAAGUGACUGCGCA
>lmi-siR-1338 [organism=migratory locust] gregarious-read-0 solitary-read-1.
GACGUUUCGAUGAAAGUGACUGCGCA
>lmi-siR-1339 [organism=migratory locust] gregarious-read-0 solitary-read-10.
UCUAUCUAUAUAAAUGAUCUGAUGGACA
>lmi-siR-1340 [organism=migratory locust] gregarious-read-0 solitary-read-9.
UCUAUCUAUAUAAAUGAUCUGAUGGAC
>lmi-siR-1341 [organism=migratory locust] gregarious-read-0 solitary-read-1.
UUUCUAUCUAUAUAAAUGAUCUGAUGGAC
>lmi-siR-1342 [organism=migratory locust] gregarious-read-0 solitary-read-1.
UUCUAUCUAUAUAAAUGAUCUGAUGGAC
>lmi-siR-1343 [organism=migratory locust] gregarious-read-0 solitary-read-1.
UCUAUCUAUAUAAAUGAUCUGAUGGA
>lmi-siR-1344 [organism=migratory locust] gregarious-read-0 solitary-read-2.
CGCAAAAGGCCUUGACCAGACAU
>lmi-siR-1345 [organism=migratory locust] gregarious-read-0 solitary-read-1.
ACGCAAAAGGCCUUGACCAGACAUCCCG
>lmi-siR-1346 [organism=migratory locust] gregarious-read-0 solitary-read-1.
CGCAAAAGGCCUUGACCAGACAUCCCG
>lmi-siR-1347 [organism=migratory locust] gregarious-read-0 solitary-read-1.
CGCAAAAGGCCUUGACCAGACAUCCCGC
>lmi-siR-1348 [organism=migratory locust] gregarious-read-0 solitary-read-1.
ACGCAAAAGGCCUUGACCAGAC
>lmi-siR-1349 [organism=migratory locust] gregarious-read-0 solitary-read-2.
CUCGAAGCAUAAUCUGACGGAUAUUUG
>lmi-siR-1350 [organism=migratory locust] gregarious-read-0 solitary-read-2.
UCGAAGCAUAAUCUGACGGAUAUUUG
>lmi-siR-1351 [organism=migratory locust] gregarious-read-0 solitary-read-1.
UCGAAGCAUAAUCUGACGGAUAUUUGAAA
>lmi-siR-1352 [organism=migratory locust] gregarious-read-0 solitary-read-1.
UCGAAGCAUAAUCUGACGGAUAUUU
>lmi-siR-1353 [organism=migratory locust] gregarious-read-0 solitary-read-3.
AAGGUUAUGUGGCAUCGGAA
>lmi-siR-1354 [organism=migratory locust] gregarious-read-0 solitary-read-2.
AAGGUUAUGUGGCAUCGGAAGAUUUG
>lmi-siR-1355 [organism=migratory locust] gregarious-read-0 solitary-read-2.
AAGGUUAUGUGGCAUCGGAAGA
>lmi-siR-1356 [organism=migratory locust] gregarious-read-0 solitary-read-1.
AAGGUUAUGUGGCAUCGGAAGAUUUGA
>lmi-siR-1357 [organism=migratory locust] gregarious-read-0 solitary-read-1.
AAGGUUAUGUGGCAUCGGAAGAUU
>lmi-siR-1358 [organism=migratory locust] gregarious-read-0 solitary-read-1.
UCAAUGAUAGCUUGGGAUGCCU
>lmi-siR-1359 [organism=migratory locust] gregarious-read-0 solitary-read-1.
UGUUAAUUGAGGGUGUGCUGCGC
>lmi-siR-1360 [organism=migratory locust] gregarious-read-0 solitary-read-2.
UGAGGAGGAAUUUCAUGAUGCC
>lmi-siR-1361 [organism=migratory locust] gregarious-read-0 solitary-read-1.
UUUGAGGAGGAAUUUCAUGAUGC
>lmi-siR-1362 [organism=migratory locust] gregarious-read-0 solitary-read-1.
AGGAGGAAUUUCAUGAUGCC
>lmi-siR-1363 [organism=migratory locust] gregarious-read-0 solitary-read-1.
UUGAGGAGGAAUUUCAUGAUGC
>lmi-siR-1364 [organism=migratory locust] gregarious-read-0 solitary-read-2.
UUAGGAAGAAAGCGAAGACCUU
>lmi-siR-1365 [organism=migratory locust] gregarious-read-0 solitary-read-2.
CUUAGGAAGAAAGCGAAGACCUU
>lmi-siR-1366 [organism=migratory locust] gregarious-read-0 solitary-read-2.
AGGAAGAAAGCGAAGACCUUUGUG
>lmi-siR-1367 [organism=migratory locust] gregarious-read-0 solitary-read-1.
CUUAGGAAGAAAGCGAAGACCUUUG
>lmi-siR-1368 [organism=migratory locust] gregarious-read-0 solitary-read-1.
AGGAAGAAAGCGAAGACCUUUGUGU
>lmi-siR-1369 [organism=migratory locust] gregarious-read-0 solitary-read-1.
CUUAGGAAGAAAGCGAAGACC
>lmi-siR-1370 [organism=migratory locust] gregarious-read-0 solitary-read-1.
GGCUUAGGAAGAAAGCGAAGACCUUUGU
>lmi-siR-1371 [organism=migratory locust] gregarious-read-0 solitary-read-1.
UAGGAAGAAAGCGAAGACCUUU
>lmi-siR-1372 [organism=migratory locust] gregarious-read-0 solitary-read-2.
UAGCAUUUUUCGGUGUGUGACAUUCCC
>lmi-siR-1373 [organism=migratory locust] gregarious-read-0 solitary-read-2.
UUUAGCAUUUUUCGGUGUGU
>lmi-siR-1374 [organism=migratory locust] gregarious-read-0 solitary-read-1.
UUUAGCAUUUUUCGGUGUGUGACAUU
>lmi-siR-1375 [organism=migratory locust] gregarious-read-0 solitary-read-1.
UUAGCAUUUUUCGGUGUGUGACAUUC
>lmi-siR-1376 [organism=migratory locust] gregarious-read-0 solitary-read-1.
UAGCAUUUUUCGGUGUGUGAC
>lmi-siR-1377 [organism=migratory locust] gregarious-read-0 solitary-read-2.
UACAGAAAAGUGAAGCAGAGCU
>lmi-siR-1378 [organism=migratory locust] gregarious-read-0 solitary-read-1.
UACAGAAAAGUGAAGCAGAGCUCG
>lmi-siR-1379 [organism=migratory locust] gregarious-read-0 solitary-read-1.
CUACAGAAAAGUGAAGCAGAGC
>lmi-siR-1380 [organism=migratory locust] gregarious-read-0 solitary-read-1.
CUACAGAAAAGUGAAGCAGAGCU
>lmi-siR-1381 [organism=migratory locust] gregarious-read-0 solitary-read-9.
AAGAGAAGAAAACUGACACUACAUCAAC
>lmi-siR-1382 [organism=migratory locust] gregarious-read-0 solitary-read-2.
AUAAAGAGAAGAAAACUGACACUACAUC
>lmi-siR-1383 [organism=migratory locust] gregarious-read-0 solitary-read-1.
AAAGAGAAGAAAACUGACACUACAUCAAC
>lmi-siR-1384 [organism=migratory locust] gregarious-read-0 solitary-read-1.
AAAGAGAAGAAAACUGACACUACAU
>lmi-siR-1385 [organism=migratory locust] gregarious-read-0 solitary-read-1.
AUAAAGAGAAGAAAACUGACACU
>lmi-siR-1386 [organism=migratory locust] gregarious-read-0 solitary-read-1.
UAUCUUAUAUGCUGGCUGAAGUCCAUUG
>lmi-siR-1387 [organism=migratory locust] gregarious-read-0 solitary-read-3.
CUAAGAGGUGACUUUGGCUAAG
>lmi-siR-1388 [organism=migratory locust] gregarious-read-0 solitary-read-3.
CGCUAAGAGGUGACUUUGGCUAA
>lmi-siR-1389 [organism=migratory locust] gregarious-read-0 solitary-read-3.
UAAGAGGUGACUUUGGCUAAGU
>lmi-siR-1390 [organism=migratory locust] gregarious-read-0 solitary-read-2.
CGCUAAGAGGUGACUUUGGCU
>lmi-siR-1391 [organism=migratory locust] gregarious-read-0 solitary-read-1.
CUAAGAGGUGACUUUGGCUAAGU
>lmi-siR-1392 [organism=migratory locust] gregarious-read-0 solitary-read-1.
UAAGAGGUGACUUUGGCUAAG
>lmi-siR-1393 [organism=migratory locust] gregarious-read-0 solitary-read-1.
CGCUAAGAGGUGACUUUGGCUA
>lmi-siR-1394 [organism=migratory locust] gregarious-read-0 solitary-read-1.
GCUAAGAGGUGACUUUGGCUAA
>lmi-siR-1395 [organism=migratory locust] gregarious-read-0 solitary-read-8.
AGAGGUGACUUUGGCUAAGUAG
>lmi-siR-1396 [organism=migratory locust] gregarious-read-0 solitary-read-2.
GAGGUGACUUUGGCUAAGUAGCG
>lmi-siR-1397 [organism=migratory locust] gregarious-read-0 solitary-read-1.
AAGAGGUGACUUUGGCUAAGUA
>lmi-siR-1398 [organism=migratory locust] gregarious-read-0 solitary-read-1.
GGUGACUUUGGCUAAGUAGCGA
>lmi-siR-1399 [organism=migratory locust] gregarious-read-0 solitary-read-1.
AGGUGACUUUGGCUAAGUAG
>lmi-siR-1400 [organism=migratory locust] gregarious-read-0 solitary-read-1.
AGGUGACUUUGGCUAAGUAGCGAUACC
>lmi-siR-1401 [organism=migratory locust] gregarious-read-0 solitary-read-1.
AGGUGACUUUGGCUAAGUAGCG
>lmi-siR-1402 [organism=migratory locust] gregarious-read-0 solitary-read-8.
UCUGUCUGAAUCUGCUUACUGUAUCCAUC
>lmi-siR-1403 [organism=migratory locust] gregarious-read-0 solitary-read-2.
UCUGAAUCUGCUUACUGUAUCCAUCUCUU
>lmi-siR-1404 [organism=migratory locust] gregarious-read-0 solitary-read-1.
UCUGAAUCUGCUUACUGUAUCCAU
>lmi-siR-1405 [organism=migratory locust] gregarious-read-0 solitary-read-1.
GUCUGAAUCUGCUUACUGUAUCCAUC
>lmi-siR-1406 [organism=migratory locust] gregarious-read-0 solitary-read-1.
ACAUCUGUCUGAAUCUGCUUACUGUAUC
>lmi-siR-1407 [organism=migratory locust] gregarious-read-0 solitary-read-1.
UAUUGUGUAGGCGUACUAUUAUUGUGAC
>lmi-siR-1408 [organism=migratory locust] gregarious-read-0 solitary-read-1.
UAUUGUGUAGGCGUACUAUUAUUGUG
>lmi-siR-1409 [organism=migratory locust] gregarious-read-0 solitary-read-1.
UUGUGUAGGCGUACUAUUAUUGUGAC
>lmi-siR-1410 [organism=migratory locust] gregarious-read-0 solitary-read-2.
CUCAGGGUGAGUAGGGCGAUUA
>lmi-siR-1411 [organism=migratory locust] gregarious-read-0 solitary-read-2.
UCCUCAGGGUGAGUAGGGCGAUU
>lmi-siR-1412 [organism=migratory locust] gregarious-read-0 solitary-read-2.
CCUCAGGGUGAGUAGGGCGAUU
>lmi-siR-1413 [organism=migratory locust] gregarious-read-0 solitary-read-1.
CAGGGUGAGUAGGGCGAUUAUG
>lmi-siR-1414 [organism=migratory locust] gregarious-read-0 solitary-read-1.
UUCCUCAGGGUGAGUAGGGCGA
>lmi-siR-1415 [organism=migratory locust] gregarious-read-0 solitary-read-1.
UCCUCAGGGUGAGUAGGGCG
>lmi-siR-1416 [organism=migratory locust] gregarious-read-0 solitary-read-1.
CAGCGGAAAAGUAGUAAGCGAG
>lmi-siR-1417 [organism=migratory locust] gregarious-read-0 solitary-read-1.
CAGCGGAAAAGUAGUAAGCGAGA
>lmi-siR-1418 [organism=migratory locust] gregarious-read-0 solitary-read-2.
UAAAGCUUAUGGGACUUAACUACGGGG
>lmi-siR-1419 [organism=migratory locust] gregarious-read-0 solitary-read-2.
AAGCUUAUGGGACUUAACUACGGGGUC
>lmi-siR-1420 [organism=migratory locust] gregarious-read-0 solitary-read-2.
UAGAGCUUAUGGGACUUAACUACGGGG
>lmi-siR-1421 [organism=migratory locust] gregarious-read-0 solitary-read-1.
UAUAGCUUAUGGGACUUAACUACGG
>lmi-siR-1422 [organism=migratory locust] gregarious-read-0 solitary-read-1.
AAAGCUUAUGGGACUUAACUACGGGG
>lmi-siR-1423 [organism=migratory locust] gregarious-read-0 solitary-read-1.
GCUUAUGGGACUUAACUACGGGGUUA
>lmi-siR-1424 [organism=migratory locust] gregarious-read-0 solitary-read-1.
GUAAAGCUUAUGGGACUUAACUACGGGG
>lmi-siR-1425 [organism=migratory locust] gregarious-read-0 solitary-read-1.
UAGAGCUUAUGGGACUUAACUACGGG
>lmi-siR-1426 [organism=migratory locust] gregarious-read-0 solitary-read-1.
GCUUAUGGGACUUAACUACGGGGUCAUC
>lmi-siR-1427 [organism=migratory locust] gregarious-read-0 solitary-read-1.
UAAAGCUUAUGGGACUUAACUACGGG
>lmi-siR-1428 [organism=migratory locust] gregarious-read-0 solitary-read-1.
AUAGCUUAUGGGACUUAACUACGG
>lmi-siR-1429 [organism=migratory locust] gregarious-read-0 solitary-read-1.
AGCUUAUGGGACUUAACUACG
>lmi-siR-1430 [organism=migratory locust] gregarious-read-0 solitary-read-1.
GUAAAGCUUAUGGGACUUAACUACGGG
>lmi-siR-1431 [organism=migratory locust] gregarious-read-0 solitary-read-1.
UAUGGGACUUAACUACGGGGUCAUCA
>lmi-siR-1432 [organism=migratory locust] gregarious-read-0 solitary-read-1.
UAGAGCUUAUGGGACUUAACUACGG
>lmi-siR-1433 [organism=migratory locust] gregarious-read-0 solitary-read-1.
AGCUUAUGGGACUUAACUACGGGGUC
>lmi-siR-1434 [organism=migratory locust] gregarious-read-0 solitary-read-1.
AAAGCUUAUGGGACUUAACUACGG
>lmi-siR-1435 [organism=migratory locust] gregarious-read-0 solitary-read-8.
UUGAAAGGGUGAAGUUUUGUGAGGAG
>lmi-siR-1436 [organism=migratory locust] gregarious-read-0 solitary-read-1.
UUGAAAGGGUGAAGUUUUGUGAGGA
>lmi-siR-1437 [organism=migratory locust] gregarious-read-0 solitary-read-1.
UUGAAAGGGUGAAGUUUUGUGAG
>lmi-siR-1438 [organism=migratory locust] gregarious-read-0 solitary-read-1.
UGAAUCCAGUUGAGCAUUGGCCGCA
>lmi-siR-1439 [organism=migratory locust] gregarious-read-0 solitary-read-8.
UAGUAGAAAAGGUAGAUAGCCGAGGAA
>lmi-siR-1440 [organism=migratory locust] gregarious-read-0 solitary-read-4.
UAGUAGAAAAGGUAGAUAGCCGAGGA
>lmi-siR-1441 [organism=migratory locust] gregarious-read-0 solitary-read-3.
UAGUAGAAAAGGUAGAUAGCCGAG
>lmi-siR-1442 [organism=migratory locust] gregarious-read-0 solitary-read-2.
UAGAAAAGGUAGAUAGCCGAGGAA
>lmi-siR-1443 [organism=migratory locust] gregarious-read-0 solitary-read-1.
CUAGUAGAAAAGGUAGAUAGCCGAG
>lmi-siR-1444 [organism=migratory locust] gregarious-read-0 solitary-read-1.
AGUAGAAAAGGUAGAUAGCCGAG
>lmi-siR-1445 [organism=migratory locust] gregarious-read-0 solitary-read-1.
UAGUAGAAAAGGUAGAUAGCCGA
>lmi-siR-1446 [organism=migratory locust] gregarious-read-0 solitary-read-8.
UAACUGGUACCAGUUUUGCAUAACGUCUU
>lmi-siR-1447 [organism=migratory locust] gregarious-read-0 solitary-read-3.
UAACUGGUACCAGUUUUGCAUAACGUC
>lmi-siR-1448 [organism=migratory locust] gregarious-read-0 solitary-read-3.
UAACUGGUACCAGUUUUGCAUAACGUCU
>lmi-siR-1449 [organism=migratory locust] gregarious-read-0 solitary-read-1.
AUAACUGGUACCAGUUUUGCAUAACGUC
>lmi-siR-1450 [organism=migratory locust] gregarious-read-0 solitary-read-2.
UAUGGGAAUAAGUGUGUGUUGUGUC
>lmi-siR-1451 [organism=migratory locust] gregarious-read-0 solitary-read-1.
UCUAUAUGGGAAUAAGUGUGUGUUGUGUC
>lmi-siR-1452 [organism=migratory locust] gregarious-read-0 solitary-read-1.
UAUAUGGGAAUAAGUGUGUGUUGUGU
>lmi-siR-1453 [organism=migratory locust] gregarious-read-0 solitary-read-6.
UGACUGGAGCGCCUCAGUCCCCUCGGCCA
>lmi-siR-1454 [organism=migratory locust] gregarious-read-0 solitary-read-4.
UGACUGGAGCGCCUCAGUCCCCUCGGC
>lmi-siR-1455 [organism=migratory locust] gregarious-read-0 solitary-read-1.
UGACUGGAGCGCCUCAGUCCCCUCGGCCAC
>lmi-siR-1456 [organism=migratory locust] gregarious-read-0 solitary-read-1.
CAGUUUAACGUGGGUUCCGAAC
>lmi-siR-1457 [organism=migratory locust] gregarious-read-0 solitary-read-1.
UACAGUUUAACGUGGGUUCCGAACCACG
>lmi-siR-1458 [organism=migratory locust] gregarious-read-0 solitary-read-4.
UCAAGAAAUGCAGCAGCAAGCCAACA
>lmi-siR-1459 [organism=migratory locust] gregarious-read-0 solitary-read-2.
UCAAGAAAUGCAGCAGCAAGCCAA
>lmi-siR-1460 [organism=migratory locust] gregarious-read-0 solitary-read-1.
AAUCAAGAAAUGCAGCAGCAAGCCAAC
>lmi-siR-1461 [organism=migratory locust] gregarious-read-0 solitary-read-1.
AAUCAAGAAAUGCAGCAGCAAGCCAACA
>lmi-siR-1462 [organism=migratory locust] gregarious-read-0 solitary-read-2.
UGAGAUGAGAGGGCCAGCAGUAU
>lmi-siR-1463 [organism=migratory locust] gregarious-read-0 solitary-read-1.
UGAGAUGAGAGGGCCAGCAGUAUC
>lmi-siR-1464 [organism=migratory locust] gregarious-read-0 solitary-read-1.
UGAGAUGAGAGGGCCAGCAGUA
>lmi-siR-1465 [organism=migratory locust] gregarious-read-0 solitary-read-7.
UGUACGAGGUAUGGAACGUUCAGCAGC
>lmi-siR-1466 [organism=migratory locust] gregarious-read-0 solitary-read-1.
UGUACGAGGUAUGGAACGUUCA
>lmi-siR-1467 [organism=migratory locust] gregarious-read-0 solitary-read-7.
UGACAGGCUUAGGAAGAAAGCG
>lmi-siR-1468 [organism=migratory locust] gregarious-read-0 solitary-read-2.
AUUGACAGGCUUAGGAAGAAAG
>lmi-siR-1469 [organism=migratory locust] gregarious-read-0 solitary-read-2.
AUUGACAGGCUUAGGAAGAA
>lmi-siR-1470 [organism=migratory locust] gregarious-read-0 solitary-read-1.
ACAGGCUUAGGAAGAAAGCGA
>lmi-siR-1471 [organism=migratory locust] gregarious-read-0 solitary-read-1.
ACAGGCUUAGGAAGAAAGCGAAGACCU
>lmi-siR-1472 [organism=migratory locust] gregarious-read-0 solitary-read-1.
GACAGGCUUAGGAAGAAAGCGA
>lmi-siR-1473 [organism=migratory locust] gregarious-read-0 solitary-read-7.
CACUAAGGACGGCACAAAUAUCCAUGCC
>lmi-siR-1474 [organism=migratory locust] gregarious-read-0 solitary-read-1.
UCAAGGCACGCUAUCAGGAACC
>lmi-siR-1475 [organism=migratory locust] gregarious-read-0 solitary-read-1.
CAAGGCACGCUAUCAGGAACC
>lmi-siR-1476 [organism=migratory locust] gregarious-read-0 solitary-read-4.
UGGGAUUGCAAUCGUCACCGUCCAUAA
>lmi-siR-1477 [organism=migratory locust] gregarious-read-0 solitary-read-2.
UGGGAUUGCAAUCGUCACCGUCCAU
>lmi-siR-1478 [organism=migratory locust] gregarious-read-0 solitary-read-1.
GGGAUUGCAAUCGUCACCGUCCAUAA
>lmi-siR-1479 [organism=migratory locust] gregarious-read-0 solitary-read-1.
UGGGAUUGCAAUCGUCACCGUCCAUAAA
>lmi-siR-1480 [organism=migratory locust] gregarious-read-0 solitary-read-1.
UGAACUGUGGUAUCGUGUUGAA
>lmi-siR-1481 [organism=migratory locust] gregarious-read-0 solitary-read-4.
UCAAAUGUUUGUAUAGCUUAUGGGAC
>lmi-siR-1482 [organism=migratory locust] gregarious-read-0 solitary-read-1.
GAAGAACACUUGUAAAACUUAGGCGAAG
>lmi-siR-1483 [organism=migratory locust] gregarious-read-0 solitary-read-7.
UAAGGAUAAAAACCAAGUAGCGAGCGGG
>lmi-siR-1484 [organism=migratory locust] gregarious-read-0 solitary-read-2.
UAAGGAUAAAAACCAAGUAGCGAGCG
>lmi-siR-1485 [organism=migratory locust] gregarious-read-0 solitary-read-1.
AAUAAGGAUAAAAACCAAGUAGCGAGCG
>lmi-siR-1486 [organism=migratory locust] gregarious-read-0 solitary-read-2.
UUUCAAAGCAAUGGCGCACUGAAGAA
>lmi-siR-1487 [organism=migratory locust] gregarious-read-0 solitary-read-2.
UUCAAAGCAAUGGCGCACUGAAGAA
>lmi-siR-1488 [organism=migratory locust] gregarious-read-0 solitary-read-1.
UCAUUUCAAAGCAAUGGCGCACUGAAGA
>lmi-siR-1489 [organism=migratory locust] gregarious-read-0 solitary-read-1.
UUCAAAGCAAUGGCGCACUGAAG
>lmi-siR-1490 [organism=migratory locust] gregarious-read-0 solitary-read-1.
UCAUUUCAAAGCAAUGGCGCACUGAAG
>lmi-siR-1491 [organism=migratory locust] gregarious-read-0 solitary-read-6.
UGGCAUCGGAAGAUUUGAGCCU
>lmi-siR-1492 [organism=migratory locust] gregarious-read-0 solitary-read-4.
AUGUGGCAUCGGAAGAUUUGAG
>lmi-siR-1493 [organism=migratory locust] gregarious-read-0 solitary-read-2.
UAUGUGGCAUCGGAAGAUUUG
>lmi-siR-1494 [organism=migratory locust] gregarious-read-0 solitary-read-1.
AUGUGGCAUCGGAAGAUUUGAGC
>lmi-siR-1495 [organism=migratory locust] gregarious-read-0 solitary-read-1.
UGUGGCAUCGGAAGAUUUGAG
>lmi-siR-1496 [organism=migratory locust] gregarious-read-0 solitary-read-1.
UGUGGCAUCGGAAGAUUUGAGCCU
>lmi-siR-1497 [organism=migratory locust] gregarious-read-0 solitary-read-1.
UAUGUGGCAUCGGAAGAUUUGAGCCU
>lmi-siR-1498 [organism=migratory locust] gregarious-read-0 solitary-read-1.
GUGGCAUCGGAAGAUUUGAGCC
>lmi-siR-1499 [organism=migratory locust] gregarious-read-0 solitary-read-1.
GUGGCAUCGGAAGAUUUGAG
>lmi-siR-1500 [organism=migratory locust] gregarious-read-0 solitary-read-3.
UGGGACUUAACUACGGGGUCAUCAGUCC
>lmi-siR-1501 [organism=migratory locust] gregarious-read-0 solitary-read-1.
AUGGGACUUAACUACGGGGU
>lmi-siR-1502 [organism=migratory locust] gregarious-read-0 solitary-read-1.
GGGACUUAACUACGGGGUCAUCAG
>lmi-siR-1503 [organism=migratory locust] gregarious-read-0 solitary-read-1.
GGGACUUAACUACGGGGUCA
>lmi-siR-1504 [organism=migratory locust] gregarious-read-0 solitary-read-1.
UUUAUGGGACUUAACUACGGGGU
>lmi-siR-1505 [organism=migratory locust] gregarious-read-0 solitary-read-1.
UGGGACUUAACUACGGGGUCAUA
>lmi-siR-1506 [organism=migratory locust] gregarious-read-0 solitary-read-1.
AUGGGACUUAACUACGGGGUC
>lmi-siR-1507 [organism=migratory locust] gregarious-read-0 solitary-read-3.
UUAAGGAAGUGGAAAAGGAGUCAUUCCA
>lmi-siR-1508 [organism=migratory locust] gregarious-read-0 solitary-read-2.
AAGGAAGUGGAAAAGGAGUCAUU
>lmi-siR-1509 [organism=migratory locust] gregarious-read-0 solitary-read-2.
UUAAGGAAGUGGAAAAGGAGUCAUU
>lmi-siR-1510 [organism=migratory locust] gregarious-read-0 solitary-read-1.
UUUAAGGAAGUGGAAAAGGAGUCAUUCCAA
>lmi-siR-1511 [organism=migratory locust] gregarious-read-0 solitary-read-1.
UAAGGAAGUGGAAAAGGAGUCAUUCCAAU
>lmi-siR-1512 [organism=migratory locust] gregarious-read-0 solitary-read-1.
UUUAAGGAAGUGGAAAAGGAGUCAUUCC
>lmi-siR-1513 [organism=migratory locust] gregarious-read-0 solitary-read-1.
AGGAAGUGGAAAAGGAGUCAUUC
>lmi-siR-1514 [organism=migratory locust] gregarious-read-0 solitary-read-1.
UAAGGAAGUGGAAAAGGAGUCAUUCCA
>lmi-siR-1515 [organism=migratory locust] gregarious-read-0 solitary-read-1.
ACAUAGAACGCUUCACAGUGCAG
>lmi-siR-1516 [organism=migratory locust] gregarious-read-0 solitary-read-1.
UAGAACGCUUCACAGUGCAGGC
>lmi-siR-1517 [organism=migratory locust] gregarious-read-0 solitary-read-1.
UAGAACGCUUCACAGUGCAGGCAUGUC
>lmi-siR-1518 [organism=migratory locust] gregarious-read-0 solitary-read-1.
GAACGCUUCACAGUGCAGGCAU
>lmi-siR-1519 [organism=migratory locust] gregarious-read-0 solitary-read-6.
UAACUUGAUAAAUUACACUGAUUAUGA
>lmi-siR-1520 [organism=migratory locust] gregarious-read-0 solitary-read-5.
UAACUUGAUAAAUUACACUGAUUAUGAA
>lmi-siR-1521 [organism=migratory locust] gregarious-read-0 solitary-read-1.
UAACUUGAUAAAUUACACUGAUU
>lmi-siR-1522 [organism=migratory locust] gregarious-read-0 solitary-read-1.
CUUGAUAAAUUACACUGAUUAUGAAAGU
>lmi-siR-1523 [organism=migratory locust] gregarious-read-0 solitary-read-2.
AGUAUUGCUAGAGAGUGUGGUU
>lmi-siR-1524 [organism=migratory locust] gregarious-read-0 solitary-read-1.
GGAGUAUUGCUAGAGAGUGUGGUUC
>lmi-siR-1525 [organism=migratory locust] gregarious-read-0 solitary-read-1.
GAGUAUUGCUAGAGAGUGUGGUU
>lmi-siR-1526 [organism=migratory locust] gregarious-read-0 solitary-read-6.
UAAGAACGGCAACCUACAUCUGUCUGAA
>lmi-siR-1527 [organism=migratory locust] gregarious-read-0 solitary-read-5.
UAAGAACGGCAACCUACAUCUGUCUGA
>lmi-siR-1528 [organism=migratory locust] gregarious-read-0 solitary-read-2.
AUAAGAACGGCAACCUACAUCUGUCUGA
>lmi-siR-1529 [organism=migratory locust] gregarious-read-0 solitary-read-1.
UAAGAACGGCAACCUACAUC
>lmi-siR-1530 [organism=migratory locust] gregarious-read-0 solitary-read-1.
UAAGAACGGCAACCUACAUCUGUCUGAAU
>lmi-siR-1531 [organism=migratory locust] gregarious-read-0 solitary-read-1.
UAAGAACGGCAACCUACAUCU
>lmi-siR-1532 [organism=migratory locust] gregarious-read-0 solitary-read-1.
UAAGAACGGCAACCUACAUCUGUCUG
>lmi-siR-1533 [organism=migratory locust] gregarious-read-0 solitary-read-6.
CGGGAAGAGCUCAUACGCAAGC
>lmi-siR-1534 [organism=migratory locust] gregarious-read-0 solitary-read-3.
GGAAGAGCUCAUACGCAAGCGG
>lmi-siR-1535 [organism=migratory locust] gregarious-read-0 solitary-read-2.
CGCGGGAAGAGCUCAUACGCAAGCG
>lmi-siR-1536 [organism=migratory locust] gregarious-read-0 solitary-read-2.
CGCGCGGGAAGAGCUCAUACGCAAGCGG
>lmi-siR-1537 [organism=migratory locust] gregarious-read-0 solitary-read-2.
GCGGGAAGAGCUCAUACGCAAG
>lmi-siR-1538 [organism=migratory locust] gregarious-read-0 solitary-read-2.
CGCGGGAAGAGCUCAUACGCAAGC
>lmi-siR-1539 [organism=migratory locust] gregarious-read-0 solitary-read-1.
CGGGAAGAGCUCAUACGCAAGCGGC
>lmi-siR-1540 [organism=migratory locust] gregarious-read-0 solitary-read-1.
CGCGCGGGAAGAGCUCAUACGCAAG
>lmi-siR-1541 [organism=migratory locust] gregarious-read-0 solitary-read-1.
GCGGGAAGAGCUCAUACGCAAGCG
>lmi-siR-1542 [organism=migratory locust] gregarious-read-0 solitary-read-1.
CGCGGGAAGAGCUCAUACGCAAGCGGCUA
>lmi-siR-1543 [organism=migratory locust] gregarious-read-0 solitary-read-1.
CGCGCGGGAAGAGCUCAUACGCAAGC
>lmi-siR-1544 [organism=migratory locust] gregarious-read-0 solitary-read-1.
GGGAAGAGCUCAUACGCAAGCGGC
>lmi-siR-1545 [organism=migratory locust] gregarious-read-0 solitary-read-1.
GCGCGGGAAGAGCUCAUACGCAAGC
>lmi-siR-1546 [organism=migratory locust] gregarious-read-0 solitary-read-1.
GGGAAGAGCUCAUACGCAAGC
>lmi-siR-1547 [organism=migratory locust] gregarious-read-0 solitary-read-1.
GCGGGAAGAGCUCAUACGCAAGC
>lmi-siR-1548 [organism=migratory locust] gregarious-read-0 solitary-read-1.
CGCGCGGGAAGAGCUCAUACGCAAGCG
>lmi-siR-1549 [organism=migratory locust] gregarious-read-0 solitary-read-1.
GCGCGGGAAGAGCUCAUACGCAAGCG
>lmi-siR-1550 [organism=migratory locust] gregarious-read-0 solitary-read-1.
GGAAGAGCUCAUACGCAAGCGGCUA
>lmi-siR-1551 [organism=migratory locust] gregarious-read-0 solitary-read-1.
GGGAAGAGCUCAUACGCAAGCG
>lmi-siR-1552 [organism=migratory locust] gregarious-read-0 solitary-read-1.
GAAGAGCUCAUACGCAAGCGGC
>lmi-siR-1553 [organism=migratory locust] gregarious-read-0 solitary-read-1.
CGGGAAGAGCUCAUACGCAAG
>lmi-siR-1554 [organism=migratory locust] gregarious-read-0 solitary-read-6.
UUUGGUUUGUUGCAUAUUGGGAGGUGUC
>lmi-siR-1555 [organism=migratory locust] gregarious-read-0 solitary-read-1.
UUUGGUUUGUUGCAUAUUGGGAGGUG
>lmi-siR-1556 [organism=migratory locust] gregarious-read-0 solitary-read-6.
UUAAAAGCAGCUUCAAACUGUCGGGCUG
>lmi-siR-1557 [organism=migratory locust] gregarious-read-0 solitary-read-4.
UUAAAAGCAGCUUCAAACUGUCGGGC
>lmi-siR-1558 [organism=migratory locust] gregarious-read-0 solitary-read-1.
UUAAAAGCAGCUUCAAACUGUCGGGCUGU
>lmi-siR-1559 [organism=migratory locust] gregarious-read-0 solitary-read-1.
UUAAAAGCAGCUUCAAACUGUCGGG
>lmi-siR-1560 [organism=migratory locust] gregarious-read-0 solitary-read-1.
UUAAAAGCAGCUUCAAACUGUCGGGCU
>lmi-siR-1561 [organism=migratory locust] gregarious-read-0 solitary-read-6.
UGAAAGAAGUGGAAAGUGACAGAUAAAA
>lmi-siR-1562 [organism=migratory locust] gregarious-read-0 solitary-read-4.
GAGGUGAAAGAAGUGGAAAGUGACAGA
>lmi-siR-1563 [organism=migratory locust] gregarious-read-0 solitary-read-3.
UGAAAGAAGUGGAAAGUGACAGAUAAA
>lmi-siR-1564 [organism=migratory locust] gregarious-read-0 solitary-read-2.
UGAAAGAAGUGGAAAGUGACAGAUAA
>lmi-siR-1565 [organism=migratory locust] gregarious-read-0 solitary-read-1.
AAGAAGUGGAAAGUGACAGAUAAAAAUCC
>lmi-siR-1566 [organism=migratory locust] gregarious-read-0 solitary-read-1.
GUGAAAGAAGUGGAAAGUGACA
>lmi-siR-1567 [organism=migratory locust] gregarious-read-0 solitary-read-1.
UGAAAGAAGUGGAAAGUGAC
>lmi-siR-1568 [organism=migratory locust] gregarious-read-0 solitary-read-1.
GAAAGAAGUGGAAAGUGACAGA
>lmi-siR-1569 [organism=migratory locust] gregarious-read-0 solitary-read-1.
GGUGAAAGAAGUGGAAAGUGA
>lmi-siR-1570 [organism=migratory locust] gregarious-read-0 solitary-read-1.
UGAAAGAAGUGGAAAGUGACAGAU
>lmi-siR-1571 [organism=migratory locust] gregarious-read-0 solitary-read-1.
GAGGUGAAAGAAGUGGAAAGUGA
>lmi-siR-1572 [organism=migratory locust] gregarious-read-0 solitary-read-6.
UGAAAGUCAAGAGGGUUGAGGUCAGGAG
>lmi-siR-1573 [organism=migratory locust] gregarious-read-0 solitary-read-5.
UGAAAGUCAAGAGGGUUGAGGUCAGG
>lmi-siR-1574 [organism=migratory locust] gregarious-read-0 solitary-read-2.
UGAAAGUCAAGAGGGUUGAGGUCAGGA
>lmi-siR-1575 [organism=migratory locust] gregarious-read-0 solitary-read-1.
UAAAUGAAAGUCAAGAGGGUUG
>lmi-siR-1576 [organism=migratory locust] gregarious-read-0 solitary-read-1.
GAAAGUCAAGAGGGUUGAGGUCAGG
>lmi-siR-1577 [organism=migratory locust] gregarious-read-0 solitary-read-1.
UGUUUGACUUACCCAAAGCACAGGCUCGC
>lmi-siR-1578 [organism=migratory locust] gregarious-read-0 solitary-read-1.
UGUUUGACUUACCCAAAGCACAGGCU
>lmi-siR-1579 [organism=migratory locust] gregarious-read-0 solitary-read-5.
UGAAAAUCAAGGCACGCUAUCA
>lmi-siR-1580 [organism=migratory locust] gregarious-read-0 solitary-read-1.
GAAAAUCAAGGCACGCUAUCAGG
>lmi-siR-1581 [organism=migratory locust] gregarious-read-0 solitary-read-1.
CUGAAAAUCAAGGCACGCUAU
>lmi-siR-1582 [organism=migratory locust] gregarious-read-0 solitary-read-1.
CCUGAAAAUCAAGGCACGCUAU
>lmi-siR-1583 [organism=migratory locust] gregarious-read-0 solitary-read-1.
AAAUCAAGGCACGCUAUCAGGAAC
>lmi-siR-1584 [organism=migratory locust] gregarious-read-0 solitary-read-1.
AAAAUCAAGGCACGCUAUCAGG
>lmi-siR-1585 [organism=migratory locust] gregarious-read-0 solitary-read-5.
UAACGAAUUUCUGCCUCAGCAGAACGAA
>lmi-siR-1586 [organism=migratory locust] gregarious-read-0 solitary-read-5.
UUACACUAAGAAUUGUUGUCGAAUCA
>lmi-siR-1587 [organism=migratory locust] gregarious-read-0 solitary-read-1.
UUACACUAAGAAUUGUUGUCGAAUC
>lmi-siR-1588 [organism=migratory locust] gregarious-read-0 solitary-read-5.
CAGCAAGCAUACACGUGAACGA
>lmi-siR-1589 [organism=migratory locust] gregarious-read-0 solitary-read-2.
GCAGCAAGCAUACACGUGAACG
>lmi-siR-1590 [organism=migratory locust] gregarious-read-0 solitary-read-1.
CAGCAAGCAUACACGUGAACG
>lmi-siR-1591 [organism=migratory locust] gregarious-read-0 solitary-read-1.
AAGCAUACACGUGAACGAGAUGAGGACA
>lmi-siR-1592 [organism=migratory locust] gregarious-read-0 solitary-read-1.
AGCAAGCAUACACGUGAACG
>lmi-siR-1593 [organism=migratory locust] gregarious-read-0 solitary-read-1.
AGCAAGCAUACACGUGAACGAGAUGA
>lmi-siR-1594 [organism=migratory locust] gregarious-read-0 solitary-read-1.
CAAGCAUACACGUGAACGAGAUGAGG
>lmi-siR-1595 [organism=migratory locust] gregarious-read-0 solitary-read-5.
UCACUCUUGCUUGGUCGUUGUCGGUAU
>lmi-siR-1596 [organism=migratory locust] gregarious-read-0 solitary-read-5.
UCAAAUGUUUGUAAAUCUAUCGUACCAA
>lmi-siR-1597 [organism=migratory locust] gregarious-read-0 solitary-read-5.
UGCAAGACUAGCACUCCUGGAAGAAAGG
>lmi-siR-1598 [organism=migratory locust] gregarious-read-0 solitary-read-1.
UGCAAGACUAGCACUCCUGGAAGAAAG
>lmi-siR-1599 [organism=migratory locust] gregarious-read-0 solitary-read-1.
UGCAAGACUAGCACUCCUGGAAGAAAGGA
>lmi-siR-1600 [organism=migratory locust] gregarious-read-0 solitary-read-1.
UCACGACAAUCAAGGAUCGGA
>lmi-siR-1601 [organism=migratory locust] gregarious-read-0 solitary-read-5.
GGGAUUCAGAAUGCGAGCGGUAGCGGA
>lmi-siR-1602 [organism=migratory locust] gregarious-read-0 solitary-read-4.
GGGAUUCAGAAUGCGAGCGGUAG
>lmi-siR-1603 [organism=migratory locust] gregarious-read-0 solitary-read-3.
GGGAUUCAGAAUGCGAGCGGUAGCGG
>lmi-siR-1604 [organism=migratory locust] gregarious-read-0 solitary-read-1.
GGGGAUUCAGAAUGCGAGCGGUAGCGGA
>lmi-siR-1605 [organism=migratory locust] gregarious-read-0 solitary-read-1.
GGGAUUCAGAAUGCGAGCGGUA
>lmi-siR-1606 [organism=migratory locust] gregarious-read-0 solitary-read-5.
UGAACGAGAUGAGGACAUCUAU
>lmi-siR-1607 [organism=migratory locust] gregarious-read-0 solitary-read-2.
CGAGAUGAGGACAUCUAUUUCC
>lmi-siR-1608 [organism=migratory locust] gregarious-read-0 solitary-read-1.
AACGAGAUGAGGACAUCUAUU
>lmi-siR-1609 [organism=migratory locust] gregarious-read-0 solitary-read-1.
GUGAACGAGAUGAGGACAUCU
>lmi-siR-1610 [organism=migratory locust] gregarious-read-0 solitary-read-1.
UGAACGAGAUGAGGACAUCU
>lmi-siR-1611 [organism=migratory locust] gregarious-read-0 solitary-read-1.
UGAACGAGAUGAGGACAUCUAUUUCCUG
>lmi-siR-1612 [organism=migratory locust] gregarious-read-0 solitary-read-1.
UGAACGAGAUGAGGACAUCUAUUU
>lmi-siR-1613 [organism=migratory locust] gregarious-read-0 solitary-read-1.
GUGAACGAGAUGAGGACAUCUAUUUCC
>lmi-siR-1614 [organism=migratory locust] gregarious-read-0 solitary-read-1.
CGCGCUAAGAGGUGACUUUGG
>lmi-siR-1615 [organism=migratory locust] gregarious-read-0 solitary-read-5.
UAAGAAUUGUUGUCGAAUCAAUAGCUG
>lmi-siR-1616 [organism=migratory locust] gregarious-read-0 solitary-read-3.
UAAGAAUUGUUGUCGAAUCAAUAGCUGA
>lmi-siR-1617 [organism=migratory locust] gregarious-read-0 solitary-read-1.
UAAGAAUUGUUGUCGAAUCAA
>lmi-siR-1618 [organism=migratory locust] gregarious-read-0 solitary-read-1.
UAAGAAUUGUUGUCGAAUCAAUAGCU
>lmi-siR-1619 [organism=migratory locust] gregarious-read-0 solitary-read-5.
UCAAGAAACCGGAGACAGGAUCGCGC
>lmi-siR-1620 [organism=migratory locust] gregarious-read-0 solitary-read-1.
AAGAAACCGGAGACAGGAUCGC
>lmi-siR-1621 [organism=migratory locust] gregarious-read-0 solitary-read-1.
UCAAGAAACCGGAGACAGGAUC
>lmi-siR-1622 [organism=migratory locust] gregarious-read-0 solitary-read-5.
UGCGUUGUGAUUUGUCUUCGGCAUUCA
>lmi-siR-1623 [organism=migratory locust] gregarious-read-0 solitary-read-2.
UGCGUUGUGAUUUGUCUUCGGCAUUC
>lmi-siR-1624 [organism=migratory locust] gregarious-read-0 solitary-read-2.
UGCGUUGUGAUUUGUCUUCGGCA
>lmi-siR-1625 [organism=migratory locust] gregarious-read-0 solitary-read-2.
UGCGUUGUGAUUUGUCUUCGGCAUUCAC
>lmi-siR-1626 [organism=migratory locust] gregarious-read-0 solitary-read-5.
AGCAGGACACUUGACAUGGUUA
>lmi-siR-1627 [organism=migratory locust] gregarious-read-0 solitary-read-3.
CAGGACACUUGACAUGGUUAGG
>lmi-siR-1628 [organism=migratory locust] gregarious-read-0 solitary-read-2.
CAGCAGGACACUUGACAUGGUU
>lmi-siR-1629 [organism=migratory locust] gregarious-read-0 solitary-read-1.
ACCAGCAGGACACUUGACAUG
>lmi-siR-1630 [organism=migratory locust] gregarious-read-0 solitary-read-2.
CAGGUGACCGAGUUUCAGCAG
>lmi-siR-1631 [organism=migratory locust] gregarious-read-0 solitary-read-1.
GGUGACCGAGUUUCAGCAGCGU
>lmi-siR-1632 [organism=migratory locust] gregarious-read-0 solitary-read-1.
CAGGUGACCGAGUUUCAGCAGC
>lmi-siR-1633 [organism=migratory locust] gregarious-read-0 solitary-read-2.
UGAGAUGAGAGGGCCAGCAGUAUCGU
>lmi-siR-1634 [organism=migratory locust] gregarious-read-0 solitary-read-5.
UAUUAGAGAAUGGAACGGUAGAGAAAA
>lmi-siR-1635 [organism=migratory locust] gregarious-read-0 solitary-read-2.
UAUUAGAGAAUGGAACGGUA
>lmi-siR-1636 [organism=migratory locust] gregarious-read-0 solitary-read-1.
UAUUAGAGAAUGGAACGGUAGAGA
>lmi-siR-1637 [organism=migratory locust] gregarious-read-0 solitary-read-1.
AUUAGAGAAUGGAACGGUAGAGA
>lmi-siR-1638 [organism=migratory locust] gregarious-read-0 solitary-read-1.
UAUUAGAGAAUGGAACGGUAGAGAA
>lmi-siR-1639 [organism=migratory locust] gregarious-read-0 solitary-read-1.
GCGCUAUUAGAGAAUGGAACGGUA
>lmi-siR-1640 [organism=migratory locust] gregarious-read-0 solitary-read-1.
UAUUAGAGAAUGGAACGGUAGAGAAA
>lmi-siR-1641 [organism=migratory locust] gregarious-read-0 solitary-read-1.
AUUAGAGAAUGGAACGGUAGAGAAA
>lmi-siR-1642 [organism=migratory locust] gregarious-read-0 solitary-read-3.
UACGGACUGAUGACCACGCAGUUUGGUC
>lmi-siR-1643 [organism=migratory locust] gregarious-read-0 solitary-read-1.
UACGGACUGAUGACCACGCAGUUUGGUCC
>lmi-siR-1644 [organism=migratory locust] gregarious-read-0 solitary-read-5.
UAGCACUGUAGAUGUAAUUGUAGACGCC
>lmi-siR-1645 [organism=migratory locust] gregarious-read-0 solitary-read-1.
GCACUGUAGAUGUAAUUGUAGACGCCA
>lmi-siR-1646 [organism=migratory locust] gregarious-read-0 solitary-read-4.
UUUGUAGAAAGCAAAGAAGUUGGACAGA
>lmi-siR-1647 [organism=migratory locust] gregarious-read-0 solitary-read-1.
UGUAGAAAGCAAAGAAGUUGGACAGAG
>lmi-siR-1648 [organism=migratory locust] gregarious-read-0 solitary-read-1.
UUGUAGAAAGCAAAGAAGUUGGACAGA
>lmi-siR-1649 [organism=migratory locust] gregarious-read-0 solitary-read-4.
AAGAAAGCGAAGACCUUUGUGU
>lmi-siR-1650 [organism=migratory locust] gregarious-read-0 solitary-read-1.
AAGAAAGCGAAGACCUUUGUG
>lmi-siR-1651 [organism=migratory locust] gregarious-read-0 solitary-read-1.
AAAGCGAAGACCUUUGUGUAUG
>lmi-siR-1652 [organism=migratory locust] gregarious-read-0 solitary-read-1.
GAAGAAAGCGAAGACCUUUGUG
>lmi-siR-1653 [organism=migratory locust] gregarious-read-0 solitary-read-4.
UCUAAAGUGGGCCGUAAAACACGUCA
>lmi-siR-1654 [organism=migratory locust] gregarious-read-0 solitary-read-3.
UCUAAAGUGGGCCGUAAAACACGUCAGU
>lmi-siR-1655 [organism=migratory locust] gregarious-read-0 solitary-read-1.
UCACCGCAAAGACGUGGCGACG
>lmi-siR-1656 [organism=migratory locust] gregarious-read-0 solitary-read-2.
CUUUGGCUAAGUAGCGAUACCC
>lmi-siR-1657 [organism=migratory locust] gregarious-read-0 solitary-read-1.
UUGGCUAAGUAGCGAUACCCAU
>lmi-siR-1658 [organism=migratory locust] gregarious-read-0 solitary-read-1.
CGAAUCCCCCCUCGGGCAUGG
>lmi-siR-1659 [organism=migratory locust] gregarious-read-0 solitary-read-1.
CCCCCUCGGGCAUGGAUAUUU
>lmi-siR-1660 [organism=migratory locust] gregarious-read-0 solitary-read-1.
AAUCCCCCCUCGGGCAUGGAUA
>lmi-siR-1661 [organism=migratory locust] gregarious-read-0 solitary-read-1.
AAUCCCCCCUCGGGCAUGGAUAUUU
>lmi-siR-1662 [organism=migratory locust] gregarious-read-0 solitary-read-2.
AGAAGAAUGCUGAAGAUUAGGU
>lmi-siR-1663 [organism=migratory locust] gregarious-read-0 solitary-read-2.
AGAAGAAUGCUGAAGAUUAGGUGGGUG
>lmi-siR-1664 [organism=migratory locust] gregarious-read-0 solitary-read-2.
UACAGAAGAAUGCUGAAGAUUAGGUGG
>lmi-siR-1665 [organism=migratory locust] gregarious-read-0 solitary-read-2.
UACAGAAGAAUGCUGAAGAUUAGGUGGG
>lmi-siR-1666 [organism=migratory locust] gregarious-read-0 solitary-read-1.
ACAGAAGAAUGCUGAAGAUUAGGU
>lmi-siR-1667 [organism=migratory locust] gregarious-read-0 solitary-read-1.
GAAGAAUGCUGAAGAUUAGGUGG
>lmi-siR-1668 [organism=migratory locust] gregarious-read-0 solitary-read-1.
CUACAGAAGAAUGCUGAAGA
>lmi-siR-1669 [organism=migratory locust] gregarious-read-0 solitary-read-1.
GUGCUACAGAAGAAUGCUGAA
>lmi-siR-1670 [organism=migratory locust] gregarious-read-0 solitary-read-1.
GAAGAAUGCUGAAGAUUAGGU
>lmi-siR-1671 [organism=migratory locust] gregarious-read-0 solitary-read-1.
GAAGAAUGCUGAAGAUUAGG
>lmi-siR-1672 [organism=migratory locust] gregarious-read-0 solitary-read-1.
CUACAGAAGAAUGCUGAAGAUUAGGUG
>lmi-siR-1673 [organism=migratory locust] gregarious-read-0 solitary-read-1.
AGAAGAAUGCUGAAGAUUAGGUG
>lmi-siR-1674 [organism=migratory locust] gregarious-read-0 solitary-read-1.
GAAGAAUGCUGAAGAUUAGGUG
>lmi-siR-1675 [organism=migratory locust] gregarious-read-0 solitary-read-4.
UGUAAAGCUUAUGGGACUUAACUACGGG
>lmi-siR-1676 [organism=migratory locust] gregarious-read-0 solitary-read-4.
UAGAUUGUUCCCAAUGAUGGUUUUCAG
>lmi-siR-1677 [organism=migratory locust] gregarious-read-0 solitary-read-2.
UUUAGAUUGUUCCCAAUGAUGGU
>lmi-siR-1678 [organism=migratory locust] gregarious-read-0 solitary-read-1.
UUUAGAUUGUUCCCAAUGAUGG
>lmi-siR-1679 [organism=migratory locust] gregarious-read-0 solitary-read-1.
UUAGAUUGUUCCCAAUGAUGGUUUUC
>lmi-siR-1680 [organism=migratory locust] gregarious-read-0 solitary-read-1.
UUCGUGCCGGCAACGAGGAUAC
>lmi-siR-1681 [organism=migratory locust] gregarious-read-0 solitary-read-1.
UCGUGCCGGCAACGAGGAUACA
>lmi-siR-1682 [organism=migratory locust] gregarious-read-0 solitary-read-4.
UCAAUGAUAGCUUGGGAUGCCUGAAGGA
>lmi-siR-1683 [organism=migratory locust] gregarious-read-0 solitary-read-3.
UCAAUGAUAGCUUGGGAUGCCUGAAGG
>lmi-siR-1684 [organism=migratory locust] gregarious-read-0 solitary-read-3.
UGAUAGCUUGGGAUGCCUGAAGGAAGU
>lmi-siR-1685 [organism=migratory locust] gregarious-read-0 solitary-read-1.
CAAUGAUAGCUUGGGAUGCCUGAAGG
>lmi-siR-1686 [organism=migratory locust] gregarious-read-0 solitary-read-1.
UGAUAGCUUGGGAUGCCUGAAGG
>lmi-siR-1687 [organism=migratory locust] gregarious-read-0 solitary-read-1.
UCAAUGAUAGCUUGGGAUGCCUGA
>lmi-siR-1688 [organism=migratory locust] gregarious-read-0 solitary-read-1.
UGAUAGCUUGGGAUGCCUGAAGGAA
>lmi-siR-1689 [organism=migratory locust] gregarious-read-0 solitary-read-2.
ACCAAUCGGCAUGUUCGGAAGGUACC
>lmi-siR-1690 [organism=migratory locust] gregarious-read-0 solitary-read-4.
UAGGUGUUUAAUUCAUGACAGCGGUU
>lmi-siR-1691 [organism=migratory locust] gregarious-read-0 solitary-read-1.
GUGUUUAAUUCAUGACAGCGGU
>lmi-siR-1692 [organism=migratory locust] gregarious-read-0 solitary-read-1.
UGGUAGGUGUUUAAUUCAUGACAGCGG
>lmi-siR-1693 [organism=migratory locust] gregarious-read-0 solitary-read-1.
GGUGUUUAAUUCAUGACAGCGG
>lmi-siR-1694 [organism=migratory locust] gregarious-read-0 solitary-read-1.
UAGGUGUUUAAUUCAUGACAGCGGUUGU
>lmi-siR-1695 [organism=migratory locust] gregarious-read-0 solitary-read-1.
UAGGUGUUUAAUUCAUGACAGCGGUUG
>lmi-siR-1696 [organism=migratory locust] gregarious-read-0 solitary-read-1.
UGUUUAAUUCAUGACAGCGGUU
>lmi-siR-1697 [organism=migratory locust] gregarious-read-0 solitary-read-1.
GUAGGUGUUUAAUUCAUGACAGCGGUU
>lmi-siR-1698 [organism=migratory locust] gregarious-read-0 solitary-read-4.
UUGUAUGACUGUGUUGUGUGCCU
>lmi-siR-1699 [organism=migratory locust] gregarious-read-0 solitary-read-1.
UAUGACUGUGUUGUGUGCCUGU
>lmi-siR-1700 [organism=migratory locust] gregarious-read-0 solitary-read-1.
UUGUAUGACUGUGUUGUGUGCC
>lmi-siR-1701 [organism=migratory locust] gregarious-read-0 solitary-read-1.
UGUAUGACUGUGUUGUGUGCC
>lmi-siR-1702 [organism=migratory locust] gregarious-read-0 solitary-read-4.
UAGUUCUGUUGCAUGUUUUAAGGGUUC
>lmi-siR-1703 [organism=migratory locust] gregarious-read-0 solitary-read-1.
UAGUUCUGUUGCAUGUUUUAAGGGUU
>lmi-siR-1704 [organism=migratory locust] gregarious-read-0 solitary-read-4.
UACAAGUUGUAAAUAACCUUACGCUCCCU
>lmi-siR-1705 [organism=migratory locust] gregarious-read-0 solitary-read-4.
UGUAAACAAAUACAACUGUCAGACGCGC
>lmi-siR-1706 [organism=migratory locust] gregarious-read-0 solitary-read-2.
UUUGUAAACAAAUACAACUGUCAGACGCG
>lmi-siR-1707 [organism=migratory locust] gregarious-read-0 solitary-read-1.
UGUAAACAAAUACAACUGUCAGACGCGCA
>lmi-siR-1708 [organism=migratory locust] gregarious-read-0 solitary-read-1.
UUGUAAACAAAUACAACUGUCAGACGCG
>lmi-siR-1709 [organism=migratory locust] gregarious-read-0 solitary-read-1.
UAAACAAAUACAACUGUCAGACGCGCAC
>lmi-siR-1710 [organism=migratory locust] gregarious-read-0 solitary-read-1.
UGUAAACAAAUACAACUGUCAGACGCG
>lmi-siR-1711 [organism=migratory locust] gregarious-read-0 solitary-read-4.
UGAGAUGAGAGGGCCAGCAGUAUCGUC
>lmi-siR-1712 [organism=migratory locust] gregarious-read-0 solitary-read-1.
GAGAUGAGAGGGCCAGCAGUAUCGUCA
>lmi-siR-1713 [organism=migratory locust] gregarious-read-0 solitary-read-1.
UGAGAUGAGAGGGCCAGCAGUAUCGUCA
>lmi-siR-1714 [organism=migratory locust] gregarious-read-0 solitary-read-4.
UUCGAAGAUUAGAUGUGAUGCAGUUUC
>lmi-siR-1715 [organism=migratory locust] gregarious-read-0 solitary-read-1.
UUCGAAGAUUAGAUGUGAUGCA
>lmi-siR-1716 [organism=migratory locust] gregarious-read-0 solitary-read-1.
UGCAUUCGAAGAUUAGAUGUGAUG
>lmi-siR-1717 [organism=migratory locust] gregarious-read-0 solitary-read-1.
UCGAAGAUUAGAUGUGAUGCAGUUU
>lmi-siR-1718 [organism=migratory locust] gregarious-read-0 solitary-read-4.
UUCCUUGAUGUCUCAGAAUGUGUCCAAC
>lmi-siR-1719 [organism=migratory locust] gregarious-read-0 solitary-read-1.
UUGAUGUCUCAGAAUGUGUCCAACCAAU
>lmi-siR-1720 [organism=migratory locust] gregarious-read-0 solitary-read-1.
UUCCUUGAUGUCUCAGAAUGUGUCCAA
>lmi-siR-1721 [organism=migratory locust] gregarious-read-0 solitary-read-4.
UUCCUGUAGGGGGAUGCUUGUCCACU
>lmi-siR-1722 [organism=migratory locust] gregarious-read-0 solitary-read-4.
UUCCUGUAGGGGGAUGCUUGUCCAC
>lmi-siR-1723 [organism=migratory locust] gregarious-read-0 solitary-read-1.
UUCCUGUAGGGGGAUGCUUG
>lmi-siR-1724 [organism=migratory locust] gregarious-read-0 solitary-read-4.
AAGGACGUUUCGAUGAAAGUGA
>lmi-siR-1725 [organism=migratory locust] gregarious-read-0 solitary-read-2.
AAGGACGUUUCGAUGAAAGUG
>lmi-siR-1726 [organism=migratory locust] gregarious-read-0 solitary-read-1.
AAGGACGUUUCGAUGAAAGU
>lmi-siR-1727 [organism=migratory locust] gregarious-read-0 solitary-read-1.
AAGGACGUUUCGAUGAAAGUGACUGCGC
>lmi-siR-1728 [organism=migratory locust] gregarious-read-0 solitary-read-1.
GAAGGACGUUUCGAUGAAAGUGAC
>lmi-siR-1729 [organism=migratory locust] gregarious-read-0 solitary-read-4.
UGAGAACGCAGAAAAUCCUCGCGGACGG
>lmi-siR-1730 [organism=migratory locust] gregarious-read-0 solitary-read-3.
UGAGAACGCAGAAAAUCCUCGCGGACGGG
>lmi-siR-1731 [organism=migratory locust] gregarious-read-0 solitary-read-3.
UGAGAACGCAGAAAAUCCUCGCGGACG
>lmi-siR-1732 [organism=migratory locust] gregarious-read-0 solitary-read-1.
UGAGAACGCAGAAAAUCCUCGC
>lmi-siR-1733 [organism=migratory locust] gregarious-read-0 solitary-read-1.
CUGAGAACGCAGAAAAUCCUCGCGGACGG
>lmi-siR-1734 [organism=migratory locust] gregarious-read-0 solitary-read-1.
AGAACGCAGAAAAUCCUCGCGGACGGGU
>lmi-siR-1735 [organism=migratory locust] gregarious-read-0 solitary-read-2.
AGGGAUUACUGAAGAAUAAAAGGC
>lmi-siR-1736 [organism=migratory locust] gregarious-read-0 solitary-read-1.
GGGAUUACUGAAGAAUAAAAGGCG
>lmi-siR-1737 [organism=migratory locust] gregarious-read-0 solitary-read-2.
UUGAAGAAGAAUGAAUACAGAU
>lmi-siR-1738 [organism=migratory locust] gregarious-read-0 solitary-read-1.
UUGAAGAAGAAUGAAUACAGAUAAUAUA
>lmi-siR-1739 [organism=migratory locust] gregarious-read-0 solitary-read-4.
UUGUUUGACUUACCCAAAGCACAGGCUC
>lmi-siR-1740 [organism=migratory locust] gregarious-read-0 solitary-read-1.
UUGUUUGACUUACCCAAAGCACAGGCU
>lmi-siR-1741 [organism=migratory locust] gregarious-read-0 solitary-read-4.
UUGAUUGCAAUGGCAAAGAGCGCCACAC
>lmi-siR-1742 [organism=migratory locust] gregarious-read-0 solitary-read-2.
UUGAUUGCAAUGGCAAAGAGCGCCACACU
>lmi-siR-1743 [organism=migratory locust] gregarious-read-0 solitary-read-1.
UUGAUUGCAAUGGCAAAGAGCGCCACA
>lmi-siR-1744 [organism=migratory locust] gregarious-read-0 solitary-read-1.
UGAUUGCAAUGGCAAAGAGCGCCACACUC
>lmi-siR-1745 [organism=migratory locust] gregarious-read-0 solitary-read-1.
AUUGAUUGCAAUGGCAAAGAGCGCCAC
>lmi-siR-1746 [organism=migratory locust] gregarious-read-0 solitary-read-1.
UUGAUUGCAAUGGCAAAGAGCGCC
>lmi-siR-1747 [organism=migratory locust] gregarious-read-0 solitary-read-1.
CGGAUUGAUUGCAAUGGCAAAGAGCGCC
>lmi-siR-1748 [organism=migratory locust] gregarious-read-0 solitary-read-4.
AUACACCUGCUAGGCUCUUG
>lmi-siR-1749 [organism=migratory locust] gregarious-read-0 solitary-read-2.
AGGAUACACCUGCUAGGCUCUU
>lmi-siR-1750 [organism=migratory locust] gregarious-read-0 solitary-read-2.
GAGGAUACACCUGCUAGGCU
>lmi-siR-1751 [organism=migratory locust] gregarious-read-0 solitary-read-1.
AGGAUACACCUGCUAGGCUC
>lmi-siR-1752 [organism=migratory locust] gregarious-read-0 solitary-read-1.
AGGAUACACCUGCUAGGCUCUUGCGCAA
>lmi-siR-1753 [organism=migratory locust] gregarious-read-0 solitary-read-4.
AAACUAGGCAUUCAAGCGUCGC
>lmi-siR-1754 [organism=migratory locust] gregarious-read-0 solitary-read-1.
UAAAACUAGGCAUUCAAGCG
>lmi-siR-1755 [organism=migratory locust] gregarious-read-0 solitary-read-1.
AUAAAACUAGGCAUUCAAGCGU
>lmi-siR-1756 [organism=migratory locust] gregarious-read-0 solitary-read-1.
UAAAACUAGGCAUUCAAGCGU
>lmi-siR-1757 [organism=migratory locust] gregarious-read-0 solitary-read-1.
UAAAACUAGGCAUUCAAGCGUC
>lmi-siR-1758 [organism=migratory locust] gregarious-read-0 solitary-read-1.
UAUAAAACUAGGCAUUCAAGCG
>lmi-siR-1759 [organism=migratory locust] gregarious-read-0 solitary-read-4.
UACAAAUUGAAUAACAUUGGAGAAAGGCU
>lmi-siR-1760 [organism=migratory locust] gregarious-read-0 solitary-read-4.
UGCAGUUGAAAAAGCAUGAACU
>lmi-siR-1761 [organism=migratory locust] gregarious-read-0 solitary-read-4.
UUUAAUGUGUUUCGGUUUGCGGUCAAAU
>lmi-siR-1762 [organism=migratory locust] gregarious-read-0 solitary-read-1.
UAAUUUUAAUGUGUUUCGGUU
>lmi-siR-1763 [organism=migratory locust] gregarious-read-0 solitary-read-1.
UUUUAAUGUGUUUCGGUUUGCGGUCAAAU
>lmi-siR-1764 [organism=migratory locust] gregarious-read-0 solitary-read-4.
AUAAACAUCAACGACCAGCAAGAUGUCCC
>lmi-siR-1765 [organism=migratory locust] gregarious-read-0 solitary-read-1.
AGUAUAAACAUCAACGACCAGCA
>lmi-siR-1766 [organism=migratory locust] gregarious-read-0 solitary-read-1.
AUAAACAUCAACGACCAGCAAGAUGUCC
>lmi-siR-1767 [organism=migratory locust] gregarious-read-0 solitary-read-2.
UAUAACAUUUUUCUUAAAGUCUGAGGGU
>lmi-siR-1768 [organism=migratory locust] gregarious-read-0 solitary-read-1.
ACAUUUUUCUUAAAGUCUGAGGGU
>lmi-siR-1769 [organism=migratory locust] gregarious-read-0 solitary-read-4.
UCAUAGAUGGCUAAGCUUGAAUGCAGAC
>lmi-siR-1770 [organism=migratory locust] gregarious-read-0 solitary-read-2.
UCAUAGAUGGCUAAGCUUGAAUGCAGA
>lmi-siR-1771 [organism=migratory locust] gregarious-read-0 solitary-read-1.
CAUAGAUGGCUAAGCUUGAAUGCAGAC
>lmi-siR-1772 [organism=migratory locust] gregarious-read-0 solitary-read-1.
UAGAUGGCUAAGCUUGAAUGCAG
>lmi-siR-1773 [organism=migratory locust] gregarious-read-0 solitary-read-1.
AUAGAUGGCUAAGCUUGAAUGC
>lmi-siR-1774 [organism=migratory locust] gregarious-read-0 solitary-read-1.
CAUAGAUGGCUAAGCUUGAAUGCAG
>lmi-siR-1775 [organism=migratory locust] gregarious-read-0 solitary-read-1.
UCAUAGAUGGCUAAGCUUGAAUGCA
>lmi-siR-1776 [organism=migratory locust] gregarious-read-0 solitary-read-4.
UCAUCAGAGCUAGUAGAAAAGGUAGAUA
>lmi-siR-1777 [organism=migratory locust] gregarious-read-0 solitary-read-1.
UCAUCAGAGCUAGUAGAAAAGGUAGAU
>lmi-siR-1778 [organism=migratory locust] gregarious-read-0 solitary-read-1.
UCAUCAGAGCUAGUAGAAAAGGUAG
>lmi-siR-1779 [organism=migratory locust] gregarious-read-0 solitary-read-3.
UCGUCUGUGAAUCCAGUUGAGCAUUGGC
>lmi-siR-1780 [organism=migratory locust] gregarious-read-0 solitary-read-2.
AGCACCACUGAUGAGGAACGU
>lmi-siR-1781 [organism=migratory locust] gregarious-read-0 solitary-read-1.
GCACCACUGAUGAGGAACGUGA
>lmi-siR-1782 [organism=migratory locust] gregarious-read-0 solitary-read-1.
CAAGCACCACUGAUGAGGAAC
>lmi-siR-1783 [organism=migratory locust] gregarious-read-0 solitary-read-1.
GCAAGCACCACUGAUGAGGAACG
>lmi-siR-1784 [organism=migratory locust] gregarious-read-0 solitary-read-1.
CACCACUGAUGAGGAACGUGAA
>lmi-siR-1785 [organism=migratory locust] gregarious-read-0 solitary-read-1.
GCGCAAGCACCACUGAUGAGGAAC
>lmi-siR-1786 [organism=migratory locust] gregarious-read-0 solitary-read-1.
CGCAAGCACCACUGAUGAGGAACGU
>lmi-siR-1787 [organism=migratory locust] gregarious-read-0 solitary-read-3.
UUUUUCGGUGUGUGACAUUCCCUUAC
>lmi-siR-1788 [organism=migratory locust] gregarious-read-0 solitary-read-1.
UUUUCGGUGUGUGACAUUCCCUU
>lmi-siR-1789 [organism=migratory locust] gregarious-read-0 solitary-read-3.
UGUAGAGCUUAUGGGACUUAACUACGGG
>lmi-siR-1790 [organism=migratory locust] gregarious-read-0 solitary-read-2.
ACAUACAAAAGACACACACAUA
>lmi-siR-1791 [organism=migratory locust] gregarious-read-0 solitary-read-3.
UGAGUGCAGAUAUUCUUCACUGGAAACAGU
>lmi-siR-1792 [organism=migratory locust] gregarious-read-0 solitary-read-3.
UGAGUGCAGAUAUUCUUCACUGGAAACAG
>lmi-siR-1793 [organism=migratory locust] gregarious-read-0 solitary-read-2.
UGAGUGCAGAUAUUCUUCACUGG
>lmi-siR-1794 [organism=migratory locust] gregarious-read-0 solitary-read-1.
UGAGUGCAGAUAUUCUUCACUGGAAACA
>lmi-siR-1795 [organism=migratory locust] gregarious-read-0 solitary-read-3.
GGAGAAACUCGCUGCAGCUCAGAAGG
>lmi-siR-1796 [organism=migratory locust] gregarious-read-0 solitary-read-3.
UAGUUUGUAAGUUUAGGGACUG
>lmi-siR-1797 [organism=migratory locust] gregarious-read-0 solitary-read-2.
UAGUUUGUAAGUUUAGGGACUGAUG
>lmi-siR-1798 [organism=migratory locust] gregarious-read-0 solitary-read-2.
AGUUUGUAAGUUUAGGGACUG
>lmi-siR-1799 [organism=migratory locust] gregarious-read-0 solitary-read-1.
AGUUUGUAAGUUUAGGGACUGAUG
>lmi-siR-1800 [organism=migratory locust] gregarious-read-0 solitary-read-1.
GUUUGUAAGUUUAGGGACUGA
>lmi-siR-1801 [organism=migratory locust] gregarious-read-0 solitary-read-1.
UAGUUUGUAAGUUUAGGGACUGAUGACC
>lmi-siR-1802 [organism=migratory locust] gregarious-read-0 solitary-read-1.
AGUAGUUUGUAAGUUUAGGGACUGA
>lmi-siR-1803 [organism=migratory locust] gregarious-read-0 solitary-read-1.
AAGUAGUUUGUAAGUUUAGGGAC
>lmi-siR-1804 [organism=migratory locust] gregarious-read-0 solitary-read-1.
UUUGUAAGUUUAGGGACUGAUGU
>lmi-siR-1805 [organism=migratory locust] gregarious-read-0 solitary-read-1.
UAGUUUGUAAGUUUAGGGACU
>lmi-siR-1806 [organism=migratory locust] gregarious-read-0 solitary-read-1.
AGUAGUUUGUAAGUUUAGGGACUGAU
>lmi-siR-1807 [organism=migratory locust] gregarious-read-0 solitary-read-1.
UAGUUUGUAAGUUUAGGGACUGAUGA
>lmi-siR-1808 [organism=migratory locust] gregarious-read-0 solitary-read-1.
AGUUUGUAAGUUUAGGGACU
>lmi-siR-1809 [organism=migratory locust] gregarious-read-0 solitary-read-1.
GACGCUUUAGACCGCUCGGC
>lmi-siR-1810 [organism=migratory locust] gregarious-read-0 solitary-read-1.
CAGCGAGACGCUUUAGACCGC
>lmi-siR-1811 [organism=migratory locust] gregarious-read-0 solitary-read-3.
AAACAUCUAGAACAACAAGACGC
>lmi-siR-1812 [organism=migratory locust] gregarious-read-0 solitary-read-2.
CAUCUAGAACAACAAGACGCA
>lmi-siR-1813 [organism=migratory locust] gregarious-read-0 solitary-read-2.
CGACAAACAUCUAGAACAACAAGACGC
>lmi-siR-1814 [organism=migratory locust] gregarious-read-0 solitary-read-2.
AACAUCUAGAACAACAAGACGCA
>lmi-siR-1815 [organism=migratory locust] gregarious-read-0 solitary-read-1.
CGACAAACAUCUAGAACAACAAGACGCA
>lmi-siR-1816 [organism=migratory locust] gregarious-read-0 solitary-read-1.
CAUCUAGAACAACAAGACGCAGUA
>lmi-siR-1817 [organism=migratory locust] gregarious-read-0 solitary-read-1.
AUCUAGAACAACAAGACGCAGUA
>lmi-siR-1818 [organism=migratory locust] gregarious-read-0 solitary-read-1.
ACAUCUAGAACAACAAGACGCA
>lmi-siR-1819 [organism=migratory locust] gregarious-read-0 solitary-read-1.
CGACAAACAUCUAGAACAACAAGACG
>lmi-siR-1820 [organism=migratory locust] gregarious-read-0 solitary-read-1.
AACAUCUAGAACAACAAGACGCAG
>lmi-siR-1821 [organism=migratory locust] gregarious-read-0 solitary-read-3.
UCUAUUUUGUAUGUCCUCAUAGAUGGCU
>lmi-siR-1822 [organism=migratory locust] gregarious-read-0 solitary-read-1.
UUUUGUAUGUCCUCAUAGAUGGCUAAGC
>lmi-siR-1823 [organism=migratory locust] gregarious-read-0 solitary-read-3.
UUCAUAAGUAGUUUGUAAGCUUAGGGAC
>lmi-siR-1824 [organism=migratory locust] gregarious-read-0 solitary-read-2.
UAAGUAGUUUGUAAGCUUAGGGACUGA
>lmi-siR-1825 [organism=migratory locust] gregarious-read-0 solitary-read-1.
UAAGUAGUUUGUAAGCUUAGGGA
>lmi-siR-1826 [organism=migratory locust] gregarious-read-0 solitary-read-3.
UGGGAAUAACGAGAUGCAGCUU
>lmi-siR-1827 [organism=migratory locust] gregarious-read-0 solitary-read-2.
UAGAUGGGAAUAACGAGAUGCA
>lmi-siR-1828 [organism=migratory locust] gregarious-read-0 solitary-read-1.
GAUGGGAAUAACGAGAUGCA
>lmi-siR-1829 [organism=migratory locust] gregarious-read-0 solitary-read-3.
UCAUGGAAUGGAAACACACAGCAACAGA
>lmi-siR-1830 [organism=migratory locust] gregarious-read-0 solitary-read-1.
UAAUCAUGGAAUGGAAACACACAGCAAC
>lmi-siR-1831 [organism=migratory locust] gregarious-read-0 solitary-read-3.
UUGUUCAUAAUGAAGGUCGACAACGUA
>lmi-siR-1832 [organism=migratory locust] gregarious-read-0 solitary-read-2.
UCAUAAUGAAGGUCGACAACGUAACGAG
>lmi-siR-1833 [organism=migratory locust] gregarious-read-0 solitary-read-1.
UUGUUCAUAAUGAAGGUCGACAACGUAAC
>lmi-siR-1834 [organism=migratory locust] gregarious-read-0 solitary-read-1.
UUGUUCAUAAUGAAGGUCGACAACGUAA
>lmi-siR-1835 [organism=migratory locust] gregarious-read-0 solitary-read-1.
UUCAUAAUGAAGGUCGACAACGUAAC
>lmi-siR-1836 [organism=migratory locust] gregarious-read-0 solitary-read-3.
UUUGUAUGUCCUCAUAGAUGGCUAAGCU
>lmi-siR-1837 [organism=migratory locust] gregarious-read-0 solitary-read-1.
UUGUAUGUCCUCAUAGAUGGCUAAGCU
>lmi-siR-1838 [organism=migratory locust] gregarious-read-0 solitary-read-1.
UGUAUGUCCUCAUAGAUGGCUAAG
>lmi-siR-1839 [organism=migratory locust] gregarious-read-0 solitary-read-1.
UUUGUAUGUCCUCAUAGAUGGCU
>lmi-siR-1840 [organism=migratory locust] gregarious-read-0 solitary-read-1.
UGUAUGUCCUCAUAGAUGGCUAAGCUU
>lmi-siR-1841 [organism=migratory locust] gregarious-read-0 solitary-read-1.
UGUAUGUCCUCAUAGAUGGCUAAGCUUG
>lmi-siR-1842 [organism=migratory locust] gregarious-read-0 solitary-read-1.
UUGUAUGUCCUCAUAGAUGGCUAAG
>lmi-siR-1843 [organism=migratory locust] gregarious-read-0 solitary-read-3.
UAAGUAUUGUAGAAUGUAGAUGGAUGAG
>lmi-siR-1844 [organism=migratory locust] gregarious-read-0 solitary-read-2.
UAAGUAUUGUAGAAUGUAGAUGGAUG
>lmi-siR-1845 [organism=migratory locust] gregarious-read-0 solitary-read-1.
UAAGUAUUGUAGAAUGUAGAUGGAU
>lmi-siR-1846 [organism=migratory locust] gregarious-read-0 solitary-read-1.
UUAAGUAUUGUAGAAUGUAGAUGGAU
>lmi-siR-1847 [organism=migratory locust] gregarious-read-0 solitary-read-3.
ACAAUGCAGGACAAUCUGCCUC
>lmi-siR-1848 [organism=migratory locust] gregarious-read-0 solitary-read-1.
AUGCAGGACAAUCUGCCUCCA
>lmi-siR-1849 [organism=migratory locust] gregarious-read-0 solitary-read-1.
CACAAUGCAGGACAAUCUGC
>lmi-siR-1850 [organism=migratory locust] gregarious-read-0 solitary-read-1.
CAAUGCAGGACAAUCUGCCU
>lmi-siR-1851 [organism=migratory locust] gregarious-read-0 solitary-read-1.
AAUGCAGGACAAUCUGCCUCCA
>lmi-siR-1852 [organism=migratory locust] gregarious-read-0 solitary-read-1.
GACCACAAUGCAGGACAAUCUG
>lmi-siR-1853 [organism=migratory locust] gregarious-read-0 solitary-read-1.
ACCACAAUGCAGGACAAUCU
>lmi-siR-1854 [organism=migratory locust] gregarious-read-0 solitary-read-3.
UGACCCCGUAGUUAAGUCCCAU
>lmi-siR-1855 [organism=migratory locust] gregarious-read-0 solitary-read-1.
CUGAUGACCCCGUAGUUAAG
>lmi-siR-1856 [organism=migratory locust] gregarious-read-0 solitary-read-1.
UGAUGACCCCGUAGUUAAGUCCCA
>lmi-siR-1857 [organism=migratory locust] gregarious-read-0 solitary-read-3.
UAAUUAACACAAUUAGCUGGUCAACACA
>lmi-siR-1858 [organism=migratory locust] gregarious-read-0 solitary-read-3.
UCCAGGAAUAUAGACGGUCAAGACAGCGU
>lmi-siR-1859 [organism=migratory locust] gregarious-read-0 solitary-read-1.
CUCCAGGAAUAUAGACGGUCAAGACAG
>lmi-siR-1860 [organism=migratory locust] gregarious-read-0 solitary-read-1.
AGGAAUAUAGACGGUCAAGACAGCGUU
>lmi-siR-1861 [organism=migratory locust] gregarious-read-0 solitary-read-1.
CAGGAAUAUAGACGGUCAAGACAGC
>lmi-siR-1862 [organism=migratory locust] gregarious-read-0 solitary-read-1.
CUCCAGGAAUAUAGACGGUCAAGACAGC
>lmi-siR-1863 [organism=migratory locust] gregarious-read-0 solitary-read-1.
GCUCCAGGAAUAUAGACGGUCAAG
>lmi-siR-1864 [organism=migratory locust] gregarious-read-0 solitary-read-1.
UCCAGGAAUAUAGACGGUCAAGACAGC
>lmi-siR-1865 [organism=migratory locust] gregarious-read-0 solitary-read-3.
UAAUAAUGGAAAGUCCAGGUUG
>lmi-siR-1866 [organism=migratory locust] gregarious-read-0 solitary-read-3.
AAUGGAAAGUCCAGGUUGGAAU
>lmi-siR-1867 [organism=migratory locust] gregarious-read-0 solitary-read-1.
UAAUGGAAAGUCCAGGUUGGAAU
>lmi-siR-1868 [organism=migratory locust] gregarious-read-0 solitary-read-1.
UAAUAAUGGAAAGUCCAGGUU
>lmi-siR-1869 [organism=migratory locust] gregarious-read-0 solitary-read-3.
GAAGCAGAGCUCGCGCGGGAAG
>lmi-siR-1870 [organism=migratory locust] gregarious-read-0 solitary-read-1.
UGAAGCAGAGCUCGCGCGGGAA
>lmi-siR-1871 [organism=migratory locust] gregarious-read-0 solitary-read-1.
GCAGAGCUCGCGCGGGAAGA
>lmi-siR-1872 [organism=migratory locust] gregarious-read-0 solitary-read-1.
UGAAGCAGAGCUCGCGCGGG
>lmi-siR-1873 [organism=migratory locust] gregarious-read-0 solitary-read-3.
ACACCUCAACAUCUGUAUGCAC
>lmi-siR-1874 [organism=migratory locust] gregarious-read-0 solitary-read-1.
CCUCAACAUCUGUAUGCACCA
>lmi-siR-1875 [organism=migratory locust] gregarious-read-0 solitary-read-3.
UGUAAUUGUAGACGCCAUACGUAAUGCA
>lmi-siR-1876 [organism=migratory locust] gregarious-read-0 solitary-read-2.
UUUGUAAAUCUAUCGGACCA
>lmi-siR-1877 [organism=migratory locust] gregarious-read-0 solitary-read-2.
UAAAUCUAUCGGACCAAACUGCGUGGUC
>lmi-siR-1878 [organism=migratory locust] gregarious-read-0 solitary-read-1.
UGUAAAUCUAUCGGACCAAACU
>lmi-siR-1879 [organism=migratory locust] gregarious-read-0 solitary-read-1.
UAAAUCUAUCGGACCAAACUGCGUGGUCA
>lmi-siR-1880 [organism=migratory locust] gregarious-read-0 solitary-read-1.
AAUCUAUCGGACCAAACUGCGUG
>lmi-siR-1881 [organism=migratory locust] gregarious-read-0 solitary-read-1.
UGUUUGUAAAUCUAUCGGACCAAACUGC
>lmi-siR-1882 [organism=migratory locust] gregarious-read-0 solitary-read-1.
UAAAUCUAUCGGACCAAACUGCGUG
>lmi-siR-1883 [organism=migratory locust] gregarious-read-0 solitary-read-1.
GUUUGUAAAUCUAUCGGACCAAACUGC
>lmi-siR-1884 [organism=migratory locust] gregarious-read-0 solitary-read-1.
GUUUGUAAAUCUAUCGGACCAAAC
>lmi-siR-1885 [organism=migratory locust] gregarious-read-0 solitary-read-1.
UAAAUCUAUCGGACCAAACU
>lmi-siR-1886 [organism=migratory locust] gregarious-read-0 solitary-read-3.
UAACGAGAUGCAGCUUAGGAAUGGAG
>lmi-siR-1887 [organism=migratory locust] gregarious-read-0 solitary-read-1.
AUAACGAGAUGCAGCUUAGG
>lmi-siR-1888 [organism=migratory locust] gregarious-read-0 solitary-read-1.
ACGAGAUGCAGCUUAGGAAUGG
>lmi-siR-1889 [organism=migratory locust] gregarious-read-0 solitary-read-1.
AAUAACGAGAUGCAGCUUAGGAAUGGA
>lmi-siR-1890 [organism=migratory locust] gregarious-read-0 solitary-read-3.
UCUGUGAAGUUUGGAAAGUAGGAGGCG
>lmi-siR-1891 [organism=migratory locust] gregarious-read-0 solitary-read-3.
UGUGAAGUUUGGAAAGUAGGAGGCGAG
>lmi-siR-1892 [organism=migratory locust] gregarious-read-0 solitary-read-2.
GUGAAGUUUGGAAAGUAGGAGG
>lmi-siR-1893 [organism=migratory locust] gregarious-read-0 solitary-read-1.
UGAAGUUUGGAAAGUAGGAGGCGAGG
>lmi-siR-1894 [organism=migratory locust] gregarious-read-0 solitary-read-1.
UUCUGUGAAGUUUGGAAAGUAGGAGGC
>lmi-siR-1895 [organism=migratory locust] gregarious-read-0 solitary-read-1.
GUGAAGUUUGGAAAGUAGGAGGCGAG
>lmi-siR-1896 [organism=migratory locust] gregarious-read-0 solitary-read-1.
UCUGUGAAGUUUGGAAAGUAGGAGGC
>lmi-siR-1897 [organism=migratory locust] gregarious-read-0 solitary-read-1.
UGAAGUUUGGAAAGUAGGAGGCGAG
>lmi-siR-1898 [organism=migratory locust] gregarious-read-0 solitary-read-1.
UGAAGUUUGGAAAGUAGGAGGCGAGGUA
>lmi-siR-1899 [organism=migratory locust] gregarious-read-0 solitary-read-3.
UGACAAUGGAUGAGACGUGGAU
>lmi-siR-1900 [organism=migratory locust] gregarious-read-0 solitary-read-1.
UAAGUAGUUUUAUUCGGUGCU
>lmi-siR-1901 [organism=migratory locust] gregarious-read-0 solitary-read-1.
UAAGUAGUUUUAUUCGGUGCUUAAAU
>lmi-siR-1902 [organism=migratory locust] gregarious-read-0 solitary-read-1.
UAAGUAGUUUUAUUCGGUGCUUAAA
>lmi-siR-1903 [organism=migratory locust] gregarious-read-0 solitary-read-3.
GUACCGAGUUUGGUUGCAGUCG
>lmi-siR-1904 [organism=migratory locust] gregarious-read-0 solitary-read-1.
CGAGUUUGGUUGCAGUCGGUC
>lmi-siR-1905 [organism=migratory locust] gregarious-read-0 solitary-read-3.
AAAAUAACAAAUGAUGGUCGCA
>lmi-siR-1906 [organism=migratory locust] gregarious-read-0 solitary-read-1.
AGUAAAAUAACAAAUGAUGGUCGCAGU
>lmi-siR-1907 [organism=migratory locust] gregarious-read-0 solitary-read-1.
UAACAAAUGAUGGUCGCAGUACAGAGGA
>lmi-siR-1908 [organism=migratory locust] gregarious-read-0 solitary-read-1.
UAAAAUAACAAAUGAUGGUCGCAGUAC
>lmi-siR-1909 [organism=migratory locust] gregarious-read-0 solitary-read-1.
GUAAAAUAACAAAUGAUGGUCGC
>lmi-siR-1910 [organism=migratory locust] gregarious-read-0 solitary-read-1.
AAAUAACAAAUGAUGGUCGCAGUACAG
>lmi-siR-1911 [organism=migratory locust] gregarious-read-0 solitary-read-1.
UAACAAAUGAUGGUCGCAGUA
>lmi-siR-1912 [organism=migratory locust] gregarious-read-0 solitary-read-3.
UAGGCAGAGUCUUUUUAGGCUGAGGCGA
>lmi-siR-1913 [organism=migratory locust] gregarious-read-0 solitary-read-2.
UAGGCAGAGUCUUUUUAGGCUGAGGCG
>lmi-siR-1914 [organism=migratory locust] gregarious-read-0 solitary-read-1.
UAGGCAGAGUCUUUUUAGGCUGAGGCGAG
>lmi-siR-1915 [organism=migratory locust] gregarious-read-0 solitary-read-1.
AUCCCACUGAUGAUGCUGCAAC
>lmi-siR-1916 [organism=migratory locust] gregarious-read-0 solitary-read-1.
CCACUGAUGAUGCUGCAACGCCAGC
>lmi-siR-1917 [organism=migratory locust] gregarious-read-0 solitary-read-3.
UGACUGAGAAGAAUGUCCAUUGGGGCAA
>lmi-siR-1918 [organism=migratory locust] gregarious-read-0 solitary-read-1.
UAUUGGUGUACUGGUUCAGGGAU
>lmi-siR-1919 [organism=migratory locust] gregarious-read-0 solitary-read-3.
GAUGACUAACGUAGAGAUGCU
>lmi-siR-1920 [organism=migratory locust] gregarious-read-0 solitary-read-2.
ACGAUGACUAACGUAGAGAUGCU
>lmi-siR-1921 [organism=migratory locust] gregarious-read-0 solitary-read-1.
ACUAACGUAGAGAUGCUGGCCUACU
>lmi-siR-1922 [organism=migratory locust] gregarious-read-0 solitary-read-3.
ACGAGGAUACACCUGCUAGGCU
>lmi-siR-1923 [organism=migratory locust] gregarious-read-0 solitary-read-1.
AACGAGGAUACACCUGCUAGGCU
>lmi-siR-1924 [organism=migratory locust] gregarious-read-0 solitary-read-1.
UUAUAGGAUCGGGUCGGAUAAGACA
>lmi-siR-1925 [organism=migratory locust] gregarious-read-0 solitary-read-3.
UUCACUCCCGUACAAGGCAACACUCCAC
>lmi-siR-1926 [organism=migratory locust] gregarious-read-0 solitary-read-2.
UCACUCCCGUACAAGGCAACACUCCACA
>lmi-siR-1927 [organism=migratory locust] gregarious-read-0 solitary-read-2.
UCACUCCCGUACAAGGCAACACUCCAC
>lmi-siR-1928 [organism=migratory locust] gregarious-read-0 solitary-read-1.
UUCACUCCCGUACAAGGCAACACUCCACA
>lmi-siR-1929 [organism=migratory locust] gregarious-read-0 solitary-read-2.
UACAGACUUUCAACAGGGCUGGUAUA
>lmi-siR-1930 [organism=migratory locust] gregarious-read-0 solitary-read-2.
UUUCUGAAGGCAUUUGUAUGGA
>lmi-siR-1931 [organism=migratory locust] gregarious-read-0 solitary-read-1.
CUGAAGGCAUUUGUAUGGAGUG
>lmi-siR-1932 [organism=migratory locust] gregarious-read-0 solitary-read-1.
UCCUUUCUGAAGGCAUUUGUAU
>lmi-siR-1933 [organism=migratory locust] gregarious-read-0 solitary-read-1.
UUCUGAAGGCAUUUGUAUGGAGU
>lmi-siR-1934 [organism=migratory locust] gregarious-read-0 solitary-read-1.
CUGAAGGCAUUUGUAUGGAGUGU
>lmi-siR-1935 [organism=migratory locust] gregarious-read-0 solitary-read-1.
CUUUCUGAAGGCAUUUGUAUGG
>lmi-siR-1936 [organism=migratory locust] gregarious-read-0 solitary-read-1.
UGAAGGCAUUUGUAUGGAGU
>lmi-siR-1937 [organism=migratory locust] gregarious-read-0 solitary-read-1.
ACCGAGUUGGGAAUUUAGCC
>lmi-siR-1938 [organism=migratory locust] gregarious-read-0 solitary-read-1.
UGACCGAGUUGGGAAUUUAGCCA
>lmi-siR-1939 [organism=migratory locust] gregarious-read-0 solitary-read-1.
CCGAGUUGGGAAUUUAGCCACA
>lmi-siR-1940 [organism=migratory locust] gregarious-read-0 solitary-read-1.
GACCGAGUUGGGAAUUUAGCCACAGAGU
>lmi-siR-1941 [organism=migratory locust] gregarious-read-0 solitary-read-1.
UCAUUGACCGAGUUGGGAAUUU
>lmi-siR-1942 [organism=migratory locust] gregarious-read-0 solitary-read-1.
CGAGUUGGGAAUUUAGCCACAG
>lmi-siR-1943 [organism=migratory locust] gregarious-read-0 solitary-read-3.
UUCACUCUGCAGCGGAGUGUGCGCUGAU
>lmi-siR-1944 [organism=migratory locust] gregarious-read-0 solitary-read-1.
ACUCUGCAGCGGAGUGUGCGCU
>lmi-siR-1945 [organism=migratory locust] gregarious-read-0 solitary-read-1.
UCACUCUGCAGCGGAGUGUGCGCUGAU
>lmi-siR-1946 [organism=migratory locust] gregarious-read-0 solitary-read-1.
CACUCUGCAGCGGAGUGUGCGCUGAUAUG
>lmi-siR-1947 [organism=migratory locust] gregarious-read-0 solitary-read-1.
CUCUGCAGCGGAGUGUGCGC
>lmi-siR-1948 [organism=migratory locust] gregarious-read-0 solitary-read-1.
CACUCUGCAGCGGAGUGUGCGCU
>lmi-siR-1949 [organism=migratory locust] gregarious-read-0 solitary-read-3.
UUUGUAACAGUAAAGACAAAUGUGUGCUA
>lmi-siR-1950 [organism=migratory locust] gregarious-read-0 solitary-read-3.
UUGCAGAGUAUCUAUGUAGAUGUA
>lmi-siR-1951 [organism=migratory locust] gregarious-read-0 solitary-read-3.
CAGUCACGGUCUGCACGGCCACUA
>lmi-siR-1952 [organism=migratory locust] gregarious-read-0 solitary-read-3.
UCCAGUCACGGUCUGCACGGCCACUA
>lmi-siR-1953 [organism=migratory locust] gregarious-read-0 solitary-read-2.
GCUCCAGUCACGGUCUGCACGG
>lmi-siR-1954 [organism=migratory locust] gregarious-read-0 solitary-read-1.
UCCAGUCACGGUCUGCACGGCCAC
>lmi-siR-1955 [organism=migratory locust] gregarious-read-0 solitary-read-1.
CUUCAGUCACGGUCUGCACGG
>lmi-siR-1956 [organism=migratory locust] gregarious-read-0 solitary-read-1.
GUCACGGUCUGCACGGCCACUA
>lmi-siR-1957 [organism=migratory locust] gregarious-read-0 solitary-read-1.
UCAGUCACGGUCUGCACGGCCA
>lmi-siR-1958 [organism=migratory locust] gregarious-read-0 solitary-read-1.
CUCCAGUCACGGUCUGCACGG
>lmi-siR-1959 [organism=migratory locust] gregarious-read-0 solitary-read-1.
AGUCACGGUCUGCACGGCCACU
>lmi-siR-1960 [organism=migratory locust] gregarious-read-0 solitary-read-1.
UCACGGUCUGCACGGCCACUA
>lmi-siR-1961 [organism=migratory locust] gregarious-read-0 solitary-read-1.
CUUCAGUCACGGUCUGCACGGCCACUA
>lmi-siR-1962 [organism=migratory locust] gregarious-read-0 solitary-read-1.
UUCAGUCACGGUCUGCACGGCCACUAC
>lmi-siR-1963 [organism=migratory locust] gregarious-read-0 solitary-read-1.
GCUUCAGUCACGGUCUGCACGGCCA
>lmi-siR-1964 [organism=migratory locust] gregarious-read-0 solitary-read-1.
UCAGUCACGGUCUGCACGGCC
>lmi-siR-1965 [organism=migratory locust] gregarious-read-0 solitary-read-1.
CACGGUCUGCACGGCCACUACGGUC
>lmi-siR-1966 [organism=migratory locust] gregarious-read-0 solitary-read-1.
GCUUCAGUCACGGUCUGCACGGCCACUA
>lmi-siR-1967 [organism=migratory locust] gregarious-read-0 solitary-read-3.
AGUCCACCAAGGGACCUGGACACGACGU
>lmi-siR-1968 [organism=migratory locust] gregarious-read-0 solitary-read-2.
AGUCCACCAAGGGACCUGGACACGACGUG
>lmi-siR-1969 [organism=migratory locust] gregarious-read-0 solitary-read-1.
AGUCCACCAAGGGACCUGGACACGA
>lmi-siR-1970 [organism=migratory locust] gregarious-read-0 solitary-read-3.
CACUACGGUCGGGGGUUCGA
>lmi-siR-1971 [organism=migratory locust] gregarious-read-0 solitary-read-2.
GCCACUACGGUCGGGGGUUCGAAUCC
>lmi-siR-1972 [organism=migratory locust] gregarious-read-0 solitary-read-2.
UACGGUCGGGGGUUCGAAUCCC
>lmi-siR-1973 [organism=migratory locust] gregarious-read-0 solitary-read-2.
CUACGGUCGGGGGUUCGAAUCCC
>lmi-siR-1974 [organism=migratory locust] gregarious-read-0 solitary-read-1.
GCCACUACGGUCGGGGGUUCGAA
>lmi-siR-1975 [organism=migratory locust] gregarious-read-0 solitary-read-1.
ACGGUCGGGGGUUCGAAUCCC
>lmi-siR-1976 [organism=migratory locust] gregarious-read-0 solitary-read-1.
ACUACGGUCGGGGGUUCGAAUC
>lmi-siR-1977 [organism=migratory locust] gregarious-read-0 solitary-read-1.
CACUACGGUCGGGGGUUCGAAU
>lmi-siR-1978 [organism=migratory locust] gregarious-read-0 solitary-read-1.
GCCACUACGGUCGGGGGUUCG
>lmi-siR-1979 [organism=migratory locust] gregarious-read-0 solitary-read-1.
CCACUACGGUCGGGGGUUCGA
>lmi-siR-1980 [organism=migratory locust] gregarious-read-0 solitary-read-1.
GCCACUACGGUCGGGGGUUC
>lmi-siR-1981 [organism=migratory locust] gregarious-read-0 solitary-read-1.
CUACGGUCGGGGGUUCGAAUCCCC
>lmi-siR-1982 [organism=migratory locust] gregarious-read-0 solitary-read-1.
ACUACGGUCGGGGGUUCGAAU
>lmi-siR-1983 [organism=migratory locust] gregarious-read-0 solitary-read-1.
CUACGGUCGGGGGUUCGAAUCC
>lmi-siR-1984 [organism=migratory locust] gregarious-read-0 solitary-read-3.
UGAACAAUGGCCUGGUAAAGGUGAAGCA
>lmi-siR-1985 [organism=migratory locust] gregarious-read-0 solitary-read-1.
GACUGAACAAUGGCCUGGUAAAGGUGA
>lmi-siR-1986 [organism=migratory locust] gregarious-read-0 solitary-read-3.
UGGGAUUUGGAAUAGGACCAGGUGAAU
>lmi-siR-1987 [organism=migratory locust] gregarious-read-0 solitary-read-2.
UGGGAUUUGGAAUAGGACCAGGUGA
>lmi-siR-1988 [organism=migratory locust] gregarious-read-0 solitary-read-1.
CAUGGGAUUUGGAAUAGGAC
>lmi-siR-1989 [organism=migratory locust] gregarious-read-0 solitary-read-3.
AUAUGUAGAGUAUCAGUUGUCU
>lmi-siR-1990 [organism=migratory locust] gregarious-read-0 solitary-read-1.
AUAUGUAGAGUAUCAGUUGUC
>lmi-siR-1991 [organism=migratory locust] gregarious-read-0 solitary-read-1.
UUUUUCCUGAAGAAGCUGCC
>lmi-siR-1992 [organism=migratory locust] gregarious-read-0 solitary-read-1.
UUUUCCUGAAGAAGCUGCCAG
>lmi-siR-1993 [organism=migratory locust] gregarious-read-0 solitary-read-3.
AGGACUCGAACCUCCACGGCGAGCAAC
>lmi-siR-1994 [organism=migratory locust] gregarious-read-0 solitary-read-2.
GAGGACUCGAACCUCCACGGCGAGCAAC
>lmi-siR-1995 [organism=migratory locust] gregarious-read-0 solitary-read-2.
AGGACUCGAACCUCCACGGCGA
>lmi-siR-1996 [organism=migratory locust] gregarious-read-0 solitary-read-1.
GACUCGAACCUCCACGGCGA
>lmi-siR-1997 [organism=migratory locust] gregarious-read-0 solitary-read-1.
GAGGACUCGAACCUCCACGGCGAGC
>lmi-siR-1998 [organism=migratory locust] gregarious-read-0 solitary-read-1.
GAGGACUCGAACCUCCACGGC
>lmi-siR-1999 [organism=migratory locust] gregarious-read-0 solitary-read-1.
AGGACUCGAACCUCCACGGCGAGCAACCG
>lmi-siR-2000 [organism=migratory locust] gregarious-read-0 solitary-read-1.
GAGGACUCGAACCUCCACGGCGAGCA
>lmi-siR-2001 [organism=migratory locust] gregarious-read-0 solitary-read-1.
GGACUCGAACCUCCACGGCG
>lmi-siR-2002 [organism=migratory locust] gregarious-read-0 solitary-read-1.
GACUCGAACCUCCACGGCGAGC
>lmi-siR-2003 [organism=migratory locust] gregarious-read-0 solitary-read-1.
GAGGACUCGAACCUCCACGGCGAGCAA
>lmi-siR-2004 [organism=migratory locust] gregarious-read-0 solitary-read-1.
AGGACUCGAACCUCCACGGCG
>lmi-siR-2005 [organism=migratory locust] gregarious-read-0 solitary-read-1.
GGACUCGAACCUCCACGGCGAG
>lmi-siR-2006 [organism=migratory locust] gregarious-read-0 solitary-read-3.
UCGCUUCCGCCGUCGACGCCAUU
>lmi-siR-2007 [organism=migratory locust] gregarious-read-0 solitary-read-3.
CGCUUCCGCCGUCGACGCCAUU
>lmi-siR-2008 [organism=migratory locust] gregarious-read-0 solitary-read-2.
UCGCUUCCGCCGUCGACGCCAU
>lmi-siR-2009 [organism=migratory locust] gregarious-read-0 solitary-read-1.
UCGCUUCCGCCGUCGACGCC
>lmi-siR-2010 [organism=migratory locust] gregarious-read-0 solitary-read-1.
GUCGCUUCCGCCGUCGACGCCAU
>lmi-siR-2011 [organism=migratory locust] gregarious-read-0 solitary-read-1.
GUCGCUUCCGCCGUCGACGCCA
>lmi-siR-2012 [organism=migratory locust] gregarious-read-0 solitary-read-1.
CGCUUCCGCCGUCGACGCCA
>lmi-siR-2013 [organism=migratory locust] gregarious-read-0 solitary-read-3.
UCGAAUGUUGUGGACCACCAGAAGGGUA
>lmi-siR-2014 [organism=migratory locust] gregarious-read-0 solitary-read-1.
AAAAAGACACACACAUACAAC
>lmi-siR-2015 [organism=migratory locust] gregarious-read-0 solitary-read-3.
UGAUGACAAAGUUUUGUAAUUCACAAUUA
>lmi-siR-2016 [organism=migratory locust] gregarious-read-0 solitary-read-3.
UUUAAGUAGUUUGUAAGUCUAGGGACUGA
>lmi-siR-2017 [organism=migratory locust] gregarious-read-0 solitary-read-1.
UUUAAGUAGUUUGUAAGUCUAGGGACU
>lmi-siR-2018 [organism=migratory locust] gregarious-read-0 solitary-read-3.
CUCUCCCGGGAUUGGAAUGGCU
>lmi-siR-2019 [organism=migratory locust] gregarious-read-0 solitary-read-2.
UCUCCCGGGAUUGGAAUGGCUC
>lmi-siR-2020 [organism=migratory locust] gregarious-read-0 solitary-read-1.
CUCUCCCGGGAUUGGAAUGG
>lmi-siR-2021 [organism=migratory locust] gregarious-read-0 solitary-read-1.
CUCCCGGGAUUGGAAUGGCUCCU
>lmi-siR-2022 [organism=migratory locust] gregarious-read-0 solitary-read-3.
AACGACUGGAAGAAGUGGCGAGGAA
>lmi-siR-2023 [organism=migratory locust] gregarious-read-0 solitary-read-2.
AACGACUGGAAGAAGUGGCGAGGA
>lmi-siR-2024 [organism=migratory locust] gregarious-read-0 solitary-read-2.
AACGACUGGAAGAAGUGGCGAGGAAGG
>lmi-siR-2025 [organism=migratory locust] gregarious-read-0 solitary-read-2.
AACGACUGGAAGAAGUGGCGAGGAAG
>lmi-siR-2026 [organism=migratory locust] gregarious-read-0 solitary-read-1.
AACGACUGGAAGAAGUGGCGAG
>lmi-siR-2027 [organism=migratory locust] gregarious-read-0 solitary-read-2.
UACAACUUGGUAUCUGCAUCCCAAACCAA
>lmi-siR-2028 [organism=migratory locust] gregarious-read-0 solitary-read-1.
UUACAACUUGGUAUCUGCAUC
>lmi-siR-2029 [organism=migratory locust] gregarious-read-0 solitary-read-1.
UAUAUAACACCUCAACAUCUGUAUGCAC
>lmi-siR-2030 [organism=migratory locust] gregarious-read-0 solitary-read-1.
AUAUAUAUAACACCUCAACAUCU
>lmi-siR-2031 [organism=migratory locust] gregarious-read-0 solitary-read-1.
AUAUAUAACACCUCAACAUCUGU
>lmi-siR-2032 [organism=migratory locust] gregarious-read-0 solitary-read-1.
UAACACCUCAACAUCUGUAUGC
>lmi-siR-2033 [organism=migratory locust] gregarious-read-0 solitary-read-3.
UAGCAUGGUAACGUCAGUAGUUUCAGCA
>lmi-siR-2034 [organism=migratory locust] gregarious-read-0 solitary-read-1.
AGCAUGGUAACGUCAGUAGUUUCAGCAC
>lmi-siR-2035 [organism=migratory locust] gregarious-read-0 solitary-read-1.
GCAUGGUAACGUCAGUAGUUUCAGCACG
>lmi-siR-2036 [organism=migratory locust] gregarious-read-0 solitary-read-1.
UAGCAUGGUAACGUCAGUAGUUUCAGC
>lmi-siR-2037 [organism=migratory locust] gregarious-read-0 solitary-read-3.
UGGCGACGAGCUGCGACAGGCA
>lmi-siR-2038 [organism=migratory locust] gregarious-read-0 solitary-read-1.
GGCGACGAGCUGCGACAGGCACAUA
>lmi-siR-2039 [organism=migratory locust] gregarious-read-0 solitary-read-1.
GACGAGCUGCGACAGGCACAUA
>lmi-siR-2040 [organism=migratory locust] gregarious-read-0 solitary-read-1.
UGGCGACGAGCUGCGACAGGCACA
>lmi-siR-2041 [organism=migratory locust] gregarious-read-0 solitary-read-2.
AUAAAUGAUCUGAUGGACAGAG
>lmi-siR-2042 [organism=migratory locust] gregarious-read-0 solitary-read-1.
UAUAAAUGAUCUGAUGGACAG
>lmi-siR-2043 [organism=migratory locust] gregarious-read-0 solitary-read-1.
AUAUAAAUGAUCUGAUGGACA
>lmi-siR-2044 [organism=migratory locust] gregarious-read-0 solitary-read-1.
AUAUAAAUGAUCUGAUGGACAG
>lmi-siR-2045 [organism=migratory locust] gregarious-read-0 solitary-read-1.
AUAAAUGAUCUGAUGGACAGA
>lmi-siR-2046 [organism=migratory locust] gregarious-read-0 solitary-read-1.
AAAUGAUCUGAUGGACAGAGUA
>lmi-siR-2047 [organism=migratory locust] gregarious-read-0 solitary-read-1.
AUAAAUGAUCUGAUGGACAGAGU
>lmi-siR-2048 [organism=migratory locust] gregarious-read-0 solitary-read-3.
UCCAUUGCGUUGUGAGUUGUCUUCGGC
>lmi-siR-2049 [organism=migratory locust] gregarious-read-0 solitary-read-1.
AGUCCAUUGCGUUGUGAGUUGU
>lmi-siR-2050 [organism=migratory locust] gregarious-read-0 solitary-read-1.
UCCAUUGCGUUGUGAGUUGUCUUCGGCAU
>lmi-siR-2051 [organism=migratory locust] gregarious-read-0 solitary-read-1.
UCCAUUGCGUUGUGAGUUGUCUU
>lmi-siR-2052 [organism=migratory locust] gregarious-read-0 solitary-read-3.
AAUCACGGAAAACCUAAAUCUGGAUGGC
>lmi-siR-2053 [organism=migratory locust] gregarious-read-0 solitary-read-2.
UCACGGAAAACCUAAAUCUGGAUGGCC
>lmi-siR-2054 [organism=migratory locust] gregarious-read-0 solitary-read-1.
GGGAAAUCACGGAAAACCUAAA
>lmi-siR-2055 [organism=migratory locust] gregarious-read-0 solitary-read-3.
AGAGCUCAUACGCAAGCGGCUAU
>lmi-siR-2056 [organism=migratory locust] gregarious-read-0 solitary-read-3.
AUGACUAUGAGGACCAGGAGGAAUAUGA
>lmi-siR-2057 [organism=migratory locust] gregarious-read-0 solitary-read-1.
UGACUAUGAGGACCAGGAGGAAUAUG
>lmi-siR-2058 [organism=migratory locust] gregarious-read-0 solitary-read-1.
AUGACUAUGAGGACCAGGAGGAAUAUG
>lmi-siR-2059 [organism=migratory locust] gregarious-read-0 solitary-read-1.
AGGAAAUGAACUUAGAGACGAUG
>lmi-siR-2060 [organism=migratory locust] gregarious-read-0 solitary-read-3.
ACAACUCUGGCAACGAUUCUGGCAAC
>lmi-siR-2061 [organism=migratory locust] gregarious-read-0 solitary-read-2.
CAACAACUCUGGCAACGAUUCUGGCA
>lmi-siR-2062 [organism=migratory locust] gregarious-read-0 solitary-read-3.
UCGAAGUAUGGACUGCACGCAGAAAGAA
>lmi-siR-2063 [organism=migratory locust] gregarious-read-0 solitary-read-3.
UAUCACUUUCUGAAUGCUGUACUGGCUAC
>lmi-siR-2064 [organism=migratory locust] gregarious-read-0 solitary-read-1.
UAUCACUUUCUGAAUGCUGUACUGGC
>lmi-siR-2065 [organism=migratory locust] gregarious-read-0 solitary-read-3.
CAAAGAAACAACUGCCCUGUCG
>lmi-siR-2066 [organism=migratory locust] gregarious-read-0 solitary-read-1.
AAAGAAACAACUGCCCUGUCG
>lmi-siR-2067 [organism=migratory locust] gregarious-read-0 solitary-read-1.
GGGAGUAUUGCUAGAGAGUGUGGU
>lmi-siR-2068 [organism=migratory locust] gregarious-read-0 solitary-read-2.
GCAGCGUGUUUGGGAGCUGA
>lmi-siR-2069 [organism=migratory locust] gregarious-read-0 solitary-read-2.
UCAUUCCAAUCCCAGGAGUGGAAGGAC
>lmi-siR-2070 [organism=migratory locust] gregarious-read-0 solitary-read-1.
GAGUCAUUCCAAUCCCAGGAG
>lmi-siR-2071 [organism=migratory locust] gregarious-read-0 solitary-read-1.
UCCAAUCCCAGGAGUGGAAGGACUUA
>lmi-siR-2072 [organism=migratory locust] gregarious-read-0 solitary-read-1.
UAAGGACAGUUGUGAGUAAG
>lmi-siR-2073 [organism=migratory locust] gregarious-read-0 solitary-read-1.
UGUAAGGACAGUUGUGAGUAAG
>lmi-siR-2074 [organism=migratory locust] gregarious-read-0 solitary-read-2.
CGGAAGAUUUGAGCCUGAAAAUCAAGGCA
>lmi-siR-2075 [organism=migratory locust] gregarious-read-0 solitary-read-1.
CGGAAGAUUUGAGCCUGAAAAUCAAGGC
>lmi-siR-2076 [organism=migratory locust] gregarious-read-0 solitary-read-1.
AGAUUUGAGCCUGAAAAUCAAG
>lmi-siR-2077 [organism=migratory locust] gregarious-read-0 solitary-read-1.
GAAGAUUUGAGCCUGAAAAUCAAG
>lmi-siR-2078 [organism=migratory locust] gregarious-read-0 solitary-read-1.
GGAAGAUUUGAGCCUGAAAAUCAAGGCA
>lmi-siR-2079 [organism=migratory locust] gregarious-read-0 solitary-read-2.
GGCAACGAAUCUGGCAACGACUC
>lmi-siR-2080 [organism=migratory locust] gregarious-read-0 solitary-read-1.
GCAACGAAUCUGGCAACGACUCUGGUA
>lmi-siR-2081 [organism=migratory locust] gregarious-read-0 solitary-read-2.
CCGAGACGAAUUAUACCUAUGU
>lmi-siR-2082 [organism=migratory locust] gregarious-read-0 solitary-read-2.
CGAGACGAAUUAUACCUAUGUAGCA
>lmi-siR-2083 [organism=migratory locust] gregarious-read-0 solitary-read-1.
ACCGAGACGAAUUAUACCUAUGUAG
>lmi-siR-2084 [organism=migratory locust] gregarious-read-0 solitary-read-1.
UGCACCGAGACGAAUUAUACC
>lmi-siR-2085 [organism=migratory locust] gregarious-read-0 solitary-read-1.
ACCGAGACGAAUUAUACCUAUGUAGCAC
>lmi-siR-2086 [organism=migratory locust] gregarious-read-0 solitary-read-1.
CACCGAGACGAAUUAUACCUAU
>lmi-siR-2087 [organism=migratory locust] gregarious-read-0 solitary-read-1.
GCACCGAGACGAAUUAUACCUAU
>lmi-siR-2088 [organism=migratory locust] gregarious-read-0 solitary-read-1.
GACGAAUUAUACCUAUGUAGCACGC
>lmi-siR-2089 [organism=migratory locust] gregarious-read-0 solitary-read-1.
UGCACCGAGACGAAUUAUACCU
>lmi-siR-2090 [organism=migratory locust] gregarious-read-0 solitary-read-1.
ACCGAGACGAAUUAUACCUAUGUA
>lmi-siR-2091 [organism=migratory locust] gregarious-read-0 solitary-read-1.
CGAGACGAAUUAUACCUAUGUA
>lmi-siR-2092 [organism=migratory locust] gregarious-read-0 solitary-read-1.
AGACGAAUUAUACCUAUGUAGCACGCCG
>lmi-siR-2093 [organism=migratory locust] gregarious-read-0 solitary-read-1.
GAGACGAAUUAUACCUAUGUAG
>lmi-siR-2094 [organism=migratory locust] gregarious-read-0 solitary-read-2.
UCAUCUGAGAAUACGUUCGACAACCUA
>lmi-siR-2095 [organism=migratory locust] gregarious-read-0 solitary-read-2.
UUCAUCUGAGAAUACGUUCGACAACCUA
>lmi-siR-2096 [organism=migratory locust] gregarious-read-0 solitary-read-1.
UCUUCAUCUGAGAAUACGUUCGACAACCU
>lmi-siR-2097 [organism=migratory locust] gregarious-read-0 solitary-read-1.
AGUCUAUGGGACUUAACUACGGGG
>lmi-siR-2098 [organism=migratory locust] gregarious-read-0 solitary-read-2.
GGGAUUCAGGACUGGAGCAGACU
>lmi-siR-2099 [organism=migratory locust] gregarious-read-0 solitary-read-2.
UUGGAUAGAACGGAAACUUCAG
>lmi-siR-2100 [organism=migratory locust] gregarious-read-0 solitary-read-1.
UGGAUAGAACGGAAACUUCAGU
>lmi-siR-2101 [organism=migratory locust] gregarious-read-0 solitary-read-1.
UUUGGAUAGAACGGAAACUUCA
>lmi-siR-2102 [organism=migratory locust] gregarious-read-0 solitary-read-1.
UGGAUAGAACGGAAACUUCA
>lmi-siR-2103 [organism=migratory locust] gregarious-read-0 solitary-read-2.
UGGAUUUGGUAUAUAAUCAUGGUCAUGA
>lmi-siR-2104 [organism=migratory locust] gregarious-read-0 solitary-read-2.
UUCUGAUCGUGAAAAACAGCCACGGAAG
>lmi-siR-2105 [organism=migratory locust] gregarious-read-0 solitary-read-1.
UUCUGAUCGUGAAAAACAGCCACGGAAGA
>lmi-siR-2106 [organism=migratory locust] gregarious-read-0 solitary-read-2.
UGUGAUACAAUUUAGAAGCUACAUUCAA
>lmi-siR-2107 [organism=migratory locust] gregarious-read-0 solitary-read-1.
UGAUACAAUUUAGAAGCUACAUUCAACUA
>lmi-siR-2108 [organism=migratory locust] gregarious-read-0 solitary-read-2.
UGGGAAUUUAGCCACAGAGUUC
>lmi-siR-2109 [organism=migratory locust] gregarious-read-0 solitary-read-2.
CCACUACGGUCGAGGGUUCGAAU
>lmi-siR-2110 [organism=migratory locust] gregarious-read-0 solitary-read-1.
UACGGUCGAGGGUUCGAAUCC
>lmi-siR-2111 [organism=migratory locust] gregarious-read-0 solitary-read-1.
GCGCUCCAGUCACGGUCUGCAC
>lmi-siR-2112 [organism=migratory locust] gregarious-read-0 solitary-read-1.
UGAGGCGCUCCAGUCACGGUCA
>lmi-siR-2113 [organism=migratory locust] gregarious-read-0 solitary-read-1.
UGAGGCGCUCCAGUCACGGUCUGCACGG
>lmi-siR-2114 [organism=migratory locust] gregarious-read-0 solitary-read-1.
GAGGCGCUCCAGUCACGGUCU
>lmi-siR-2115 [organism=migratory locust] gregarious-read-0 solitary-read-1.
UGAGGCGCUCCAGUCACGGUCUGCACG
>lmi-siR-2116 [organism=migratory locust] gregarious-read-0 solitary-read-1.
AGGCGCUCCAGUCACGGUCUGCAC
>lmi-siR-2117 [organism=migratory locust] gregarious-read-0 solitary-read-1.
GCUCCAGUCACGGUCUGCACGGU
>lmi-siR-2118 [organism=migratory locust] gregarious-read-0 solitary-read-2.
UACAGAAAAGUGAAGCAGAGCUCGCGC
>lmi-siR-2119 [organism=migratory locust] gregarious-read-0 solitary-read-2.
UACAGAAAAGUGAAGCAGAGCUCGCGCG
>lmi-siR-2120 [organism=migratory locust] gregarious-read-0 solitary-read-1.
CUACAGAAAAGUGAAGCAGAGCUCGCG
>lmi-siR-2121 [organism=migratory locust] gregarious-read-0 solitary-read-1.
CUACAGAAAAGUGAAGCAGAGCUCGCGC
>lmi-siR-2122 [organism=migratory locust] gregarious-read-0 solitary-read-2.
GCAGAUGUGGAUCUCCAAGCAGG
>lmi-siR-2123 [organism=migratory locust] gregarious-read-0 solitary-read-1.
AGCAGAUGUGGAUCUCCAAGCAGG
>lmi-siR-2124 [organism=migratory locust] gregarious-read-0 solitary-read-1.
GAUGUGGAUCUCCAAGCAGG
>lmi-siR-2125 [organism=migratory locust] gregarious-read-0 solitary-read-1.
GCAGAUGUGGAUCUCCAAGCAGGA
>lmi-siR-2126 [organism=migratory locust] gregarious-read-0 solitary-read-1.
AGCAGAUGUGGAUCUCCAAGCAG
>lmi-siR-2127 [organism=migratory locust] gregarious-read-0 solitary-read-1.
CAGCAGAUGUGGAUCUCCAAGC
>lmi-siR-2128 [organism=migratory locust] gregarious-read-0 solitary-read-1.
UCCAGCAGAUGUGGAUCUCCAAGCA
>lmi-siR-2129 [organism=migratory locust] gregarious-read-0 solitary-read-1.
CAGCAGAUGUGGAUCUCCAAGCA
>lmi-siR-2130 [organism=migratory locust] gregarious-read-0 solitary-read-2.
CUUUUAUAAAACUAGGCAUUCA
>lmi-siR-2131 [organism=migratory locust] gregarious-read-0 solitary-read-2.
UUAUAAAACUAGGCAUUCAAGC
>lmi-siR-2132 [organism=migratory locust] gregarious-read-0 solitary-read-1.
UUUUAUAAAACUAGGCAUUCAA
>lmi-siR-2133 [organism=migratory locust] gregarious-read-0 solitary-read-1.
UUUAUAAAACUAGGCAUUCAAG
>lmi-siR-2134 [organism=migratory locust] gregarious-read-0 solitary-read-2.
CUAUGUGCACCGAGACGAAUUAU
>lmi-siR-2135 [organism=migratory locust] gregarious-read-0 solitary-read-1.
CGGCUAUGUGCACCGAGACGAA
>lmi-siR-2136 [organism=migratory locust] gregarious-read-0 solitary-read-1.
UAUGUGCACCGAGACGAAUUA
>lmi-siR-2137 [organism=migratory locust] gregarious-read-0 solitary-read-1.
GCGGCUAUGUGCACCGAGACGA
>lmi-siR-2138 [organism=migratory locust] gregarious-read-0 solitary-read-1.
GCUAUGUGCACCGAGACGAAUUAUAC
>lmi-siR-2139 [organism=migratory locust] gregarious-read-0 solitary-read-1.
AUGUGCACCGAGACGAAUUAUACCUAUG
>lmi-siR-2140 [organism=migratory locust] gregarious-read-0 solitary-read-1.
GCUAUGUGCACCGAGACGAAUUA
>lmi-siR-2141 [organism=migratory locust] gregarious-read-0 solitary-read-1.
UAUGUGCACCGAGACGAAUUAU
>lmi-siR-2142 [organism=migratory locust] gregarious-read-0 solitary-read-1.
GCGGCUAUGUGCACCGAGACGAAUUAUAC
>lmi-siR-2143 [organism=migratory locust] gregarious-read-0 solitary-read-1.
UUAGGAAAGACUGGUUCUUUUA
>lmi-siR-2144 [organism=migratory locust] gregarious-read-0 solitary-read-2.
AGAUAUUUGUGAAGACUUUGACGGGG
>lmi-siR-2145 [organism=migratory locust] gregarious-read-0 solitary-read-1.
AGAUAUUUGUGAAGACUUUGA
>lmi-siR-2146 [organism=migratory locust] gregarious-read-0 solitary-read-2.
AAGCUUAACAAACAUUUGAACA
>lmi-siR-2147 [organism=migratory locust] gregarious-read-0 solitary-read-2.
ACCAACUGACAUGCCUGCACUGU
>lmi-siR-2148 [organism=migratory locust] gregarious-read-0 solitary-read-2.
AACUGACAUGCCUGCACUGUGA
>lmi-siR-2149 [organism=migratory locust] gregarious-read-0 solitary-read-1.
CAACUGACAUGCCUGCACUGUG
>lmi-siR-2150 [organism=migratory locust] gregarious-read-0 solitary-read-1.
UGAAGGCAUUGUAGCACGCAUAGAC
>lmi-siR-2151 [organism=migratory locust] gregarious-read-0 solitary-read-2.
UAUCAGUAUUUAAUUUAGGAUCUAGUG
>lmi-siR-2152 [organism=migratory locust] gregarious-read-0 solitary-read-1.
CAGUAUUUAAUUUAGGAUCUAGUGAU
>lmi-siR-2153 [organism=migratory locust] gregarious-read-0 solitary-read-2.
CGAUGAAGAGCUUGGCAAGGUUGC
>lmi-siR-2154 [organism=migratory locust] gregarious-read-0 solitary-read-1.
UCGCGAUGAAGAGCUUGGCAAGGUUGC
>lmi-siR-2155 [organism=migratory locust] gregarious-read-0 solitary-read-1.
GCGAUGAAGAGCUUGGCAAGGUUGC
>lmi-siR-2156 [organism=migratory locust] gregarious-read-0 solitary-read-1.
AUGAAGAGCUUGGCAAGGUU
>lmi-siR-2157 [organism=migratory locust] gregarious-read-0 solitary-read-2.
UUUCAGAAGUUUCUUGGUGACAAAUC
>lmi-siR-2158 [organism=migratory locust] gregarious-read-0 solitary-read-1.
UUUCAGAAGUUUCUUGGUGACAAAUCC
>lmi-siR-2159 [organism=migratory locust] gregarious-read-0 solitary-read-1.
UUUUUCAGAAGUUUCUUGGUGACAAAUC
>lmi-siR-2160 [organism=migratory locust] gregarious-read-0 solitary-read-1.
UUUCAGAAGUUUCUUGGUGACAAAUCCA
>lmi-siR-2161 [organism=migratory locust] gregarious-read-0 solitary-read-2.
AGCAAAGGACCUGGAAGAGCA
>lmi-siR-2162 [organism=migratory locust] gregarious-read-0 solitary-read-1.
CAGCAAAGGACCUGGAAGAG
>lmi-siR-2163 [organism=migratory locust] gregarious-read-0 solitary-read-1.
GAUACAGCAAAGGACCUGGAAGAGCA
>lmi-siR-2164 [organism=migratory locust] gregarious-read-0 solitary-read-1.
UGGUGUACUGGUUCAGGGAUUC
>lmi-siR-2165 [organism=migratory locust] gregarious-read-0 solitary-read-2.
UCACAUUUAAGUGCCUGGCAGAGGGUU
>lmi-siR-2166 [organism=migratory locust] gregarious-read-0 solitary-read-1.
CAUUUAAGUGCCUGGCAGAG
>lmi-siR-2167 [organism=migratory locust] gregarious-read-0 solitary-read-1.
CAUUUAAGUGCCUGGCAGAGGGUU
>lmi-siR-2168 [organism=migratory locust] gregarious-read-0 solitary-read-1.
UCACAUUUAAGUGCCUGGCAGAGGGUUC
>lmi-siR-2169 [organism=migratory locust] gregarious-read-0 solitary-read-1.
AAGACAGGACAUUGGAAAAAGCCG
>lmi-siR-2170 [organism=migratory locust] gregarious-read-0 solitary-read-1.
AAGACAGGACAUUGGAAAAAG
>lmi-siR-2171 [organism=migratory locust] gregarious-read-0 solitary-read-2.
CAGGAUAGAGUAGGGUGGAG
>lmi-siR-2172 [organism=migratory locust] gregarious-read-0 solitary-read-2.
CUCAGGAUAGAGUAGGGUGGAG
>lmi-siR-2173 [organism=migratory locust] gregarious-read-0 solitary-read-1.
AGGAUAGAGUAGGGUGGAGA
>lmi-siR-2174 [organism=migratory locust] gregarious-read-0 solitary-read-1.
UCAGGAUAGAGUAGGGUGGAG
>lmi-siR-2175 [organism=migratory locust] gregarious-read-0 solitary-read-1.
UGAGUCGUGUCGGGAUAGCACAGU
>lmi-siR-2176 [organism=migratory locust] gregarious-read-0 solitary-read-1.
UCGUGAGUCGUGUCGGGAUA
>lmi-siR-2177 [organism=migratory locust] gregarious-read-0 solitary-read-2.
AGCGUCAGGAGCAUCGUCGAG
>lmi-siR-2178 [organism=migratory locust] gregarious-read-0 solitary-read-1.
AGCGUCAGGAGCAUCGUCGAGAG
>lmi-siR-2179 [organism=migratory locust] gregarious-read-0 solitary-read-2.
GGGACUGAUGACCCCGUAGUUAAG
>lmi-siR-2180 [organism=migratory locust] gregarious-read-0 solitary-read-2.
GGGACUGAUGACCCCGUAGUUAAGU
>lmi-siR-2181 [organism=migratory locust] gregarious-read-0 solitary-read-1.
GGGACUGAUGACCCCGUAGUUAAGUC
>lmi-siR-2182 [organism=migratory locust] gregarious-read-0 solitary-read-1.
GGGACUGAUGACCCCGUAGUUAAGUCC
>lmi-siR-2183 [organism=migratory locust] gregarious-read-0 solitary-read-1.
AGGGACUGAUGACCCCGUAGUUAAGUCC
>lmi-siR-2184 [organism=migratory locust] gregarious-read-0 solitary-read-1.
GGACUGAUGACCCCGUAGUUAAG
>lmi-siR-2185 [organism=migratory locust] gregarious-read-0 solitary-read-1.
AGGGACUGAUGACCCCGUAGUUAAG
>lmi-siR-2186 [organism=migratory locust] gregarious-read-0 solitary-read-2.
CUAAGACUAGAGACGUGAUUUG
>lmi-siR-2187 [organism=migratory locust] gregarious-read-0 solitary-read-1.
AUCACUAAGACUAGAGACGUG
>lmi-siR-2188 [organism=migratory locust] gregarious-read-0 solitary-read-1.
AAGACUAGAGACGUGAUUUGA
>lmi-siR-2189 [organism=migratory locust] gregarious-read-0 solitary-read-2.
GUGACGACGUUUGCGGGCAUUAUGU
>lmi-siR-2190 [organism=migratory locust] gregarious-read-0 solitary-read-1.
UGACGACGUUUGCGGGCAUU
>lmi-siR-2191 [organism=migratory locust] gregarious-read-0 solitary-read-2.
GGCAUCGGAAGAUUUGAGCCUG
>lmi-siR-2192 [organism=migratory locust] gregarious-read-0 solitary-read-2.
UUGGAUCCGAUACACGAGAGGAUGGUUC
>lmi-siR-2193 [organism=migratory locust] gregarious-read-0 solitary-read-1.
UUGGAUCCGAUACACGAGAGGAUGG
>lmi-siR-2194 [organism=migratory locust] gregarious-read-0 solitary-read-1.
UUGGAUCCGAUACACGAGAGGAUGGU
>lmi-siR-2195 [organism=migratory locust] gregarious-read-0 solitary-read-2.
UAUAAUUCGUUCACUUCCUGCCAGAUGA
>lmi-siR-2196 [organism=migratory locust] gregarious-read-0 solitary-read-2.
UUCCGUAAGAUGCUAGCAGGUGUCAGG
>lmi-siR-2197 [organism=migratory locust] gregarious-read-0 solitary-read-1.
UUCCGUAAGAUGCUAGCAGGUGUCAG
>lmi-siR-2198 [organism=migratory locust] gregarious-read-0 solitary-read-2.
UGGUGUAGACAACCCUGAAGGCAGCAGA
>lmi-siR-2199 [organism=migratory locust] gregarious-read-0 solitary-read-1.
UGGUGUAGACAACCCUGAAGGCAGCA
>lmi-siR-2200 [organism=migratory locust] gregarious-read-0 solitary-read-1.
UGGUGUAGACAACCCUGAAGGCAGCAG
>lmi-siR-2201 [organism=migratory locust] gregarious-read-0 solitary-read-2.
CAAAAGUAGGCACAAUAACUGUGU
>lmi-siR-2202 [organism=migratory locust] gregarious-read-0 solitary-read-2.
UUAUUUCCACUUAAACAUUGCACAAUCA
>lmi-siR-2203 [organism=migratory locust] gregarious-read-0 solitary-read-2.
UUCUCUCCUUUGAAUGCCAUUGUUUGGUC
>lmi-siR-2204 [organism=migratory locust] gregarious-read-0 solitary-read-2.
AGCUGUAGCCUCCUUUACAUACUGGCA
>lmi-siR-2205 [organism=migratory locust] gregarious-read-0 solitary-read-1.
UGUAGCCUCCUUUACAUACUGGCAUA
>lmi-siR-2206 [organism=migratory locust] gregarious-read-0 solitary-read-1.
GUCAUCACUGGAGACAACAAG
>lmi-siR-2207 [organism=migratory locust] gregarious-read-0 solitary-read-2.
CAUGUGUGAAAGUGAAUGGA
>lmi-siR-2208 [organism=migratory locust] gregarious-read-0 solitary-read-2.
ACCUGUGCUCCUUCGCCUGGUGAG
>lmi-siR-2209 [organism=migratory locust] gregarious-read-0 solitary-read-2.
UGUUUUUCGGGGCUUACUGGGAUAAA
>lmi-siR-2210 [organism=migratory locust] gregarious-read-0 solitary-read-1.
UGUUUUUCGGGGCUUACUGGGA
>lmi-siR-2211 [organism=migratory locust] gregarious-read-0 solitary-read-2.
UGCUGAAAGCGUCUACAACAAUUAACCAG
>lmi-siR-2212 [organism=migratory locust] gregarious-read-0 solitary-read-1.
UGCUGAAAGCGUCUACAACAAUUAACCA
>lmi-siR-2213 [organism=migratory locust] gregarious-read-0 solitary-read-2.
CACCAAAGACGCCGGAGCCAU
>lmi-siR-2214 [organism=migratory locust] gregarious-read-0 solitary-read-1.
CAAAGACGCCGGAGCCAUUGCU
>lmi-siR-2215 [organism=migratory locust] gregarious-read-0 solitary-read-2.
GAGGUAUGGAACGUUCAGCAGCGGU
>lmi-siR-2216 [organism=migratory locust] gregarious-read-0 solitary-read-2.
CUAGGACGGCACAAAUAUCCAUGCCCGA
>lmi-siR-2217 [organism=migratory locust] gregarious-read-0 solitary-read-1.
CUAGGACGGCACAAAUAUCCAUGC
>lmi-siR-2218 [organism=migratory locust] gregarious-read-0 solitary-read-1.
ACUAGGACGGCACAAAUAUCCAUGCC
>lmi-siR-2219 [organism=migratory locust] gregarious-read-0 solitary-read-2.
UGACUGGAGCGCCUCAGUCACCUCGGCC
>lmi-siR-2220 [organism=migratory locust] gregarious-read-0 solitary-read-2.
UACACUGACUUUAUUAUUAC
>lmi-siR-2221 [organism=migratory locust] gregarious-read-0 solitary-read-2.
GAAGGACAAUGCCAUGGACAAGG
>lmi-siR-2222 [organism=migratory locust] gregarious-read-0 solitary-read-2.
UUCCGUCGGUGCGAGAGACAACCAGAA
>lmi-siR-2223 [organism=migratory locust] gregarious-read-0 solitary-read-2.
UUCCGUCGGUGCGAGAGACAACCAGA
>lmi-siR-2224 [organism=migratory locust] gregarious-read-0 solitary-read-2.
UUCCGUCGGUGCGAGAGACAACCAGAAA
>lmi-siR-2225 [organism=migratory locust] gregarious-read-0 solitary-read-1.
UUUCCGUCGGUGCGAGAGACAACCA
>lmi-siR-2226 [organism=migratory locust] gregarious-read-0 solitary-read-1.
UUCCGUCGGUGCGAGAGACAACCAG
>lmi-siR-2227 [organism=migratory locust] gregarious-read-0 solitary-read-2.
UCUGUCAACCACAGAGCAGGAACAGCA
>lmi-siR-2228 [organism=migratory locust] gregarious-read-0 solitary-read-1.
UGUCAACCACAGAGCAGGAACAGCAUA
>lmi-siR-2229 [organism=migratory locust] gregarious-read-0 solitary-read-2.
UGAUUGUUCACACCUCAGGUCACACCUC
>lmi-siR-2230 [organism=migratory locust] gregarious-read-0 solitary-read-2.
UGAUUGUUCACACCUCAGGUCACACCUCC
>lmi-siR-2231 [organism=migratory locust] gregarious-read-0 solitary-read-1.
UGAUUGUUCACACCUCAGGUCAC
>lmi-siR-2232 [organism=migratory locust] gregarious-read-0 solitary-read-1.
CGCGGUGGCCGAGGGGACUG
>lmi-siR-2233 [organism=migratory locust] gregarious-read-0 solitary-read-1.
GUGGCCGAGGGGACUGAGGCGCU
>lmi-siR-2234 [organism=migratory locust] gregarious-read-0 solitary-read-1.
GGCCGCGGUGGCCGAGGGGACUA
>lmi-siR-2235 [organism=migratory locust] gregarious-read-0 solitary-read-1.
CGCGGUGGCCGAGGGGACUGA
>lmi-siR-2236 [organism=migratory locust] gregarious-read-0 solitary-read-1.
CGCGGUGGCCGAGGGGACUAAGG
>lmi-siR-2237 [organism=migratory locust] gregarious-read-0 solitary-read-2.
UAGAGAUCAGCUCGACCAACAGUGGACA
>lmi-siR-2238 [organism=migratory locust] gregarious-read-0 solitary-read-2.
UCGUAGAGAUCAGCUCGACCAACAGU
>lmi-siR-2239 [organism=migratory locust] gregarious-read-0 solitary-read-1.
UCGUAGAGAUCAGCUCGACCAACAG
>lmi-siR-2240 [organism=migratory locust] gregarious-read-0 solitary-read-2.
ACUAAACUGAUAUGGGAGAUCGAACGAC
>lmi-siR-2241 [organism=migratory locust] gregarious-read-0 solitary-read-1.
CUAAACUGAUAUGGGAGAUCGAACGAC
>lmi-siR-2242 [organism=migratory locust] gregarious-read-0 solitary-read-2.
AUUCCAACAAUCUUUUCCCCCACACAGC
>lmi-siR-2243 [organism=migratory locust] gregarious-read-0 solitary-read-1.
CAUUCCAACAAUCUUUUCCCCCACACAGC
>lmi-siR-2244 [organism=migratory locust] gregarious-read-0 solitary-read-1.
AUUCCAACAAUCUUUUCCCCCACA
>lmi-siR-2245 [organism=migratory locust] gregarious-read-0 solitary-read-1.
AGCUUAUGGGACUUAACUGCGGGGU
>lmi-siR-2246 [organism=migratory locust] gregarious-read-0 solitary-read-1.
CUUAUGGGACUUAACUGCGGG
>lmi-siR-2247 [organism=migratory locust] gregarious-read-0 solitary-read-2.
GUACAGAGGAUAUAAAAUGCAG
>lmi-siR-2248 [organism=migratory locust] gregarious-read-0 solitary-read-1.
ACAGAGGAUAUAAAAUGCAGAAUG
>lmi-siR-2249 [organism=migratory locust] gregarious-read-0 solitary-read-1.
UACAGAGGAUAUAAAAUGCAGAAUGGCA
>lmi-siR-2250 [organism=migratory locust] gregarious-read-0 solitary-read-1.
UACAGAGGAUAUAAAAUGCAGAAUGG
>lmi-siR-2251 [organism=migratory locust] gregarious-read-0 solitary-read-1.
CGCAGUACAGAGGAUAUAAAAUG
>lmi-siR-2252 [organism=migratory locust] gregarious-read-0 solitary-read-1.
CGCAGUACAGAGGAUAUAAAAUGC
>lmi-siR-2253 [organism=migratory locust] gregarious-read-0 solitary-read-2.
AACUGAACUUAAAGCUGCGAAAUGGAG
>lmi-siR-2254 [organism=migratory locust] gregarious-read-0 solitary-read-1.
AAACUGAACUUAAAGCUGCGAAAUGGAG
>lmi-siR-2255 [organism=migratory locust] gregarious-read-0 solitary-read-1.
UGAACUUAAAGCUGCGAAAUGGAGGA
>lmi-siR-2256 [organism=migratory locust] gregarious-read-0 solitary-read-1.
AACUGAACUUAAAGCUGCGAAAUGGA
>lmi-siR-2257 [organism=migratory locust] gregarious-read-0 solitary-read-2.
CGGCGCCGAAGUUGGAGAACAUGG
>lmi-siR-2258 [organism=migratory locust] gregarious-read-0 solitary-read-1.
CGCCGAAGUUGGAGAACAUGGAGGCC
>lmi-siR-2259 [organism=migratory locust] gregarious-read-0 solitary-read-2.
GAGUAUUGCUAGAGAGUGUGGUUCCC
>lmi-siR-2260 [organism=migratory locust] gregarious-read-0 solitary-read-2.
AGUAAGACAGGGUUGUAGCC
>lmi-siR-2261 [organism=migratory locust] gregarious-read-0 solitary-read-2.
GAAAUGAUACAGGAUCUGGGAUGG
>lmi-siR-2262 [organism=migratory locust] gregarious-read-0 solitary-read-2.
AAAUGAUACAGGAUCUGGGAUGGGAA
>lmi-siR-2263 [organism=migratory locust] gregarious-read-0 solitary-read-1.
GAAAUGAUACAGGAUCUGGGAUGGG
>lmi-siR-2264 [organism=migratory locust] gregarious-read-0 solitary-read-1.
GGAAAUGAUACAGGAUCUGGGAUGGG
>lmi-siR-2265 [organism=migratory locust] gregarious-read-0 solitary-read-2.
UCCAUACAAUUUCUUUUACAGCCUGACAA
>lmi-siR-2266 [organism=migratory locust] gregarious-read-0 solitary-read-2.
CAUCAUUGUGACUGAAAAUGGU
>lmi-siR-2267 [organism=migratory locust] gregarious-read-0 solitary-read-2.
AACAAGACGCAGUAACCGAUGUAUG
>lmi-siR-2268 [organism=migratory locust] gregarious-read-0 solitary-read-1.
ACAACAAGACGCAGUAACCG
>lmi-siR-2269 [organism=migratory locust] gregarious-read-0 solitary-read-1.
AACAAGACGCAGUAACCGAUG
>lmi-siR-2270 [organism=migratory locust] gregarious-read-0 solitary-read-1.
ACAAGACGCAGUAACCGAUGUAUG
>lmi-siR-2271 [organism=migratory locust] gregarious-read-0 solitary-read-2.
GGCCUUCGUGUUGGGAACGGUA
>lmi-siR-2272 [organism=migratory locust] gregarious-read-0 solitary-read-1.
UGGAGGCCUUCGUGUUGGGAACGGU
>lmi-siR-2273 [organism=migratory locust] gregarious-read-0 solitary-read-1.
GAGGCCUUCGUGUUGGGAACGG
>lmi-siR-2274 [organism=migratory locust] gregarious-read-0 solitary-read-2.
AAAUCAGAUCGAAAACGGAA
>lmi-siR-2275 [organism=migratory locust] gregarious-read-0 solitary-read-1.
AAAUCAGAUCGAAAACGGAAC
>lmi-siR-2276 [organism=migratory locust] gregarious-read-0 solitary-read-1.
AGAGAAAUCAGAUCGAAAACGG
>lmi-siR-2277 [organism=migratory locust] gregarious-read-0 solitary-read-1.
AGAAAUCAGAUCGAAAACGGAA
>lmi-siR-2278 [organism=migratory locust] gregarious-read-0 solitary-read-1.
AGAGAAAUCAGAUCGAAAACGGAACG
>lmi-siR-2279 [organism=migratory locust] gregarious-read-0 solitary-read-1.
UCAGAUCGAAAACGGAACGAUUUAGGU
>lmi-siR-2280 [organism=migratory locust] gregarious-read-0 solitary-read-1.
AAAUCAGAUCGAAAACGGAACGA
>lmi-siR-2281 [organism=migratory locust] gregarious-read-0 solitary-read-1.
UCAGAUCGAAAACGGAACGAUUUAGGUG
>lmi-siR-2282 [organism=migratory locust] gregarious-read-0 solitary-read-2.
AAGAAUGCUGAAGAUUAGGUGG
>lmi-siR-2283 [organism=migratory locust] gregarious-read-0 solitary-read-2.
AAGAAUGCUGAAGAUUAGGUG
>lmi-siR-2284 [organism=migratory locust] gregarious-read-0 solitary-read-1.
AAGAAUGCUGAAGAUUAGGUGGG
>lmi-siR-2285 [organism=migratory locust] gregarious-read-0 solitary-read-1.
AAGAAUGCUGAAGAUUAGGUGGGUG
>lmi-siR-2286 [organism=migratory locust] gregarious-read-0 solitary-read-2.
UUCGCUCUUAACAUGAACAGUACCGGUAC
>lmi-siR-2287 [organism=migratory locust] gregarious-read-0 solitary-read-1.
UUCGCUCUUAACAUGAACAGUACCGG
>lmi-siR-2288 [organism=migratory locust] gregarious-read-0 solitary-read-1.
UUCGCUCUUAACAUGAACAGUACCGGU
>lmi-siR-2289 [organism=migratory locust] gregarious-read-0 solitary-read-1.
UUCGCUCUUAACAUGAACAGUACCGGUA
>lmi-siR-2290 [organism=migratory locust] gregarious-read-0 solitary-read-2.
UGGAUUCGGUGAGGUAACUUCCUUCCUC
>lmi-siR-2291 [organism=migratory locust] gregarious-read-0 solitary-read-1.
AUGGAUUCGGUGAGGUAACUUCCUUCCUC
>lmi-siR-2292 [organism=migratory locust] gregarious-read-0 solitary-read-1.
UGGAUUCGGUGAGGUAACUUCCUUCC
>lmi-siR-2293 [organism=migratory locust] gregarious-read-0 solitary-read-1.
UGGAUUCGGUGAGGUAACUUCCUU
>lmi-siR-2294 [organism=migratory locust] gregarious-read-0 solitary-read-2.
AGAGACAGCAAAGGACCUGGAAG
>lmi-siR-2295 [organism=migratory locust] gregarious-read-0 solitary-read-2.
AACUAAGGACGGCACAAAUAUCCAUGCC
>lmi-siR-2296 [organism=migratory locust] gregarious-read-0 solitary-read-2.
UUUUGGAACCGUGCAGGAGAAUGUCCAU
>lmi-siR-2297 [organism=migratory locust] gregarious-read-0 solitary-read-1.
UUUUGGAACCGUGCAGGAGAAUGUCC
>lmi-siR-2298 [organism=migratory locust] gregarious-read-0 solitary-read-1.
UUUGGAACCGUGCAGGAGAAUGUCCAU
>lmi-siR-2299 [organism=migratory locust] gregarious-read-0 solitary-read-1.
UUUUGGAACCGUGCAGGAGAAUGUC
>lmi-siR-2300 [organism=migratory locust] gregarious-read-0 solitary-read-2.
UUCGGAAUCAGAUAGGCACCAG
>lmi-siR-2301 [organism=migratory locust] gregarious-read-0 solitary-read-1.
GGAAUCAGAUAGGCACCAGUGA
>lmi-siR-2302 [organism=migratory locust] gregarious-read-0 solitary-read-1.
ACACUUCGGAAUCAGAUAGGCACCAG
>lmi-siR-2303 [organism=migratory locust] gregarious-read-0 solitary-read-1.
UUCGGAAUCAGAUAGGCACCAGU
>lmi-siR-2304 [organism=migratory locust] gregarious-read-0 solitary-read-1.
ACACUUCGGAAUCAGAUAGGCA
>lmi-siR-2305 [organism=migratory locust] gregarious-read-0 solitary-read-1.
ACUUCGGAAUCAGAUAGGCACC
>lmi-siR-2306 [organism=migratory locust] gregarious-read-0 solitary-read-1.
CACUUCGGAAUCAGAUAGGCACCAGU
>lmi-siR-2307 [organism=migratory locust] gregarious-read-0 solitary-read-2.
UUAUAUAAGGAAGCGAAUGAAAUACAGC
>lmi-siR-2308 [organism=migratory locust] gregarious-read-0 solitary-read-2.
UGGAGAGCUGCAUCAAACCA
>lmi-siR-2309 [organism=migratory locust] gregarious-read-0 solitary-read-1.
UGUGGAGAGCUGCAUCAAACCA
>lmi-siR-2310 [organism=migratory locust] gregarious-read-0 solitary-read-2.
CAGUGUUCUGGGGUUGUUUUGGU
>lmi-siR-2311 [organism=migratory locust] gregarious-read-0 solitary-read-1.
CACAGUGUUCUGGGGUUGUUUU
>lmi-siR-2312 [organism=migratory locust] gregarious-read-0 solitary-read-2.
CGAUGACUGACGUAGAGAUGC
>lmi-siR-2313 [organism=migratory locust] gregarious-read-0 solitary-read-2.
UACAACAAAGUUGGUCGAAAGAUAGAGC
>lmi-siR-2314 [organism=migratory locust] gregarious-read-0 solitary-read-1.
ACAACAAAGUUGGUCGAAAGAUAGAGC
>lmi-siR-2315 [organism=migratory locust] gregarious-read-0 solitary-read-1.
UACAACAAAGUUGGUCGAAAGAU
>lmi-siR-2316 [organism=migratory locust] gregarious-read-0 solitary-read-1.
GGUAGGUUCAAGAGGUCAGCUA
>lmi-siR-2317 [organism=migratory locust] gregarious-read-0 solitary-read-2.
AGUACAAGGGCAUGAUUGACUGCU
>lmi-siR-2318 [organism=migratory locust] gregarious-read-0 solitary-read-2.
AGUACAAGGGCAUGAUUGACU
>lmi-siR-2319 [organism=migratory locust] gregarious-read-0 solitary-read-1.
GCAGUACAAGGGCAUGAUUGACU
>lmi-siR-2320 [organism=migratory locust] gregarious-read-0 solitary-read-1.
ACAAGGGCAUGAUUGACUGCU
>lmi-siR-2321 [organism=migratory locust] gregarious-read-0 solitary-read-2.
UCUGCCAAUAAAACGCAGUCUCUGGUUC
>lmi-siR-2322 [organism=migratory locust] gregarious-read-0 solitary-read-1.
UGCCAAUAAAACGCAGUCUCUGGUUCGCC
>lmi-siR-2323 [organism=migratory locust] gregarious-read-0 solitary-read-1.
AUUGUCUGUCAAGUACACCAUCUCU
>lmi-siR-2324 [organism=migratory locust] gregarious-read-0 solitary-read-1.
UCUGUCAAGUACACCAUCUC
>lmi-siR-2325 [organism=migratory locust] gregarious-read-0 solitary-read-1.
UCUGUCAAGUACACCAUCUCUG
>lmi-siR-2326 [organism=migratory locust] gregarious-read-0 solitary-read-1.
AUUGUCUGUCAAGUACACCAUCU
>lmi-siR-2327 [organism=migratory locust] gregarious-read-0 solitary-read-2.
AACAUUGCACAAUCAAGAAAUGCAGCA
>lmi-siR-2328 [organism=migratory locust] gregarious-read-0 solitary-read-1.
AAACAUUGCACAAUCAAGAAAUGCAGC
>lmi-siR-2329 [organism=migratory locust] gregarious-read-0 solitary-read-1.
UAAACAUUGCACAAUCAAGAAAUGCAGCA
>lmi-siR-2330 [organism=migratory locust] gregarious-read-0 solitary-read-1.
AAACAUUGCACAAUCAAGAAAUGCAG
>lmi-siR-2331 [organism=migratory locust] gregarious-read-0 solitary-read-2.
UGGAAAAUCAAUGAAACUGCAUCUGGUAC
>lmi-siR-2332 [organism=migratory locust] gregarious-read-0 solitary-read-1.
UUAUGGAAAAUCAAUGAAACUGCAUCUGG
>lmi-siR-2333 [organism=migratory locust] gregarious-read-0 solitary-read-1.
GAAGAUUGGUUUGAACACCACAGUG
>lmi-siR-2334 [organism=migratory locust] gregarious-read-0 solitary-read-1.
AUCCGAAGAUUGGUUUGAACA
>lmi-siR-2335 [organism=migratory locust] gregarious-read-0 solitary-read-1.
GAAGAUUGGUUUGAACACCACAGUGCUU
>lmi-siR-2336 [organism=migratory locust] gregarious-read-0 solitary-read-1.
CGAAGAUUGGUUUGAACACC
>lmi-siR-2337 [organism=migratory locust] gregarious-read-0 solitary-read-1.
CCGAAGAUUGGUUUGAACACC
>lmi-siR-2338 [organism=migratory locust] gregarious-read-0 solitary-read-1.
UGUCUGUGCGGCAAGUUUUACCUU
>lmi-siR-2339 [organism=migratory locust] gregarious-read-0 solitary-read-1.
UCUGUGCGGCAAGUUUUACCUUCAUGG
>lmi-siR-2340 [organism=migratory locust] gregarious-read-0 solitary-read-2.
UUGACUAAAAGAAGGGAUAGAUUGGUA
>lmi-siR-2341 [organism=migratory locust] gregarious-read-0 solitary-read-2.
UGUAAUGCUAGCACACAUGUAAUA
>lmi-siR-2342 [organism=migratory locust] gregarious-read-0 solitary-read-2.
UGUAAUGCUAGCACACAUGUAAUACCA
>lmi-siR-2343 [organism=migratory locust] gregarious-read-0 solitary-read-1.
AAUGCUAGCACACAUGUAAUACCACAGCA
>lmi-siR-2344 [organism=migratory locust] gregarious-read-0 solitary-read-1.
AAUGCUAGCACACAUGUAAUACCACAGC
>lmi-siR-2345 [organism=migratory locust] gregarious-read-0 solitary-read-1.
UUCGUGUCAGAUGAACGGUU
>lmi-siR-2346 [organism=migratory locust] gregarious-read-0 solitary-read-1.
UAGAGUCGCAAACGUCAUCGCUGGCCUU
>lmi-siR-2347 [organism=migratory locust] gregarious-read-0 solitary-read-1.
UAGAGUCGCAAACGUCAUCGCUGGCCU
>lmi-siR-2348 [organism=migratory locust] gregarious-read-0 solitary-read-1.
UAUAGAGUCGCAAACGUCAUCGCUGGCCU
>lmi-siR-2349 [organism=migratory locust] gregarious-read-0 solitary-read-1.
GCUAUAGAGUCGCAAACGUCAUCGCUG
>lmi-siR-2350 [organism=migratory locust] gregarious-read-0 solitary-read-1.
UCAAGCGUCGCUUCCGCCGUCG
>lmi-siR-2351 [organism=migratory locust] gregarious-read-0 solitary-read-1.
CAUUCAAGCGUCGCUUCCGCCGUC
>lmi-siR-2352 [organism=migratory locust] gregarious-read-0 solitary-read-1.
CAAGCGUCGCUUCCGCCGUC
>lmi-siR-2353 [organism=migratory locust] gregarious-read-0 solitary-read-2.
ACUCCAGCGUCAGGAGCAUCGUCGAG
>lmi-siR-2354 [organism=migratory locust] gregarious-read-0 solitary-read-1.
CUCCAGCGUCAGGAGCAUCGUCGA
>lmi-siR-2355 [organism=migratory locust] gregarious-read-0 solitary-read-1.
CAGCGUCAGGAGCAUCGUCGAG
>lmi-siR-2356 [organism=migratory locust] gregarious-read-0 solitary-read-1.
ACAGACUCCAGCGUCAGGAGCAUC
>lmi-siR-2357 [organism=migratory locust] gregarious-read-0 solitary-read-2.
UAGAUAAUAUCGUGGGAAAGGC
>lmi-siR-2358 [organism=migratory locust] gregarious-read-0 solitary-read-1.
GUAGAUAAUAUCGUGGGAAAGGC
>lmi-siR-2359 [organism=migratory locust] gregarious-read-0 solitary-read-2.
AAGCUUUCGGAACACAGUUCCUUCAUC
>lmi-siR-2360 [organism=migratory locust] gregarious-read-0 solitary-read-2.
AGGAGAAGCAGAAGGAACUGGAG
>lmi-siR-2361 [organism=migratory locust] gregarious-read-0 solitary-read-1.
GGAGAAGCAGAAGGAACUGGAGCA
>lmi-siR-2362 [organism=migratory locust] gregarious-read-0 solitary-read-2.
UUAUGUUAGAAAUGGAAUACCUUUCAUA
>lmi-siR-2363 [organism=migratory locust] gregarious-read-0 solitary-read-2.
UUAUGUUAGAAAUGGAAUACCUUUCAUAC
>lmi-siR-2364 [organism=migratory locust] gregarious-read-0 solitary-read-2.
AUCGGACCAAACUGCGUGGUCA
>lmi-siR-2365 [organism=migratory locust] gregarious-read-0 solitary-read-1.
UCUAUCGGACCAAACUGCGUG
>lmi-siR-2366 [organism=migratory locust] gregarious-read-0 solitary-read-2.
AGUAGUUACAGGGGCAACAGUC
>lmi-siR-2367 [organism=migratory locust] gregarious-read-0 solitary-read-1.
UCAGUAGUUACAGGGGCAACAGUCUGG
>lmi-siR-2368 [organism=migratory locust] gregarious-read-0 solitary-read-1.
CUUUUCAGUAGUUACAGGGGCAACAG
>lmi-siR-2369 [organism=migratory locust] gregarious-read-0 solitary-read-1.
UCAGUAGUUACAGGGGCAACAGUCUGGA
>lmi-siR-2370 [organism=migratory locust] gregarious-read-0 solitary-read-1.
UUUCAGUAGUUACAGGGGCAAC
>lmi-siR-2371 [organism=migratory locust] gregarious-read-0 solitary-read-1.
UUUUCAGUAGUUACAGGGGCA
>lmi-siR-2372 [organism=migratory locust] gregarious-read-0 solitary-read-1.
UUUUCAGUAGUUACAGGGGCAACA
>lmi-siR-2373 [organism=migratory locust] gregarious-read-0 solitary-read-1.
CUUUUCAGUAGUUACAGGGGCAACA
>lmi-siR-2374 [organism=migratory locust] gregarious-read-0 solitary-read-2.
UUCGGAGGAGAAUGUUGGCGAUUGGAG
>lmi-siR-2375 [organism=migratory locust] gregarious-read-0 solitary-read-1.
UCGGAGGAGAAUGUUGGCGAUUGG
>lmi-siR-2376 [organism=migratory locust] gregarious-read-0 solitary-read-1.
UUCGGAGGAGAAUGUUGGCGAUUG
>lmi-siR-2377 [organism=migratory locust] gregarious-read-0 solitary-read-1.
AUUCGGAGGAGAAUGUUGGCGAUUGG
>lmi-siR-2378 [organism=migratory locust] gregarious-read-0 solitary-read-1.
CGGAGGAGAAUGUUGGCGAUUGG
>lmi-siR-2379 [organism=migratory locust] gregarious-read-0 solitary-read-2.
CGACUCUGGCAACGAAUCUGGCAAC
>lmi-siR-2380 [organism=migratory locust] gregarious-read-0 solitary-read-1.
CAACGACUCUGGCAACGAAUCUGGCAA
>lmi-siR-2381 [organism=migratory locust] gregarious-read-0 solitary-read-1.
ACUCUGGCAACGAAUCUGGCAAC
>lmi-siR-2382 [organism=migratory locust] gregarious-read-0 solitary-read-1.
UCUGGCAACGAAUCUGGCAACGAC
>lmi-siR-2383 [organism=migratory locust] gregarious-read-0 solitary-read-1.
CGACUCUGGCAACGAAUCUG
>lmi-siR-2384 [organism=migratory locust] gregarious-read-0 solitary-read-1.
CGACUCUGGCAACGAAUCUGGCAA
>lmi-siR-2385 [organism=migratory locust] gregarious-read-0 solitary-read-1.
CGACUCUGGCAACGAAUCUGGCA
>lmi-siR-2386 [organism=migratory locust] gregarious-read-0 solitary-read-1.
ACGACUCUGGCAACGAAUCUGGCA
>lmi-siR-2387 [organism=migratory locust] gregarious-read-0 solitary-read-1.
UCUGGCAACGAAUCUGGCAAC
>lmi-siR-2388 [organism=migratory locust] gregarious-read-0 solitary-read-2.
UUAAGCUGUAGGUCCCCUUUCCCCGGUU
>lmi-siR-2389 [organism=migratory locust] gregarious-read-0 solitary-read-1.
UAAGCUGUAGGUCCCCUUUCCCCGGUU
>lmi-siR-2390 [organism=migratory locust] gregarious-read-0 solitary-read-2.
UGGAAUGAAAGUAAGCAAAGUAUGCAAG
>lmi-siR-2391 [organism=migratory locust] gregarious-read-0 solitary-read-1.
UAUGGAAUGAAAGUAAGCAAAGUAUGC
>lmi-siR-2392 [organism=migratory locust] gregarious-read-0 solitary-read-1.
AACUCAAUUGGGGAUCGCUGG
>lmi-siR-2393 [organism=migratory locust] gregarious-read-0 solitary-read-1.
AAUUGGGGAUCGCUGGAAGAA
>lmi-siR-2394 [organism=migratory locust] gregarious-read-0 solitary-read-1.
CAAUUGGGGAUCGCUGGAAGAAAGACG
>lmi-siR-2395 [organism=migratory locust] gregarious-read-0 solitary-read-1.
ACUCAAUUGGGGAUCGCUGGAA
>lmi-siR-2396 [organism=migratory locust] gregarious-read-0 solitary-read-1.
AACUCAAUUGGGGAUCGCUGGAAG
>lmi-siR-2397 [organism=migratory locust] gregarious-read-0 solitary-read-1.
ACUCAAUUGGGGAUCGCUGGAAG
>lmi-siR-2398 [organism=migratory locust] gregarious-read-0 solitary-read-1.
CAAUUGGGGAUCGCUGGAAG
>lmi-siR-2399 [organism=migratory locust] gregarious-read-0 solitary-read-1.
CAAUUGGGGAUCGCUGGAAGA
>lmi-siR-2400 [organism=migratory locust] gregarious-read-0 solitary-read-2.
UGCACAAUCAAGAAAUGCAGCAGCAAGCC
>lmi-siR-2401 [organism=migratory locust] gregarious-read-0 solitary-read-1.
UCGAUGAACCCUCUGCCAGGCA
>lmi-siR-2402 [organism=migratory locust] gregarious-read-0 solitary-read-1.
GUUCGAUGAACCCUCUGCCAGGC
>lmi-siR-2403 [organism=migratory locust] gregarious-read-0 solitary-read-1.
UUCGAUGAACCCUCUGCCAGGC
>lmi-siR-2404 [organism=migratory locust] gregarious-read-0 solitary-read-1.
UUCGAUGAACCCUCUGCCAGGCA
>lmi-siR-2405 [organism=migratory locust] gregarious-read-0 solitary-read-2.
AAAAAGAGAUCCGGAGACGUCG
>lmi-siR-2406 [organism=migratory locust] gregarious-read-0 solitary-read-1.
AACAAAAAGAGAUCCGGAGACG
>lmi-siR-2407 [organism=migratory locust] gregarious-read-0 solitary-read-2.
AGUCCGGAGACUGGUUUGAUGCAGCU
>lmi-siR-2408 [organism=migratory locust] gregarious-read-0 solitary-read-2.
CGGAGACUGGUUUGAUGCAGCU
>lmi-siR-2409 [organism=migratory locust] gregarious-read-0 solitary-read-1.
UCAGUCCGGAGACUGGUUUGAUGCAG
>lmi-siR-2410 [organism=migratory locust] gregarious-read-0 solitary-read-1.
CAGUCCGGAGACUGGUUUGAUGCAG
>lmi-siR-2411 [organism=migratory locust] gregarious-read-0 solitary-read-2.
UGGAUGAUUGACUGAGCUGGCCUUGU
>lmi-siR-2412 [organism=migratory locust] gregarious-read-0 solitary-read-1.
CUGGAUGAUUGACUGAGCUGGCCU
>lmi-siR-2413 [organism=migratory locust] gregarious-read-0 solitary-read-1.
UGGAUGAUUGACUGAGCUGGCC
>lmi-siR-2414 [organism=migratory locust] gregarious-read-0 solitary-read-1.
UGGAUGAUUGACUGAGCUGGCCU
>lmi-siR-2415 [organism=migratory locust] gregarious-read-0 solitary-read-1.
UCUGGAUGAUUGACUGAGCUGGCCUUG
>lmi-siR-2416 [organism=migratory locust] gregarious-read-0 solitary-read-1.
UCUGGAUGAUUGACUGAGCU
>lmi-siR-2417 [organism=migratory locust] gregarious-read-0 solitary-read-1.
CUGGAUGAUUGACUGAGCUGGCCUUGU
>lmi-siR-2418 [organism=migratory locust] gregarious-read-0 solitary-read-2.
AGAGGUGAAAGAAGUGGAAAGUGA
>lmi-siR-2419 [organism=migratory locust] gregarious-read-0 solitary-read-1.
AGAGGUGAAAGAAGUGGAAAGUGACAGA
>lmi-siR-2420 [organism=migratory locust] gregarious-read-0 solitary-read-1.
AGAGGUGAAAGAAGUGGAAAGUGACAG
>lmi-siR-2421 [organism=migratory locust] gregarious-read-0 solitary-read-1.
AGAGGUGAAAGAAGUGGAAAGUG
>lmi-siR-2422 [organism=migratory locust] gregarious-read-0 solitary-read-1.
UGCCAGAGGUGAAAGAAGUG
>lmi-siR-2423 [organism=migratory locust] gregarious-read-0 solitary-read-1.
CAGAGGUGAAAGAAGUGGAAAGUG
>lmi-siR-2424 [organism=migratory locust] gregarious-read-0 solitary-read-1.
CAGAGGUGAAAGAAGUGGAAAGUGACA
>lmi-siR-2425 [organism=migratory locust] gregarious-read-0 solitary-read-1.
CAGAGGUGAAAGAAGUGGAAAGUGA
>lmi-siR-2426 [organism=migratory locust] gregarious-read-0 solitary-read-2.
AGUUUGGAAAGUAGGAGGCG
>lmi-siR-2427 [organism=migratory locust] gregarious-read-0 solitary-read-1.
AAGUUUGGAAAGUAGGAGGCGAGG
>lmi-siR-2428 [organism=migratory locust] gregarious-read-0 solitary-read-1.
AGUUUGGAAAGUAGGAGGCGAG
>lmi-siR-2429 [organism=migratory locust] gregarious-read-0 solitary-read-1.
UUGGAAAGUAGGAGGCGAGGU
>lmi-siR-2430 [organism=migratory locust] gregarious-read-0 solitary-read-1.
GUUUGGAAAGUAGGAGGCGA
>lmi-siR-2431 [organism=migratory locust] gregarious-read-0 solitary-read-1.
GAAGUUUGGAAAGUAGGAGGCGAG
>lmi-siR-2432 [organism=migratory locust] gregarious-read-0 solitary-read-1.
AAGUUUGGAAAGUAGGAGGCGAGGUAC
>lmi-siR-2433 [organism=migratory locust] gregarious-read-0 solitary-read-1.
UUGGAAAGUAGGAGGCGAGGUACUGG
>lmi-siR-2434 [organism=migratory locust] gregarious-read-0 solitary-read-1.
GUUUGGAAAGUAGGAGGCGAGGUA
>lmi-siR-2435 [organism=migratory locust] gregarious-read-0 solitary-read-1.
AAGUUUGGAAAGUAGGAGGCG
>lmi-siR-2436 [organism=migratory locust] gregarious-read-0 solitary-read-1.
GAAGUUUGGAAAGUAGGAGGCGAGGUA
>lmi-siR-2437 [organism=migratory locust] gregarious-read-0 solitary-read-1.
GUUUGGAAAGUAGGAGGCGAGGU
>lmi-siR-2438 [organism=migratory locust] gregarious-read-0 solitary-read-1.
GAAGUUUGGAAAGUAGGAGGCGAGG
>lmi-siR-2439 [organism=migratory locust] gregarious-read-0 solitary-read-1.
GUUUGGAAAGUAGGAGGCGAGGUACUGG
>lmi-siR-2440 [organism=migratory locust] gregarious-read-0 solitary-read-2.
CAAGCUUUCGGAACACAGUUCCUUCG
>lmi-siR-2441 [organism=migratory locust] gregarious-read-0 solitary-read-1.
AUGCAGCUUAGGAAUGGAGUGG
>lmi-siR-2442 [organism=migratory locust] gregarious-read-0 solitary-read-2.
UUAAAAAUGUUUUUCGGGGCUUACUGG
>lmi-siR-2443 [organism=migratory locust] gregarious-read-0 solitary-read-1.
UUAAAAAUGUUUUUCGGGGCUUACUG
>lmi-siR-2444 [organism=migratory locust] gregarious-read-0 solitary-read-2.
AGUCGGUAGUGCGCUUGCCCGCGAAAG
>lmi-siR-2445 [organism=migratory locust] gregarious-read-0 solitary-read-1.
CGGUAGUGCGCUUGCCCGCGAAAGGCA
>lmi-siR-2446 [organism=migratory locust] gregarious-read-0 solitary-read-2.
UACUCUGUGAAUAUUUGAGAUGUCAUCCAU
>lmi-siR-2447 [organism=migratory locust] gregarious-read-0 solitary-read-2.
UACUCUGUGAAUAUUUGAGAUGUCA
>lmi-siR-2448 [organism=migratory locust] gregarious-read-0 solitary-read-1.
UACUCUGUGAAUAUUUGAGAUGUC
>lmi-siR-2449 [organism=migratory locust] gregarious-read-0 solitary-read-1.
ACUCUGUGAAUAUUUGAGAUGUCAUC
>lmi-siR-2450 [organism=migratory locust] gregarious-read-0 solitary-read-1.
UACUCUGUGAAUAUUUGAGAUGUCAUC
>lmi-siR-2451 [organism=migratory locust] gregarious-read-0 solitary-read-2.
UGAAACAAGAGUUAGGAGGAUG
>lmi-siR-2452 [organism=migratory locust] gregarious-read-0 solitary-read-1.
CUGAAACAAGAGUUAGGAGGAU
>lmi-siR-2453 [organism=migratory locust] gregarious-read-0 solitary-read-2.
CGAGGGGACUGAGGCGCUUCA
>lmi-siR-2454 [organism=migratory locust] gregarious-read-0 solitary-read-1.
GGGACUGAGGCGCUUCAGUCACGGUCUGC
>lmi-siR-2455 [organism=migratory locust] gregarious-read-0 solitary-read-1.
AGGGGACUGAGGCGCUUCAG
>lmi-siR-2456 [organism=migratory locust] gregarious-read-0 solitary-read-1.
CAGGUUCGAGUCCCGGUUCCGG
>lmi-siR-2457 [organism=migratory locust] gregarious-read-0 solitary-read-1.
UUUUAGACUGGCUGGUCAUCCUGUAC
>lmi-siR-2458 [organism=migratory locust] gregarious-read-0 solitary-read-2.
UAAGGAAUGAAAGUAAGCAAAGUAUGCA
>lmi-siR-2459 [organism=migratory locust] gregarious-read-0 solitary-read-2.
AGGAAAAUGGUCGCUACCACACAGGUCG
>lmi-siR-2460 [organism=migratory locust] gregarious-read-0 solitary-read-2.
UAAGCUGAUAUUAUUAACAACAAACGAC
>lmi-siR-2461 [organism=migratory locust] gregarious-read-0 solitary-read-1.
UAAGCUGAUAUUAUUAACAACAA
>lmi-siR-2462 [organism=migratory locust] gregarious-read-0 solitary-read-1.
UAAGCUGAUAUUAUUAACAACAAACGACA
>lmi-siR-2463 [organism=migratory locust] gregarious-read-0 solitary-read-2.
UCUGUGCAGUUCAGAAAAGCUGGUGGUG
>lmi-siR-2464 [organism=migratory locust] gregarious-read-0 solitary-read-1.
UCUGUGCAGUUCAGAAAAGCUGGUGGU
>lmi-siR-2465 [organism=migratory locust] gregarious-read-0 solitary-read-1.
UGUGCAGUUCAGAAAAGCUGGU
>lmi-siR-2466 [organism=migratory locust] gregarious-read-0 solitary-read-2.
UCUGAAGGCAUUUGUGUGGAGU
>lmi-siR-2467 [organism=migratory locust] gregarious-read-0 solitary-read-1.
CUUUUCUGAAGGCAUUUGUGUGGA
>lmi-siR-2468 [organism=migratory locust] gregarious-read-0 solitary-read-2.
UAGAGUUGAGACGGCGGAGAAUCGAC
>lmi-siR-2469 [organism=migratory locust] gregarious-read-0 solitary-read-1.
UUUUCCAUCCUUAAUCGUCUUU
>lmi-siR-2470 [organism=migratory locust] gregarious-read-0 solitary-read-2.
GAGCGAAUCCGGAGGAAACUGCC
>lmi-siR-2471 [organism=migratory locust] gregarious-read-0 solitary-read-1.
GAGCGAAUCCGGAGGAAACUGCCC
>lmi-siR-2472 [organism=migratory locust] gregarious-read-0 solitary-read-1.
UGCUUGGUCGUUGUCGGUAUGCAAC
>lmi-siR-2473 [organism=migratory locust] gregarious-read-0 solitary-read-1.
CAAGGAGAGCCUGAAGGGCGCCGA
>lmi-siR-2474 [organism=migratory locust] gregarious-read-0 solitary-read-1.
AGGCCAAGGAGAGCCUGAAGGGCG
>lmi-siR-2475 [organism=migratory locust] gregarious-read-0 solitary-read-2.
CCCUCGGGCAUGGAUAUUUGU
>lmi-siR-2476 [organism=migratory locust] gregarious-read-0 solitary-read-2.
CCCUCGGGCAUGGAUAUUUG
>lmi-siR-2477 [organism=migratory locust] gregarious-read-0 solitary-read-1.
CUCGGGCAUGGAUAUUUGUGC
>lmi-siR-2478 [organism=migratory locust] gregarious-read-0 solitary-read-2.
AUACCCAUUUGACACUGUACGUAGACG
>lmi-siR-2479 [organism=migratory locust] gregarious-read-0 solitary-read-2.
CAUACCCAUUUGACACUGUACGUAGAC
>lmi-siR-2480 [organism=migratory locust] gregarious-read-0 solitary-read-1.
CAUACCCAUUUGACACUGUACGUAGACGU
>lmi-siR-2481 [organism=migratory locust] gregarious-read-0 solitary-read-1.
CAUACCCAUUUGACACUGUACGUAGACG
>lmi-siR-2482 [organism=migratory locust] gregarious-read-0 solitary-read-2.
UGUGAAUAUUUGAGAUGUCAUCCAUGC
>lmi-siR-2483 [organism=migratory locust] gregarious-read-0 solitary-read-1.
UGUGAAUAUUUGAGAUGUCAUCCAUG
>lmi-siR-2484 [organism=migratory locust] gregarious-read-0 solitary-read-1.
UUCCAGAAAGGUCCGGCAAAGUCAAU
>lmi-siR-2485 [organism=migratory locust] gregarious-read-0 solitary-read-2.
GUUAAGGGAUCGGGCACAACGG
>lmi-siR-2486 [organism=migratory locust] gregarious-read-0 solitary-read-2.
AGAGCGAUAUGAAAUGGAACGA
>lmi-siR-2487 [organism=migratory locust] gregarious-read-0 solitary-read-1.
AGAGCGAUAUGAAAUGGAACGAGCAUGU
>lmi-siR-2488 [organism=migratory locust] gregarious-read-0 solitary-read-2.
CGAUAAACAGUGCGGACAGG
>lmi-siR-2489 [organism=migratory locust] gregarious-read-0 solitary-read-1.
AUAAACAGUGCGGACAGGAAGA
>lmi-siR-2490 [organism=migratory locust] gregarious-read-0 solitary-read-1.
AAACAGUGCGGACAGGAAGAG
>lmi-siR-2491 [organism=migratory locust] gregarious-read-0 solitary-read-1.
ACGAUAAACAGUGCGGACAG
>lmi-siR-2492 [organism=migratory locust] gregarious-read-0 solitary-read-1.
AUGGAAAGUCCAGGUUGGAAU
>lmi-siR-2493 [organism=migratory locust] gregarious-read-0 solitary-read-2.
UUGGUAACAUACAGAUCAAAGGCGC
>lmi-siR-2494 [organism=migratory locust] gregarious-read-0 solitary-read-1.
UUGGUAACAUACAGAUCAAAGGCG
>lmi-siR-2495 [organism=migratory locust] gregarious-read-0 solitary-read-1.
UGGUAACAUACAGAUCAAAGGCGCCGC
>lmi-siR-2496 [organism=migratory locust] gregarious-read-0 solitary-read-2.
AUCAAUGUACUGUACUGCUUAGAAGAG
>lmi-siR-2497 [organism=migratory locust] gregarious-read-0 solitary-read-1.
UGGGUCCUGUUGUUGAUGGUU
>lmi-siR-2498 [organism=migratory locust] gregarious-read-0 solitary-read-2.
UUUGAGAGAACGAGCGUGACGU
>lmi-siR-2499 [organism=migratory locust] gregarious-read-0 solitary-read-1.
AGAGAACGAGCGUGACGUGGCUU
>lmi-siR-2500 [organism=migratory locust] gregarious-read-0 solitary-read-2.
CGGAAAUGCUCCGGCAACUCAAU
>lmi-siR-2501 [organism=migratory locust] gregarious-read-0 solitary-read-1.
GUCACGGAAAUGCUCCGGCAACUCAAUU
>lmi-siR-2502 [organism=migratory locust] gregarious-read-0 solitary-read-1.
GUCACGGAAAUGCUCCGGCA
>lmi-siR-2503 [organism=migratory locust] gregarious-read-0 solitary-read-1.
AAUGCUCCGGCAACUCAAUUGG
>lmi-siR-2504 [organism=migratory locust] gregarious-read-0 solitary-read-2.
UCCAGUAAGCUUAUGUGUUCUUCCCAGG
>lmi-siR-2505 [organism=migratory locust] gregarious-read-0 solitary-read-1.
UCUUCCAGUAAGCUUAUGUGUUCUUCCCA
>lmi-siR-2506 [organism=migratory locust] gregarious-read-0 solitary-read-1.
UCCAGUAAGCUUAUGUGUUCUUCCC
>lmi-siR-2507 [organism=migratory locust] gregarious-read-0 solitary-read-2.
UGAGGACCGGAUUUCGAGGGAGCACUGC
>lmi-siR-2508 [organism=migratory locust] gregarious-read-0 solitary-read-1.
UGAGGACCGGAUUUCGAGGGAG
>lmi-siR-2509 [organism=migratory locust] gregarious-read-0 solitary-read-2.
UGGCCCUACAGAAAAGUGAAGCA
>lmi-siR-2510 [organism=migratory locust] gregarious-read-0 solitary-read-2.
CUGGCCCUACAGAAAAGUGAAG
>lmi-siR-2511 [organism=migratory locust] gregarious-read-0 solitary-read-1.
UGGCCCUACAGAAAAGUGAAGC
>lmi-siR-2512 [organism=migratory locust] gregarious-read-0 solitary-read-1.
CCUACAGAAAAGUGAAGCAGAGCUCG
>lmi-siR-2513 [organism=migratory locust] gregarious-read-0 solitary-read-1.
CCCUACAGAAAAGUGAAGCAGAGCUCGC
>lmi-siR-2514 [organism=migratory locust] gregarious-read-0 solitary-read-1.
CCUACAGAAAAGUGAAGCAGAGCU
>lmi-siR-2515 [organism=migratory locust] gregarious-read-0 solitary-read-2.
UGCUGAAAGAGAAUUUACUGGCU
>lmi-siR-2516 [organism=migratory locust] gregarious-read-0 solitary-read-1.
UGCUGAAAGAGAAUUUACUGGC
>lmi-siR-2517 [organism=migratory locust] gregarious-read-0 solitary-read-2.
ACCUGGGACCUUUGCCUUUCGCGG
>lmi-siR-2518 [organism=migratory locust] gregarious-read-0 solitary-read-1.
CCUGGGACCUUUGCCUUUCGCGG
>lmi-siR-2519 [organism=migratory locust] gregarious-read-0 solitary-read-1.
GAACCUGGGACCUUUGCCUUUCGCGG
>lmi-siR-2520 [organism=migratory locust] gregarious-read-0 solitary-read-1.
UCGAACCUGGGACCUUUGCCUUUCGCGG
>lmi-siR-2521 [organism=migratory locust] gregarious-read-0 solitary-read-1.
UGGGACCUUUGCCUUUCGCGG
>lmi-siR-2522 [organism=migratory locust] gregarious-read-0 solitary-read-1.
UGGGACCUUUGCCUUUCGCGGGCAAGC
>lmi-siR-2523 [organism=migratory locust] gregarious-read-0 solitary-read-2.
AAGCGUAUGAAGAAGAAAGAUCGC
>lmi-siR-2524 [organism=migratory locust] gregarious-read-0 solitary-read-2.
AGCUGACUGUAGAUACAGGCAU
>lmi-siR-2525 [organism=migratory locust] gregarious-read-0 solitary-read-2.
CAGCUGACUGUAGAUACAGGCA
>lmi-siR-2526 [organism=migratory locust] gregarious-read-0 solitary-read-2.
UUCUAGUUGGUGCGAAGAAUGGCA
>lmi-siR-2527 [organism=migratory locust] gregarious-read-0 solitary-read-2.
CUAGUUGGUGCGAAGAAUGGCA
>lmi-siR-2528 [organism=migratory locust] gregarious-read-0 solitary-read-1.
UAGUUGGUGCGAAGAAUGGCAGCUAGCU
>lmi-siR-2529 [organism=migratory locust] gregarious-read-0 solitary-read-1.
UCUAGUUGGUGCGAAGAAUGGC
>lmi-siR-2530 [organism=migratory locust] gregarious-read-0 solitary-read-1.
UAGUUGGUGCGAAGAAUGGCAG
>lmi-siR-2531 [organism=migratory locust] gregarious-read-0 solitary-read-1.
AAUUUCUAGUUGGUGCGAAGAA
>lmi-siR-2532 [organism=migratory locust] gregarious-read-0 solitary-read-2.
UCCGCAGCGAGACGCUUUAGACCG
>lmi-siR-2533 [organism=migratory locust] gregarious-read-0 solitary-read-2.
UCCGCAGCGAGACGCUUUAGACCGC
>lmi-siR-2534 [organism=migratory locust] gregarious-read-0 solitary-read-1.
AAGUUUAUUGUGCGGUAUCG
>lmi-siR-2535 [organism=migratory locust] gregarious-read-0 solitary-read-2.
UUUCGGAACACAGUUCCUUCGUCAGGUG
>lmi-siR-2536 [organism=migratory locust] gregarious-read-0 solitary-read-1.
UCGGAACACAGUUCCUUCGUCAGGUGGG
>lmi-siR-2537 [organism=migratory locust] gregarious-read-0 solitary-read-1.
UUCGGAACACAGUUCCUUCGUCAGGUGGG
>lmi-siR-2538 [organism=migratory locust] gregarious-read-0 solitary-read-1.
UUCGGAACACAGUUCCUUCGUCAGGUG
>lmi-siR-2539 [organism=migratory locust] gregarious-read-0 solitary-read-1.
UUUUACACAUUGUAGAAUAUCCAGGAU
>lmi-siR-2540 [organism=migratory locust] gregarious-read-0 solitary-read-2.
CAGUCACGGUCUGCACGGUCACUA
>lmi-siR-2541 [organism=migratory locust] gregarious-read-0 solitary-read-1.
AGUCACGGUCUGCACGGUCAC
>lmi-siR-2542 [organism=migratory locust] gregarious-read-0 solitary-read-1.
CCAGUCACGGUCUGCACGGUCACUA
>lmi-siR-2543 [organism=migratory locust] gregarious-read-0 solitary-read-2.
UUGCAGAGUAUCCCAUGUAGAUGUAGA
>lmi-siR-2544 [organism=migratory locust] gregarious-read-0 solitary-read-1.
GAUUUGCAGAGUAUCCCAUGUAGAUGU
>lmi-siR-2545 [organism=migratory locust] gregarious-read-0 solitary-read-1.
UUGCAGAGUAUCCCAUGUAGAUGUAGAU
>lmi-siR-2546 [organism=migratory locust] gregarious-read-0 solitary-read-1.
UUGCAGAGUAUCCCAUGUAGAUGU
>lmi-siR-2547 [organism=migratory locust] gregarious-read-0 solitary-read-2.
UAGUAUUAGAAUAUUUUAUUUCACGCU
>lmi-siR-2548 [organism=migratory locust] gregarious-read-0 solitary-read-2.
ACAAUGAGCGUCCGGCAAAGC
>lmi-siR-2549 [organism=migratory locust] gregarious-read-0 solitary-read-1.
UGACAAUGAGCGUCCGGCAAAG
>lmi-siR-2550 [organism=migratory locust] gregarious-read-0 solitary-read-1.
UGACAAUGAGCGUCCGGCAAAGCA
>lmi-siR-2551 [organism=migratory locust] gregarious-read-0 solitary-read-2.
AGCAGCGUGUUUGGGAGCUGAAA
>lmi-siR-2552 [organism=migratory locust] gregarious-read-0 solitary-read-2.
AGCAGCGUGUUUGGGAGCUGAA
>lmi-siR-2553 [organism=migratory locust] gregarious-read-0 solitary-read-1.
AGCGUGUUUGGGAGCUGAAAAC
>lmi-siR-2554 [organism=migratory locust] gregarious-read-0 solitary-read-2.
UGCUUCGCAGCUUUGUGGGACCUAC
>lmi-siR-2555 [organism=migratory locust] gregarious-read-0 solitary-read-1.
GCUUCGCAGCUUUGUGGGACCU
>lmi-siR-2556 [organism=migratory locust] gregarious-read-0 solitary-read-1.
UGCUUCGCAGCUUUGUGGGACCUACAUC
>lmi-siR-2557 [organism=migratory locust] gregarious-read-0 solitary-read-2.
UUUAAUUCAAUAUUCGAUGUAGUAGGCU
>lmi-siR-2558 [organism=migratory locust] gregarious-read-0 solitary-read-1.
UAAUUCAAUAUUCGAUGUAGUAGGCUGA
>lmi-siR-2559 [organism=migratory locust] gregarious-read-0 solitary-read-2.
UUGAACUUAUCUUAUAUGCUGGCUGAAG
>lmi-siR-2560 [organism=migratory locust] gregarious-read-0 solitary-read-1.
UGAACUUAUCUUAUAUGCUGGCUGAAG
>lmi-siR-2561 [organism=migratory locust] gregarious-read-0 solitary-read-2.
UCUCCAGGACUGCGGAAGAC
>lmi-siR-2562 [organism=migratory locust] gregarious-read-0 solitary-read-1.
UCUCCAGGACUGCGGAAGACG
>lmi-siR-2563 [organism=migratory locust] gregarious-read-0 solitary-read-1.
UCAGCACGGACGCCAGAAGGGUGGC
>lmi-siR-2564 [organism=migratory locust] gregarious-read-0 solitary-read-2.
AGACUAAGGACGGCACAAAUAUCCAUGC
>lmi-siR-2565 [organism=migratory locust] gregarious-read-0 solitary-read-1.
AAGACUAAGGACGGCACAAAUAUCCAUGC
>lmi-siR-2566 [organism=migratory locust] gregarious-read-0 solitary-read-2.
UUAGGAGAAAAUGAGCAGCAUUGUCGCA
>lmi-siR-2567 [organism=migratory locust] gregarious-read-0 solitary-read-1.
UAGGAGAAAAUGAGCAGCAUUGUCGCA
>lmi-siR-2568 [organism=migratory locust] gregarious-read-0 solitary-read-1.
UGGUUUAGGAGAAAAUGAGCAGCAUUGUC
>lmi-siR-2569 [organism=migratory locust] gregarious-read-0 solitary-read-1.
UAGGAGAAAAUGAGCAGCAUUGUCGCAA
>lmi-siR-2570 [organism=migratory locust] gregarious-read-0 solitary-read-2.
UUUAUUGGGAGAAUUUUGGGAAGAUGUA
>lmi-siR-2571 [organism=migratory locust] gregarious-read-0 solitary-read-2.
UUUAUUGGGAGAAUUUUGGGAAGAUGU
>lmi-siR-2572 [organism=migratory locust] gregarious-read-0 solitary-read-1.
AUUGGGAGAAUUUUGGGAAGAUG
>lmi-siR-2573 [organism=migratory locust] gregarious-read-0 solitary-read-1.
UUAUUGGGAGAAUUUUGGGAAGAUGUA
>lmi-siR-2574 [organism=migratory locust] gregarious-read-0 solitary-read-2.
CUCGGCUGACGUGUACCGGUU
>lmi-siR-2575 [organism=migratory locust] gregarious-read-0 solitary-read-2.
GAGGGAAAAGGAAAUGAUGAGGGUUU
>lmi-siR-2576 [organism=migratory locust] gregarious-read-0 solitary-read-1.
GGAAAAGGAAAUGAUGAGGG
>lmi-siR-2577 [organism=migratory locust] gregarious-read-0 solitary-read-1.
GAGAGGGAAAAGGAAAUGAUGAG
>lmi-siR-2578 [organism=migratory locust] gregarious-read-0 solitary-read-1.
GAAAAGGAAAUGAUGAGGGUUU
>lmi-siR-2579 [organism=migratory locust] gregarious-read-0 solitary-read-1.
AGGGAAAAGGAAAUGAUGAGG
>lmi-siR-2580 [organism=migratory locust] gregarious-read-0 solitary-read-1.
GAGGGAAAAGGAAAUGAUGAGGGU
>lmi-siR-2581 [organism=migratory locust] gregarious-read-0 solitary-read-1.
AGGGAAAAGGAAAUGAUGAG
>lmi-siR-2582 [organism=migratory locust] gregarious-read-0 solitary-read-1.
AGAGGGAAAAGGAAAUGAUGAG
>lmi-siR-2583 [organism=migratory locust] gregarious-read-0 solitary-read-2.
UUAAAUGUGAUUUGCAGAGUAUCGAUGUA
>lmi-siR-2584 [organism=migratory locust] gregarious-read-0 solitary-read-2.
UAAAUGUGAUUUGCAGAGUAUCGAUGUA
>lmi-siR-2585 [organism=migratory locust] gregarious-read-0 solitary-read-1.
UUAAAUGUGAUUUGCAGAGUAUCGAUGU
>lmi-siR-2586 [organism=migratory locust] gregarious-read-0 solitary-read-1.
UUAAAUGUGAUUUGCAGAGUAUCGA
>lmi-siR-2587 [organism=migratory locust] gregarious-read-0 solitary-read-1.
UUAAAUGUGAUUUGCAGAGUAUCGAUG
>lmi-siR-2588 [organism=migratory locust] gregarious-read-0 solitary-read-1.
CUUAAAUGUGAUUUGCAGAGUAUC
>lmi-siR-2589 [organism=migratory locust] gregarious-read-0 solitary-read-2.
CGGACAUGAAAUUGAUGGAAGCUGAA
>lmi-siR-2590 [organism=migratory locust] gregarious-read-0 solitary-read-2.
UAUUAAAUAGAAAAAUUAAGCUGAGAGU
>lmi-siR-2591 [organism=migratory locust] gregarious-read-0 solitary-read-2.
CCAUCUCUGCCAUCCGUAGUAU
>lmi-siR-2592 [organism=migratory locust] gregarious-read-0 solitary-read-1.
AUCUCUGCCAUCCGUAGUAUAG
>lmi-siR-2593 [organism=migratory locust] gregarious-read-0 solitary-read-2.
UUUCUUGGGGUAGAUAGUACGUUAGGC
>lmi-siR-2594 [organism=migratory locust] gregarious-read-0 solitary-read-1.
GUUCAGGAGAAAUGUAGGAACACGG
>lmi-siR-2595 [organism=migratory locust] gregarious-read-0 solitary-read-1.
CAGGAGAAAUGUAGGAACACGGGAGG
>lmi-siR-2596 [organism=migratory locust] gregarious-read-0 solitary-read-1.
GGAGAAAUGUAGGAACACGGGAG
>lmi-siR-2597 [organism=migratory locust] gregarious-read-0 solitary-read-1.
UUCAGGAGAAAUGUAGGAACACGGGAGG
>lmi-siR-2598 [organism=migratory locust] gregarious-read-0 solitary-read-1.
UUCAGGAGAAAUGUAGGAACACGGGAG
>lmi-siR-2599 [organism=migratory locust] gregarious-read-0 solitary-read-2.
UUCGUAAGUAGUUCAUAAGUAGUUUGUA
>lmi-siR-2600 [organism=migratory locust] gregarious-read-0 solitary-read-1.
UCGUAAGUAGUUCAUAAGUAGUUUGUAA
>lmi-siR-2601 [organism=migratory locust] gregarious-read-0 solitary-read-1.
CGUAAGUAGUUCAUAAGUAGUUU
>lmi-siR-2602 [organism=migratory locust] gregarious-read-0 solitary-read-1.
UAAGUAGUUCAUAAGUAGUUUGUAAGUUU
>lmi-siR-2603 [organism=migratory locust] gregarious-read-0 solitary-read-2.
AGAACUGGAGUUGCAGUUGA
>lmi-siR-2604 [organism=migratory locust] gregarious-read-0 solitary-read-1.
CAGAACUGGAGUUGCAGUUGA
>lmi-siR-2605 [organism=migratory locust] gregarious-read-0 solitary-read-2.
AUUGCAGAGCGAUAUGAAAUGG
>lmi-siR-2606 [organism=migratory locust] gregarious-read-0 solitary-read-1.
UGCAGAGCGAUAUGAAAUGGAACGAGC
>lmi-siR-2607 [organism=migratory locust] gregarious-read-0 solitary-read-1.
CAGAGCGAUAUGAAAUGGAACG
>lmi-siR-2608 [organism=migratory locust] gregarious-read-0 solitary-read-2.
UUGAUUCGGUGCACAAUAGGAUGGGCU
>lmi-siR-2609 [organism=migratory locust] gregarious-read-0 solitary-read-2.
GUAAAAGGUUGGCAUGCAGAUGUG
>lmi-siR-2610 [organism=migratory locust] gregarious-read-0 solitary-read-2.
GGCAGCUCGUUUCGUAUUGUCACG
>lmi-siR-2611 [organism=migratory locust] gregarious-read-0 solitary-read-2.
GAAGAUAGGAAAAUGGUCGCUACCACAC
>lmi-siR-2612 [organism=migratory locust] gregarious-read-0 solitary-read-2.
UCCAUUGCGUUGUGAUUUGUCUUCGGCA
>lmi-siR-2613 [organism=migratory locust] gregarious-read-0 solitary-read-1.
AGUCCAUUGCGUUGUGAUUU
>lmi-siR-2614 [organism=migratory locust] gregarious-read-0 solitary-read-2.
GACAUAGUAAUUCUGUCAGAUACAGCAA
>lmi-siR-2615 [organism=migratory locust] gregarious-read-0 solitary-read-1.
GACAUAGUAAUUCUGUCAGAUACAGCA
>lmi-siR-2616 [organism=migratory locust] gregarious-read-0 solitary-read-1.
UUUGCAGACAGAUGUGAACUGA
>lmi-siR-2617 [organism=migratory locust] gregarious-read-0 solitary-read-2.
UAUCUCUCUCCAGUGUUCGGCACACUUC
>lmi-siR-2618 [organism=migratory locust] gregarious-read-0 solitary-read-1.
CAGUUUGGAAUUGGUAUAGGGC
>lmi-siR-2619 [organism=migratory locust] gregarious-read-0 solitary-read-2.
UGGAAAAAGCCGACAUAGAUUA
>lmi-siR-2620 [organism=migratory locust] gregarious-read-0 solitary-read-1.
GGAAAAAGCCGACAUAGAUU
>lmi-siR-2621 [organism=migratory locust] gregarious-read-0 solitary-read-2.
UUCCAUUGAAGGAGCGCCAUGAUA
>lmi-siR-2622 [organism=migratory locust] gregarious-read-0 solitary-read-1.
UUCCAUUGAAGGAGCGCCAUGAUAA
>lmi-siR-2623 [organism=migratory locust] gregarious-read-0 solitary-read-1.
UUAUGUGGCAUCGGAAGAUUUG
>lmi-siR-2624 [organism=migratory locust] gregarious-read-0 solitary-read-1.
AUGAUAAACGGGUAUUCAUUGGACAA
>lmi-siR-2625 [organism=migratory locust] gregarious-read-0 solitary-read-1.
AUAAACGGGUAUUCAUUGGACA
>lmi-siR-2626 [organism=migratory locust] gregarious-read-0 solitary-read-2.
CUAUAUAAAUGAUCUGAUGGA
>lmi-siR-2627 [organism=migratory locust] gregarious-read-0 solitary-read-2.
AGUAGGAGGCGAGGUACUGGCG
>lmi-siR-2628 [organism=migratory locust] gregarious-read-0 solitary-read-1.
GAAAGUAGGAGGCGAGGUACUGGCGGA
>lmi-siR-2629 [organism=migratory locust] gregarious-read-0 solitary-read-1.
GAAAGUAGGAGGCGAGGUACUGG
>lmi-siR-2630 [organism=migratory locust] gregarious-read-0 solitary-read-1.
GAAAGUAGGAGGCGAGGUACUGGCG
>lmi-siR-2631 [organism=migratory locust] gregarious-read-0 solitary-read-1.
AGGAGGCGAGGUACUGGCGGAA
>lmi-siR-2632 [organism=migratory locust] gregarious-read-0 solitary-read-1.
AAGUAGGAGGCGAGGUACUGGCGGA
>lmi-siR-2633 [organism=migratory locust] gregarious-read-0 solitary-read-1.
GUGUCGGGAUAGCACAGUCG
>lmi-siR-2634 [organism=migratory locust] gregarious-read-0 solitary-read-2.
UGAUGAAAUGGAUGGUGAAUGGG
>lmi-siR-2635 [organism=migratory locust] gregarious-read-0 solitary-read-1.
UGAUGAAAUGGAUGGUGAAUG
>lmi-siR-2636 [organism=migratory locust] gregarious-read-0 solitary-read-2.
CAAACAACUGUGGCAACGACUCUAGC
>lmi-siR-2637 [organism=migratory locust] gregarious-read-0 solitary-read-2.
ACAACUGUGGCAACGACUCUAGC
>lmi-siR-2638 [organism=migratory locust] gregarious-read-0 solitary-read-1.
AAACAACUGUGGCAACGACUCUAG
>lmi-siR-2639 [organism=migratory locust] gregarious-read-0 solitary-read-1.
AACAACUGUGGCAACGACUCUAGC
>lmi-siR-2640 [organism=migratory locust] gregarious-read-0 solitary-read-1.
AAACAACUGUGGCAACGACUCUAGC
>lmi-siR-2641 [organism=migratory locust] gregarious-read-0 solitary-read-1.
AACAACUGUGGCAACGACUCUAG
>lmi-siR-2642 [organism=migratory locust] gregarious-read-0 solitary-read-2.
AUUGGUGUAUUGGAUGAAGGUCGU
>lmi-siR-2643 [organism=migratory locust] gregarious-read-0 solitary-read-1.
CGAAUUGGUGUAUUGGAUGAAGGUC
>lmi-siR-2644 [organism=migratory locust] gregarious-read-0 solitary-read-1.
UCCCUAGAGAUGUCGGUCGAUCACG
>lmi-siR-2645 [organism=migratory locust] gregarious-read-0 solitary-read-2.
AGAUAAUAUAUAUAACACCUCA
>lmi-siR-2646 [organism=migratory locust] gregarious-read-0 solitary-read-1.
AUAAUAUAUAUAACACCUCAACAUCUGUAU
>lmi-siR-2647 [organism=migratory locust] gregarious-read-0 solitary-read-1.
AUAAUAUAUAUAACACCUCAAC
>lmi-siR-2648 [organism=migratory locust] gregarious-read-0 solitary-read-2.
GCUAAUACUAAGGACGGCACAAAUAUCCA
>lmi-siR-2649 [organism=migratory locust] gregarious-read-0 solitary-read-2.
UACGGAUCAUCUGAGUCUAGUGAGUCGAC
>lmi-siR-2650 [organism=migratory locust] gregarious-read-0 solitary-read-1.
UACGGAUCAUCUGAGUCUAGUGAGUC
>lmi-siR-2651 [organism=migratory locust] gregarious-read-0 solitary-read-2.
UGCUAGCACUUUGGCCUCAGAAAUAGCU
>lmi-siR-2652 [organism=migratory locust] gregarious-read-0 solitary-read-2.
UUUCCAUCGUAGGGAUCGGGAA
>lmi-siR-2653 [organism=migratory locust] gregarious-read-0 solitary-read-1.
UGACUGCGCAAGCACCACUGAUGA
>lmi-siR-2654 [organism=migratory locust] gregarious-read-0 solitary-read-1.
GAAAGUGACUGCGCAAGCACC
>lmi-siR-2655 [organism=migratory locust] gregarious-read-0 solitary-read-1.
AAGUGACUGCGCAAGCACCAC
>lmi-siR-2656 [organism=migratory locust] gregarious-read-0 solitary-read-1.
CUGCGCAAGCACCACUGAUGAG
>lmi-siR-2657 [organism=migratory locust] gregarious-read-0 solitary-read-1.
AAAGUGACUGCGCAAGCACC
>lmi-siR-2658 [organism=migratory locust] gregarious-read-0 solitary-read-1.
ACUGCGCAAGCACCACUGAUGAGGAACGU
>lmi-siR-2659 [organism=migratory locust] gregarious-read-0 solitary-read-2.
CAAUCCCAGGAGUGGAAGGACUUA
>lmi-siR-2660 [organism=migratory locust] gregarious-read-0 solitary-read-1.
CAAUCCCAGGAGUGGAAGGAC
>lmi-siR-2661 [organism=migratory locust] gregarious-read-0 solitary-read-2.
CACUCAAGAUCUACGUGUGA
>lmi-siR-2662 [organism=migratory locust] gregarious-read-0 solitary-read-1.
ACACUCAAGAUCUACGUGUGAA
>lmi-siR-2663 [organism=migratory locust] gregarious-read-0 solitary-read-2.
AGAGAAGAAGUACGACCCUAG
>lmi-siR-2664 [organism=migratory locust] gregarious-read-0 solitary-read-1.
GAGAAGAAGUACGACCCUAGCGGCAGC
>lmi-siR-2665 [organism=migratory locust] gregarious-read-0 solitary-read-1.
GAGAAGAAGUACGACCCUAGCG
>lmi-siR-2666 [organism=migratory locust] gregarious-read-0 solitary-read-2.
UGGGUCAACGUCAUGAAAGAAGAUAAGG
>lmi-siR-2667 [organism=migratory locust] gregarious-read-0 solitary-read-1.
UGGGUCAACGUCAUGAAAGAAGAUAA
>lmi-siR-2668 [organism=migratory locust] gregarious-read-0 solitary-read-1.
UCAACGUCAUGAAAGAAGAUAAGGAG
>lmi-siR-2669 [organism=migratory locust] gregarious-read-0 solitary-read-2.
AAGUUUUCGGUUUGGCUUCUUUU
>lmi-siR-2670 [organism=migratory locust] gregarious-read-0 solitary-read-1.
AGUUUUCGGUUUGGCUUCUU
>lmi-siR-2671 [organism=migratory locust] gregarious-read-0 solitary-read-1.
UAAGUUUUCGGUUUGGCUUCUUU
>lmi-siR-2672 [organism=migratory locust] gregarious-read-0 solitary-read-1.
CAGCAGAUCGGUUUGAAGGAA
>lmi-siR-2673 [organism=migratory locust] gregarious-read-0 solitary-read-1.
GAUCGGUUUGAAGGAAGACAUAGA
>lmi-siR-2674 [organism=migratory locust] gregarious-read-0 solitary-read-2.
UACCAACCCAGGUACAAUGACGUCUGGCC
>lmi-siR-2675 [organism=migratory locust] gregarious-read-0 solitary-read-1.
CAACCCAGGUACAAUGACGUCU
>lmi-siR-2676 [organism=migratory locust] gregarious-read-0 solitary-read-2.
AAUUUAUCAGCUUUGUUGGAACG
>lmi-siR-2677 [organism=migratory locust] gregarious-read-0 solitary-read-1.
AUAAUUUAUCAGCUUUGUUGGAACGU
>lmi-siR-2678 [organism=migratory locust] gregarious-read-0 solitary-read-1.
UAUCAGCUUUGUUGGAACGUGCACA
>lmi-siR-2679 [organism=migratory locust] gregarious-read-0 solitary-read-2.
UAUCUUUGGUCUAUGCGUGCU
>lmi-siR-2680 [organism=migratory locust] gregarious-read-0 solitary-read-1.
CAUAUCUUUGGUCUAUGCGUGCUACA
>lmi-siR-2681 [organism=migratory locust] gregarious-read-0 solitary-read-2.
UGCAAGGAAAUGAAAUCUGGCGGCAAU
>lmi-siR-2682 [organism=migratory locust] gregarious-read-0 solitary-read-1.
UGCAAGGAAAUGAAAUCUGGCGGCAAUUC
>lmi-siR-2683 [organism=migratory locust] gregarious-read-0 solitary-read-2.
CGUAGACGUAUGAUGAUGCA
>lmi-siR-2684 [organism=migratory locust] gregarious-read-0 solitary-read-1.
GACGUAUGAUGAUGCAGUCUGG
>lmi-siR-2685 [organism=migratory locust] gregarious-read-0 solitary-read-1.
AGACGUAUGAUGAUGCAGUC
>lmi-siR-2686 [organism=migratory locust] gregarious-read-0 solitary-read-1.
UAGACGUAUGAUGAUGCAGUC
>lmi-siR-2687 [organism=migratory locust] gregarious-read-0 solitary-read-1.
CAACUGUCGCGACGUGGCCAGCGUG
>lmi-siR-2688 [organism=migratory locust] gregarious-read-0 solitary-read-1.
CAACUGUCGCGACGUGGCCAG
>lmi-siR-2689 [organism=migratory locust] gregarious-read-0 solitary-read-1.
AACUGUCGCGACGUGGCCAGC
>lmi-siR-2690 [organism=migratory locust] gregarious-read-0 solitary-read-1.
ACGAGCAUGUAAGGACAGUUGU
>lmi-siR-2691 [organism=migratory locust] gregarious-read-0 solitary-read-1.
AACGAGCAUGUAAGGACAGUUGU
>lmi-siR-2692 [organism=migratory locust] gregarious-read-0 solitary-read-1.
ACGAGCAUGUAAGGACAGUUG
>lmi-siR-2693 [organism=migratory locust] gregarious-read-0 solitary-read-1.
AUGGAACGAGCAUGUAAGGACAGUUG
>lmi-siR-2694 [organism=migratory locust] gregarious-read-0 solitary-read-1.
CGAAUUAUACCUAUGUAGCACGCC
>lmi-siR-2695 [organism=migratory locust] gregarious-read-0 solitary-read-1.
CGAAUUAUACCUAUGUAGCACGCCG
>lmi-siR-2696 [organism=migratory locust] gregarious-read-0 solitary-read-1.
CGAAUUAUACCUAUGUAGCACG
>lmi-siR-2697 [organism=migratory locust] gregarious-read-0 solitary-read-2.
GUGUCGGGAUAGCACAGUCGGUAGUG
>lmi-siR-2698 [organism=migratory locust] gregarious-read-0 solitary-read-1.
UCGGGAUAGCACAGUCGGUAGUG
>lmi-siR-2699 [organism=migratory locust] gregarious-read-0 solitary-read-2.
CAGAGACUGCGUUUUAUUGGCA
>lmi-siR-2700 [organism=migratory locust] gregarious-read-0 solitary-read-1.
GAACCAGAGACUGCGUUUUAUUGGCA
>lmi-siR-2701 [organism=migratory locust] gregarious-read-0 solitary-read-1.
AGAGACUGCGUUUUAUUGGCA
>lmi-siR-2702 [organism=migratory locust] gregarious-read-0 solitary-read-2.
UCUGCAACACGUCAUUUCCUCGGCCUA
>lmi-siR-2703 [organism=migratory locust] gregarious-read-0 solitary-read-1.
UAUCUGCAACACGUCAUUUCCUCGG
>lmi-siR-2704 [organism=migratory locust] gregarious-read-0 solitary-read-1.
UAUCUGCAACACGUCAUUUCCUCGGCC
>lmi-siR-2705 [organism=migratory locust] gregarious-read-0 solitary-read-2.
GAGUAUUUGUUGUUCUUUCGUCU
>lmi-siR-2706 [organism=migratory locust] gregarious-read-0 solitary-read-2.
UGAAGAUUAGGUGGGUGGAUCG
>lmi-siR-2707 [organism=migratory locust] gregarious-read-0 solitary-read-1.
AAGAUUAGGUGGGUGGAUCGCG
>lmi-siR-2708 [organism=migratory locust] gregarious-read-0 solitary-read-1.
GAAGAUUAGGUGGGUGGAUCGCG
>lmi-siR-2709 [organism=migratory locust] gregarious-read-0 solitary-read-1.
UGCUGAAGAUUAGGUGGGUGGAU
>lmi-siR-2710 [organism=migratory locust] gregarious-read-0 solitary-read-2.
GAAAGGUGGAAGGAUAGCAG
>lmi-siR-2711 [organism=migratory locust] gregarious-read-0 solitary-read-1.
GCCUGUACCAAGUCGACUUCGAAGA
>lmi-siR-2712 [organism=migratory locust] gregarious-read-0 solitary-read-1.
AAGACUCUUAAUCCAGACAUUCAGGUCAU
>lmi-siR-2713 [organism=migratory locust] gregarious-read-0 solitary-read-1.
CCAGGAAUUGUAUAGGAAGAA
>lmi-siR-2714 [organism=migratory locust] gregarious-read-0 solitary-read-1.
GCUACUGUACACUGUUAAGACAA
>lmi-siR-2715 [organism=migratory locust] gregarious-read-0 solitary-read-1.
GCCGACGAGCUGCAAACAAUGGUUG
>lmi-siR-2716 [organism=migratory locust] gregarious-read-0 solitary-read-1.
GACGAGCUGCAAACAAUGGU
>lmi-siR-2717 [organism=migratory locust] gregarious-read-0 solitary-read-1.
CCGACGAGCUGCAAACAAUGGU
>lmi-siR-2718 [organism=migratory locust] gregarious-read-0 solitary-read-1.
UUUCAUUUUUGAAGGAUUUUGCUG
>lmi-siR-2719 [organism=migratory locust] gregarious-read-0 solitary-read-1.
AAAUUGGCCUGGAUCGUCGUGGUG
>lmi-siR-2720 [organism=migratory locust] gregarious-read-0 solitary-read-1.
AGCAAAAUUGGCCUGGAUCGUCGU
>lmi-siR-2721 [organism=migratory locust] gregarious-read-0 solitary-read-1.
AAAAUUGGCCUGGAUCGUCGU
>lmi-siR-2722 [organism=migratory locust] gregarious-read-0 solitary-read-1.
GCAGAAGGUGACAACUGACCAUUGACGU
>lmi-siR-2723 [organism=migratory locust] gregarious-read-0 solitary-read-1.
GUGCUGUGAAACAAACAUACGGAC
>lmi-siR-2724 [organism=migratory locust] gregarious-read-0 solitary-read-1.
AGAAGCUGAGGUUACUGCUGAGA
>lmi-siR-2725 [organism=migratory locust] gregarious-read-0 solitary-read-1.
AGAAGCUGAGGUUACUGCUGAG
>lmi-siR-2726 [organism=migratory locust] gregarious-read-0 solitary-read-1.
CGAGAUGGCUGCCCUGAACAGGA
>lmi-siR-2727 [organism=migratory locust] gregarious-read-0 solitary-read-1.
CGAAACGACAUGGACAGUUCAA
>lmi-siR-2728 [organism=migratory locust] gregarious-read-0 solitary-read-1.
GCGAAACGACAUGGACAGUUCAA
>lmi-siR-2729 [organism=migratory locust] gregarious-read-0 solitary-read-1.
GCUGCGAAACGACAUGGACAG
>lmi-siR-2730 [organism=migratory locust] gregarious-read-0 solitary-read-1.
AAACGACAUGGACAGUUCAA
>lmi-siR-2731 [organism=migratory locust] gregarious-read-0 solitary-read-1.
UCAUUUCAAAGCAACGGCACACUGAGGA
>lmi-siR-2732 [organism=migratory locust] gregarious-read-0 solitary-read-1.
UUUCAAAGCAACGGCACACUGAGGA
>lmi-siR-2733 [organism=migratory locust] gregarious-read-0 solitary-read-1.
AGUGAAUGGACUCGUGUGUAUAAG
>lmi-siR-2734 [organism=migratory locust] gregarious-read-0 solitary-read-1.
GAAUGGACUCGUGUGUAUAAGUGCAGUU
>lmi-siR-2735 [organism=migratory locust] gregarious-read-0 solitary-read-1.
UGUGUGUGUGUGUGUGUGUGUG
>lmi-siR-2736 [organism=migratory locust] gregarious-read-0 solitary-read-1.
UGUGUGUGUGUGUGUGUGGAGAG
>lmi-siR-2737 [organism=migratory locust] gregarious-read-0 solitary-read-1.
AGUGUGUGUGUGUGUGUGUGUGUG
>lmi-siR-2738 [organism=migratory locust] gregarious-read-0 solitary-read-1.
CCUGGAAGCUGACGGAGGACAGC
>lmi-siR-2739 [organism=migratory locust] gregarious-read-0 solitary-read-1.
UGGAAGCUGACGGAGGACAGCAAGGUGU
>lmi-siR-2740 [organism=migratory locust] gregarious-read-0 solitary-read-1.
AGCUGACGGAGGACAGCAAGGUGU
>lmi-siR-2741 [organism=migratory locust] gregarious-read-0 solitary-read-1.
CUGGAGCUGCUGAAUGGGGAGGC
>lmi-siR-2742 [organism=migratory locust] gregarious-read-0 solitary-read-1.
AAGGCAAAGGUCCCAGGUUCGA
>lmi-siR-2743 [organism=migratory locust] gregarious-read-0 solitary-read-1.
CAAAGGUCCCAGGUUCGAGUCC
>lmi-siR-2744 [organism=migratory locust] gregarious-read-0 solitary-read-1.
UGAUGAUGAUGAUGAUGAUGAA
>lmi-siR-2745 [organism=migratory locust] gregarious-read-0 solitary-read-1.
GAUGAUGAUGAUGAUGAUGAUA
>lmi-siR-2746 [organism=migratory locust] gregarious-read-0 solitary-read-1.
GAUGAUGAUGAUGAUGAUGAUG
>lmi-siR-2747 [organism=migratory locust] gregarious-read-0 solitary-read-1.
GAUGAUGAUGAUGAUGAUGAUGAUGA
>lmi-siR-2748 [organism=migratory locust] gregarious-read-0 solitary-read-1.
ACAGGAUUUCUGGUCAGGUGA
>lmi-siR-2749 [organism=migratory locust] gregarious-read-0 solitary-read-1.
AGGAUUUCUGGUCAGGUGAG
>lmi-siR-2750 [organism=migratory locust] gregarious-read-0 solitary-read-1.
AGGAUUUCUGGUCAGGUGAGUAC
>lmi-siR-2751 [organism=migratory locust] gregarious-read-0 solitary-read-1.
GUUUGAGUACUGUGGGCAGG
>lmi-siR-2752 [organism=migratory locust] gregarious-read-0 solitary-read-1.
UAGGUUCGACCAAUGCGCGAGU
>lmi-siR-2753 [organism=migratory locust] gregarious-read-0 solitary-read-1.
UGCAAAAAUAACGGAGAUUUGACA
>lmi-siR-2754 [organism=migratory locust] gregarious-read-0 solitary-read-1.
AAAGGAAUGCUGCCAGACCC
>lmi-siR-2755 [organism=migratory locust] gregarious-read-0 solitary-read-1.
UCUGUCAGAGACAGCAAAGGAC
>lmi-siR-2756 [organism=migratory locust] gregarious-read-0 solitary-read-1.
UUUGGGAGUGGAAUAGGAAA
>lmi-siR-2757 [organism=migratory locust] gregarious-read-0 solitary-read-1.
UUGGGAGUGGAAUAGGAAAGGA
>lmi-siR-2758 [organism=migratory locust] gregarious-read-0 solitary-read-1.
AUUUGGGAGUGGAAUAGGAAAG
>lmi-siR-2759 [organism=migratory locust] gregarious-read-0 solitary-read-1.
GCCGGCCGCGGUGGCCGAGGUGACU
>lmi-siR-2760 [organism=migratory locust] gregarious-read-0 solitary-read-1.
CUAAAACAGAGGUGAUAUCGGGCGUUC
>lmi-siR-2761 [organism=migratory locust] gregarious-read-0 solitary-read-1.
ACUAAAACAGAGGUGAUAUCGGGCGUU
>lmi-siR-2762 [organism=migratory locust] gregarious-read-0 solitary-read-1.
CUAAAACAGAGGUGAUAUCGGGC
>lmi-siR-2763 [organism=migratory locust] gregarious-read-0 solitary-read-1.
UCCUCUGGAAUGACUCAGCAUA
>lmi-siR-2764 [organism=migratory locust] gregarious-read-0 solitary-read-1.
UUUUCAUUUAAAUUUCGAGC
>lmi-siR-2765 [organism=migratory locust] gregarious-read-0 solitary-read-1.
GAGGAAACUGCCCGAGAAGUGUG
>lmi-siR-2766 [organism=migratory locust] gregarious-read-0 solitary-read-1.
GGAGGAAACUGCCCGAGAAGUGU
>lmi-siR-2767 [organism=migratory locust] gregarious-read-0 solitary-read-1.
UGUAGAGAAGCAGCUGAGAGA
>lmi-siR-2768 [organism=migratory locust] gregarious-read-0 solitary-read-1.
UGUAGAGAAGCAGCUGAGAGAGC
>lmi-siR-2769 [organism=migratory locust] gregarious-read-0 solitary-read-1.
GUAGAGAAGCAGCUGAGAGAGC
>lmi-siR-2770 [organism=migratory locust] gregarious-read-0 solitary-read-1.
AUGUUCACAUCCAUCGACUG
>lmi-siR-2771 [organism=migratory locust] gregarious-read-0 solitary-read-1.
UCUGAUGGACAGAGUAAGUUGU
>lmi-siR-2772 [organism=migratory locust] gregarious-read-0 solitary-read-1.
GAAGAAAUACGACCCCAACGGUACCU
>lmi-siR-2773 [organism=migratory locust] gregarious-read-0 solitary-read-1.
UAGUAUAAGGUAGUUGAUAAGUA
>lmi-siR-2774 [organism=migratory locust] gregarious-read-0 solitary-read-1.
GCUUCAGUCACAGUCUGCACGGCCACUA
>lmi-siR-2775 [organism=migratory locust] gregarious-read-0 solitary-read-1.
CAGUCACAGUCUGCACGGCCAC
>lmi-siR-2776 [organism=migratory locust] gregarious-read-0 solitary-read-1.
CGCCGCCCCCGCCGUCGCCUA
>lmi-siR-2777 [organism=migratory locust] gregarious-read-0 solitary-read-1.
CAUUUUUAGCGUUUUCGGAAG
>lmi-siR-2778 [organism=migratory locust] gregarious-read-0 solitary-read-1.
AUUCGAGUAGUGUGAUGGACCAAC
>lmi-siR-2779 [organism=migratory locust] gregarious-read-0 solitary-read-1.
CGGACUUGAUGGUGUCACCGC
>lmi-siR-2780 [organism=migratory locust] gregarious-read-0 solitary-read-1.
GAUACUGCAUGUUCGUACUGAGCCAAGC
>lmi-siR-2781 [organism=migratory locust] gregarious-read-0 solitary-read-1.
GUGGAACUGGAAGAGGAGCUC
>lmi-siR-2782 [organism=migratory locust] gregarious-read-0 solitary-read-1.
AGGAAUUAGAUUGGGAAACGAAGCAAUA
>lmi-siR-2783 [organism=migratory locust] gregarious-read-0 solitary-read-1.
AGGAAUUAGAUUGGGAAACGAAGC
>lmi-siR-2784 [organism=migratory locust] gregarious-read-0 solitary-read-1.
GAAUUAGAUUGGGAAACGAAGC
>lmi-siR-2785 [organism=migratory locust] gregarious-read-0 solitary-read-1.
UUCACACUGUCCGUCACGUCAC
>lmi-siR-2786 [organism=migratory locust] gregarious-read-0 solitary-read-1.
UUCACACUGUCCGUCACGUCACGUCA
>lmi-siR-2787 [organism=migratory locust] gregarious-read-0 solitary-read-1.
UUCACACUGUCCGUCACGUCACGUCAC
>lmi-siR-2788 [organism=migratory locust] gregarious-read-0 solitary-read-1.
UUCACACUGUCCGUCACGUCACGUC
>lmi-siR-2789 [organism=migratory locust] gregarious-read-0 solitary-read-1.
UUUGACAGAGAGUUCUACAUU
>lmi-siR-2790 [organism=migratory locust] gregarious-read-0 solitary-read-1.
UGGAUGAUACAAGGGAAAUGGU
>lmi-siR-2791 [organism=migratory locust] gregarious-read-0 solitary-read-1.
AAGUGGAUGAUACAAGGGAAAUGG
>lmi-siR-2792 [organism=migratory locust] gregarious-read-0 solitary-read-1.
AUCUGAGAAACAAGUGGAUCAUGU
>lmi-siR-2793 [organism=migratory locust] gregarious-read-0 solitary-read-1.
UGAGAAACAAGUGGAUCAUGUUGUAU
>lmi-siR-2794 [organism=migratory locust] gregarious-read-0 solitary-read-1.
CAAGGCAGACGAGCACAAGAGCC
>lmi-siR-2795 [organism=migratory locust] gregarious-read-0 solitary-read-1.
AAGAGCUUAAGGUCGUCGGCAAC
>lmi-siR-2796 [organism=migratory locust] gregarious-read-0 solitary-read-1.
AGCCCAGAGCUGGUGGACGGGAUGAA
>lmi-siR-2797 [organism=migratory locust] gregarious-read-0 solitary-read-1.
UGUGGUCUUCAGUCCGGAGACUGG
>lmi-siR-2798 [organism=migratory locust] gregarious-read-0 solitary-read-1.
GCGUACCCUGGAGUCGUGACGAC
>lmi-siR-2799 [organism=migratory locust] gregarious-read-0 solitary-read-1.
GCAGAAACAACCAGCAACAU
>lmi-siR-2800 [organism=migratory locust] gregarious-read-0 solitary-read-1.
GAAAACUGAACGCGAGUGUUACUGCUA
>lmi-siR-2801 [organism=migratory locust] gregarious-read-0 solitary-read-1.
CAGGUGGGUUGCCGGAGGAAGG
>lmi-siR-2802 [organism=migratory locust] gregarious-read-0 solitary-read-1.
AAAAUUUCUAGUUGGUGCGAAGAAUGG
>lmi-siR-2803 [organism=migratory locust] gregarious-read-0 solitary-read-1.
AAAAUUUCUAGUUGGUGCGAAG
>lmi-siR-2804 [organism=migratory locust] gregarious-read-0 solitary-read-1.
AGUUCUGCACCACUGACACGCCAGAC
>lmi-siR-2805 [organism=migratory locust] gregarious-read-0 solitary-read-1.
AAGUUCUGCACCACUGACACGCCAGACU
>lmi-siR-2806 [organism=migratory locust] gregarious-read-0 solitary-read-1.
AGGACUCGAACCUCCGACAGCGAGCAAC
>lmi-siR-2807 [organism=migratory locust] gregarious-read-0 solitary-read-1.
GGACUGAGGCGCUUCAGUCA
>lmi-siR-2808 [organism=migratory locust] gregarious-read-0 solitary-read-1.
AGGCAUUCAAGCGUCGCUUCCG
>lmi-siR-2809 [organism=migratory locust] gregarious-read-0 solitary-read-1.
CAACUCUAGCAACGCUUCAAU
>lmi-siR-2810 [organism=migratory locust] gregarious-read-0 solitary-read-1.
UCACCUACUCUGCACCAUCCGUCACGUA
>lmi-siR-2811 [organism=migratory locust] gregarious-read-0 solitary-read-1.
GUUUGGUUGCAGUCGGUCCA
>lmi-siR-2812 [organism=migratory locust] gregarious-read-0 solitary-read-1.
GAGUUUGGUUGCAGUCGGUCCACU
>lmi-siR-2813 [organism=migratory locust] gregarious-read-0 solitary-read-1.
AGUUUGGUUGCAGUCGGUCCA
>lmi-siR-2814 [organism=migratory locust] gregarious-read-0 solitary-read-1.
UCAAGCUGUACGACAAGGCCGA
>lmi-siR-2815 [organism=migratory locust] gregarious-read-0 solitary-read-1.
UGCCUCAAGCUGUACGACAA
>lmi-siR-2816 [organism=migratory locust] gregarious-read-0 solitary-read-1.
CUGGAGUGACCGAUGCGGAGAC
>lmi-siR-2817 [organism=migratory locust] gregarious-read-0 solitary-read-1.
UAAGAUACACCAGUGCUUCA
>lmi-siR-2818 [organism=migratory locust] gregarious-read-0 solitary-read-1.
CCUACUACUACCGCUGAAAAUG
>lmi-siR-2819 [organism=migratory locust] gregarious-read-0 solitary-read-1.
UACGUAAGACAAAGUUUUCACUGCUCGCCA
>lmi-siR-2820 [organism=migratory locust] gregarious-read-0 solitary-read-1.
UUUGCGAUCGUCUUUUGACA
>lmi-siR-2821 [organism=migratory locust] gregarious-read-0 solitary-read-1.
UUUGCGAUCGUCUUUUGACAGCU
>lmi-siR-2822 [organism=migratory locust] gregarious-read-0 solitary-read-1.
UUUGCGAUCGUCUUUUGACAGC
>lmi-siR-2823 [organism=migratory locust] gregarious-read-0 solitary-read-1.
CCUUUGCGAUCGUCUUUUGAC
>lmi-siR-2824 [organism=migratory locust] gregarious-read-0 solitary-read-1.
GGCCUUUGCGAUCGUCUUUUGACA
>lmi-siR-2825 [organism=migratory locust] gregarious-read-0 solitary-read-1.
UACAGAACUGAAGGUGGUGCUGCAU
>lmi-siR-2826 [organism=migratory locust] gregarious-read-0 solitary-read-1.
AAACACGCACACACACACACACACACAC
>lmi-siR-2827 [organism=migratory locust] gregarious-read-0 solitary-read-1.
UCCUCGUCACGCAGGACACG
>lmi-siR-2828 [organism=migratory locust] gregarious-read-0 solitary-read-1.
ACUGUAAGAUUGUGCUUGUU
>lmi-siR-2829 [organism=migratory locust] gregarious-read-0 solitary-read-1.
GCAGACCGUGACUGAAGCGCCUCAG
>lmi-siR-2830 [organism=migratory locust] gregarious-read-0 solitary-read-1.
UGCAGACCGUGACUGAAGCGCCUCAG
>lmi-siR-2831 [organism=migratory locust] gregarious-read-0 solitary-read-1.
AGCAAGGAAGAAAUUGAGCGCAUGGU
>lmi-siR-2832 [organism=migratory locust] gregarious-read-0 solitary-read-1.
GCAAGGAAGAAAUUGAGCGCAUG
>lmi-siR-2833 [organism=migratory locust] gregarious-read-0 solitary-read-1.
AAGGAAGAAAUUGAGCGCAUGGU
>lmi-siR-2834 [organism=migratory locust] gregarious-read-0 solitary-read-1.
CAAGGAAGAAAUUGAGCGCAUGG
>lmi-siR-2835 [organism=migratory locust] gregarious-read-0 solitary-read-1.
CAAGGAAGAAAUUGAGCGCAUGGUC
>lmi-siR-2836 [organism=migratory locust] gregarious-read-0 solitary-read-1.
UGCGCAAGCACCACUGAUGAG
>lmi-siR-2837 [organism=migratory locust] gregarious-read-0 solitary-read-1.
UGCGCAAGCACCACUGAUGAGGAAC
>lmi-siR-2838 [organism=migratory locust] gregarious-read-0 solitary-read-1.
UGAUUGUAGUCUUGCGAAUGCUGGUGG
>lmi-siR-2839 [organism=migratory locust] gregarious-read-0 solitary-read-1.
UUGUAGUCUUGCGAAUGCUGGUGGUU
>lmi-siR-2840 [organism=migratory locust] gregarious-read-0 solitary-read-1.
UGAUUGUAGUCUUGCGAAUGCUGGUGGU
>lmi-siR-2841 [organism=migratory locust] gregarious-read-0 solitary-read-1.
GAAAUGGAACGAGCAUGUAAGGACAGU
>lmi-siR-2842 [organism=migratory locust] gregarious-read-0 solitary-read-1.
AUGAAAUGGAACGAGCAUGUAAGGACAG
>lmi-siR-2843 [organism=migratory locust] gregarious-read-0 solitary-read-1.
UAUGAAAUGGAACGAGCAUGUAAGGAC
>lmi-siR-2844 [organism=migratory locust] gregarious-read-0 solitary-read-1.
GAGGAAGACCAAGAGAUGGAUA
>lmi-siR-2845 [organism=migratory locust] gregarious-read-0 solitary-read-1.
UGACGACGACGAUGACGACGA
>lmi-siR-2846 [organism=migratory locust] gregarious-read-0 solitary-read-1.
GACGACGAUGACGACGACGAC
>lmi-siR-2847 [organism=migratory locust] gregarious-read-0 solitary-read-1.
AGUCGAAGCUUCACCGAAUG
>lmi-siR-2848 [organism=migratory locust] gregarious-read-0 solitary-read-1.
UACUCUGCAAAUCACAUUUAAGUGCCU
>lmi-siR-2849 [organism=migratory locust] gregarious-read-0 solitary-read-1.
UACUCUGCAAAUCACAUUUAAGUGCCUG
>lmi-siR-2850 [organism=migratory locust] gregarious-read-0 solitary-read-1.
UCUGCAAAUCACAUUUAAGUGCCUGGCA
>lmi-siR-2851 [organism=migratory locust] gregarious-read-0 solitary-read-1.
GAUUACGAAGGAGCUAGAAGACA
>lmi-siR-2852 [organism=migratory locust] gregarious-read-0 solitary-read-1.
AUUCUUCUGUAGCACCAUAUUUCAAA
>lmi-siR-2853 [organism=migratory locust] gregarious-read-0 solitary-read-1.
UUCUUCUGUAGCACCAUAUUUCAAAAGC
>lmi-siR-2854 [organism=migratory locust] gregarious-read-0 solitary-read-1.
UCAGAACAAUGUGGUGCUGGAGUAUUCA
>lmi-siR-2855 [organism=migratory locust] gregarious-read-0 solitary-read-1.
UCAUAGUUGUGGCCUUCUUAGCUUCCU
>lmi-siR-2856 [organism=migratory locust] gregarious-read-0 solitary-read-1.
ACGUGAACUCUGUGCCAGACAGC
>lmi-siR-2857 [organism=migratory locust] gregarious-read-0 solitary-read-1.
CUAUGGCAACGACUCUGGCAACGACUAU
>lmi-siR-2858 [organism=migratory locust] gregarious-read-0 solitary-read-1.
UGGCAACGACUCUGGCAACGAC
>lmi-siR-2859 [organism=migratory locust] gregarious-read-0 solitary-read-1.
AGGAUACUUGGUGCUGCCCCAAAGGC
>lmi-siR-2860 [organism=migratory locust] gregarious-read-0 solitary-read-1.
AAAAGUUUGGUGGACCAGGUGC
>lmi-siR-2861 [organism=migratory locust] gregarious-read-0 solitary-read-1.
AAAAAGUUUGGUGGACCAGGUGCU
>lmi-siR-2862 [organism=migratory locust] gregarious-read-0 solitary-read-1.
ACGAAUGUAUGUGUGGUAGGUGUC
>lmi-siR-2863 [organism=migratory locust] gregarious-read-0 solitary-read-1.
GAAAGUCUACAGGAUUCGCAUU
>lmi-siR-2864 [organism=migratory locust] gregarious-read-0 solitary-read-1.
CUGUGGAGAGGCCAGACAAAC
>lmi-siR-2865 [organism=migratory locust] gregarious-read-0 solitary-read-1.
UGCAGGCGGAGCUCCUGGAG
>lmi-siR-2866 [organism=migratory locust] gregarious-read-0 solitary-read-1.
CAGGCGGAGCUCCUGGAGGAAUG
>lmi-siR-2867 [organism=migratory locust] gregarious-read-0 solitary-read-1.
CGACUCUGGCAAUGACCUCUG
>lmi-siR-2868 [organism=migratory locust] gregarious-read-0 solitary-read-1.
AUUUACUGUGGUGUGAGGGGGCAU
>lmi-siR-2869 [organism=migratory locust] gregarious-read-0 solitary-read-1.
UAUUUACUGUGGUGUGAGGGGGCA
>lmi-siR-2870 [organism=migratory locust] gregarious-read-0 solitary-read-1.
UAAACUUACAAACUUCUUAUG
>lmi-siR-2871 [organism=migratory locust] gregarious-read-0 solitary-read-1.
CUGGUCACACGGCACCACAUCUAACGUC
>lmi-siR-2872 [organism=migratory locust] gregarious-read-0 solitary-read-1.
AAAGUGCAUACCACUCAAACCGACCGGC
>lmi-siR-2873 [organism=migratory locust] gregarious-read-0 solitary-read-1.
UGCAUACCACUCAAACCGACCGGCAAGCU
>lmi-siR-2874 [organism=migratory locust] gregarious-read-0 solitary-read-1.
AGCAUCGACUGGGCCAUGGGCACGAU
>lmi-siR-2875 [organism=migratory locust] gregarious-read-0 solitary-read-1.
GGCGGAAAAUCAGGAAUAUGAGAUGG
>lmi-siR-2876 [organism=migratory locust] gregarious-read-0 solitary-read-1.
AUGGACUCCACCUUCGCCGAGCU
>lmi-siR-2877 [organism=migratory locust] gregarious-read-0 solitary-read-1.
CUGUGAGGAUCAAUGUACUG
>lmi-siR-2878 [organism=migratory locust] gregarious-read-0 solitary-read-1.
AACAUUCAAUGUUGUCCAGUAGU
>lmi-siR-2879 [organism=migratory locust] gregarious-read-0 solitary-read-1.
CUGACUGUAAUAGCAUACAGGA
>lmi-siR-2880 [organism=migratory locust] gregarious-read-0 solitary-read-1.
CAACGACUCUGGCAACGACUAUGGCAA
>lmi-siR-2881 [organism=migratory locust] gregarious-read-0 solitary-read-1.
UCGAUCUGGGAGAUGGGAUG
>lmi-siR-2882 [organism=migratory locust] gregarious-read-0 solitary-read-1.
AGUUCAAGGACGACAUGGAGAAGAUGA
>lmi-siR-2883 [organism=migratory locust] gregarious-read-0 solitary-read-1.
CGAAGAGGCCAAGUAGAUCGCAGGCGGA
>lmi-siR-2884 [organism=migratory locust] gregarious-read-0 solitary-read-1.
GAAGAGGCCAAGUAGAUCGCAG
>lmi-siR-2885 [organism=migratory locust] gregarious-read-0 solitary-read-1.
ACCACACAUCGUCAAUGGCAAG
>lmi-siR-2886 [organism=migratory locust] gregarious-read-0 solitary-read-1.
AUUGAUCGUUAUCCCAGAAAAGUACACA
>lmi-siR-2887 [organism=migratory locust] gregarious-read-0 solitary-read-1.
UGCGGAAGGGUAGAAGGCGA
>lmi-siR-2888 [organism=migratory locust] gregarious-read-0 solitary-read-1.
CUAAGGACAAACACACACACCC
>lmi-siR-2889 [organism=migratory locust] gregarious-read-0 solitary-read-1.
UUGAACACUGUUGACGCUCC
>lmi-siR-2890 [organism=migratory locust] gregarious-read-0 solitary-read-1.
GGAGAAGAUGGCGAAACUGCUGA
>lmi-siR-2891 [organism=migratory locust] gregarious-read-0 solitary-read-1.
CAAUAUAGUUUUGGAGAACAUUGGAU
>lmi-siR-2892 [organism=migratory locust] gregarious-read-0 solitary-read-1.
CUGAAGGUUGCGGAAGGGUAGAAGGC
>lmi-siR-2893 [organism=migratory locust] gregarious-read-0 solitary-read-1.
CAUCAUCUAUCGAGCGGCGUAUUUC
>lmi-siR-2894 [organism=migratory locust] gregarious-read-0 solitary-read-1.
CAUCAUCUAUCGAGCGGCGUAUUUCGGCU
>lmi-siR-2895 [organism=migratory locust] gregarious-read-0 solitary-read-1.
AUCUAUCGAGCGGCGUAUUUCGG
>lmi-siR-2896 [organism=migratory locust] gregarious-read-0 solitary-read-1.
AUGAACUAAAGCAUUAGAAAAUGAACA
>lmi-siR-2897 [organism=migratory locust] gregarious-read-0 solitary-read-1.
AUAAACAUCCCACUGAUGAUGC
>lmi-siR-2898 [organism=migratory locust] gregarious-read-0 solitary-read-1.
UUUUAGUACGAAGCACAACACAAACAUC
>lmi-siR-2899 [organism=migratory locust] gregarious-read-0 solitary-read-1.
ACUUUUGUGUGUGUGUUUCU
>lmi-siR-2900 [organism=migratory locust] gregarious-read-0 solitary-read-1.
CAUAUCGCGAUUUUCUGAAGCCUGCA
>lmi-siR-2901 [organism=migratory locust] gregarious-read-0 solitary-read-1.
CAGGUAACUGACUCGCAAACGG
>lmi-siR-2902 [organism=migratory locust] gregarious-read-0 solitary-read-1.
GUAACUGACUCGCAAACGGCUA
>lmi-siR-2903 [organism=migratory locust] gregarious-read-0 solitary-read-1.
CAUCACGGCACGCAUGAUCUGCGCA
>lmi-siR-2904 [organism=migratory locust] gregarious-read-0 solitary-read-1.
CAUCACGGCACGCAUGAUCUGC
>lmi-siR-2905 [organism=migratory locust] gregarious-read-0 solitary-read-1.
GCAUCACGGCACGCAUGAUCU
>lmi-siR-2906 [organism=migratory locust] gregarious-read-0 solitary-read-1.
AGUCCAGAUCAUGAAGAUGU
>lmi-siR-2907 [organism=migratory locust] gregarious-read-0 solitary-read-1.
CGUAACUGUCUUAAGAAGCU
>lmi-siR-2908 [organism=migratory locust] gregarious-read-0 solitary-read-1.
CGCAGUUUGGUCCGAUAGAUUUACA
>lmi-siR-2909 [organism=migratory locust] gregarious-read-0 solitary-read-1.
UUACAAUUAGGUGCAAGAAGAUGGCG
>lmi-siR-2910 [organism=migratory locust] gregarious-read-0 solitary-read-1.
AACUGUACACUGUGAUGUCAUG
>lmi-siR-2911 [organism=migratory locust] gregarious-read-0 solitary-read-1.
AACUGUGUUGUAUUACUGAGGGU
>lmi-siR-2912 [organism=migratory locust] gregarious-read-0 solitary-read-1.
AACUAUCGAAGAGGUCGACU
>lmi-siR-2913 [organism=migratory locust] gregarious-read-0 solitary-read-1.
CAACUAUCGAAGAGGUCGACUA
>lmi-siR-2914 [organism=migratory locust] gregarious-read-0 solitary-read-1.
GGCCAAGGACGCCAAUGCUCGCGC
>lmi-siR-2915 [organism=migratory locust] gregarious-read-0 solitary-read-1.
GGCCAAGGACGCCAAUGCUCGCG
>lmi-siR-2916 [organism=migratory locust] gregarious-read-0 solitary-read-1.
GGCUGAUGAGGAGCGCAUGGAC
>lmi-siR-2917 [organism=migratory locust] gregarious-read-0 solitary-read-1.
GAGCCCCCAGCCGGCACGUCGGAGCC
>lmi-siR-2918 [organism=migratory locust] gregarious-read-0 solitary-read-1.
CCCCAGCCGGCACGUCGGAG
>lmi-siR-2919 [organism=migratory locust] gregarious-read-0 solitary-read-1.
CCCCCAGCCGGCACGUCGGAGC
>lmi-siR-2920 [organism=migratory locust] gregarious-read-0 solitary-read-1.
GGAGCCCCCAGCCGGCACGUCGGAGC
>lmi-siR-2921 [organism=migratory locust] gregarious-read-0 solitary-read-1.
GAGCCCCCAGCCGGCACGUCGGAGCCCC
>lmi-siR-2922 [organism=migratory locust] gregarious-read-0 solitary-read-1.
GAGCCCCCAGCCGGCACGUCGGAGC
>lmi-siR-2923 [organism=migratory locust] gregarious-read-0 solitary-read-1.
UCGGAGCCCCCAGCCGGCACGUCGGAGCC
>lmi-siR-2924 [organism=migratory locust] gregarious-read-0 solitary-read-1.
CGGAGCCCCCAGCCGGCACGUCGGAG
>lmi-siR-2925 [organism=migratory locust] gregarious-read-0 solitary-read-1.
CGGAGCCCCCAGCCGGCACGUCGGA
>lmi-siR-2926 [organism=migratory locust] gregarious-read-0 solitary-read-1.
GGAGCCCCCAGCCGGCACGUCGGA
>lmi-siR-2927 [organism=migratory locust] gregarious-read-0 solitary-read-1.
ACGCUGCUGAGGAACCCGCU
>lmi-siR-2928 [organism=migratory locust] gregarious-read-0 solitary-read-1.
GAGGACGCUGCUGAGGAACCC
>lmi-siR-2929 [organism=migratory locust] gregarious-read-0 solitary-read-1.
GACGACGCUGCUGAGGAACCC
>lmi-siR-2930 [organism=migratory locust] gregarious-read-0 solitary-read-1.
GUUUAACGUCCCGUCGACAGCUUGGUCA
>lmi-siR-2931 [organism=migratory locust] gregarious-read-0 solitary-read-1.
AACGUCCCGUCGACAGCUUGGUCA
>lmi-siR-2932 [organism=migratory locust] gregarious-read-0 solitary-read-1.
UAACGUCCCGUCGACAGCUUGGUCAU
>lmi-siR-2933 [organism=migratory locust] gregarious-read-0 solitary-read-1.
UAACGUCCCGUCGACAGCUUGGUCAUU
>lmi-siR-2934 [organism=migratory locust] gregarious-read-0 solitary-read-1.
CAUGAACCACAGACAUUGCCG
>lmi-siR-2935 [organism=migratory locust] gregarious-read-0 solitary-read-1.
CCAUGAACCACAGACAUUGCCG
>lmi-siR-2936 [organism=migratory locust] gregarious-read-0 solitary-read-1.
GAGAGAUUGUGUCCAUAAAGCAG
>lmi-siR-2937 [organism=migratory locust] gregarious-read-0 solitary-read-1.
UAGGGAAGGUGGUUUGGGGAUUUCA
>lmi-siR-2938 [organism=migratory locust] gregarious-read-0 solitary-read-1.
AUAUGAUGAUUGAGGAACAGC
>lmi-siR-2939 [organism=migratory locust] gregarious-read-0 solitary-read-1.
AUAUGAUGAUUGAGGAACAGCUGGUUC
>lmi-siR-2940 [organism=migratory locust] gregarious-read-0 solitary-read-1.
CAAAAUUGUGGAACUGGAAGAGGAGC
>lmi-siR-2941 [organism=migratory locust] gregarious-read-0 solitary-read-1.
CAAAAUUGUGGAACUGGAAGAGGAG
>lmi-siR-2942 [organism=migratory locust] gregarious-read-0 solitary-read-1.
AAAUUGUGGAACUGGAAGAGGAGCUC
>lmi-siR-2943 [organism=migratory locust] gregarious-read-0 solitary-read-1.
AUUGUGGAACUGGAAGAGGAGCUC
>lmi-siR-2944 [organism=migratory locust] gregarious-read-0 solitary-read-1.
UAUGGUUAGUUAUUUAGAUAUUUGCGA
>lmi-siR-2945 [organism=migratory locust] gregarious-read-0 solitary-read-1.
UGAUUAUAGAUUGAUGUACAAU
>lmi-siR-2946 [organism=migratory locust] gregarious-read-0 solitary-read-1.
GACUAGAAGCGGGCAGUGCAAUCGA
>lmi-siR-2947 [organism=migratory locust] gregarious-read-0 solitary-read-1.
UAGAAGCGGGCAGUGCAAUCGAAGGAG
>lmi-siR-2948 [organism=migratory locust] gregarious-read-0 solitary-read-1.
AUUAUUAUUCCAAACUAAAA
>lmi-siR-2949 [organism=migratory locust] gregarious-read-0 solitary-read-1.
GGAAAAUUGUUCGGUUCUUU
>lmi-siR-2950 [organism=migratory locust] gregarious-read-0 solitary-read-1.
GAAAAUUGUUCGGUUCUUUGGAA
>lmi-siR-2951 [organism=migratory locust] gregarious-read-0 solitary-read-1.
AGGUUGAUGAGAAUGGGAAGAU
>lmi-siR-2952 [organism=migratory locust] gregarious-read-0 solitary-read-1.
UAAGGUUGAUGAGAAUGGGAAGAUU
>lmi-siR-2953 [organism=migratory locust] gregarious-read-0 solitary-read-1.
AUAAGGUUGAUGAGAAUGGG
>lmi-siR-2954 [organism=migratory locust] gregarious-read-0 solitary-read-1.
UACGGUGAAUUGCGGAGUAU
>lmi-siR-2955 [organism=migratory locust] gregarious-read-0 solitary-read-1.
UACGGUGAAUUGCGGAGUAUGUAUGUA
>lmi-siR-2956 [organism=migratory locust] gregarious-read-0 solitary-read-1.
GUAUUACUUGUUACAGACUGCUUA
>lmi-siR-2957 [organism=migratory locust] gregarious-read-0 solitary-read-1.
AGGAGGAGGACUCAGAGGCCAUGC
>lmi-siR-2958 [organism=migratory locust] gregarious-read-0 solitary-read-1.
AGGAGGAGGACUCAGAGGCCAU
>lmi-siR-2959 [organism=migratory locust] gregarious-read-0 solitary-read-1.
UUUUGAAUCUGCUUACUGUAUUCGUCC
>lmi-siR-2960 [organism=migratory locust] gregarious-read-0 solitary-read-1.
UUUGAAUCUGCUUACUGUAU
>lmi-siR-2961 [organism=migratory locust] gregarious-read-0 solitary-read-1.
UUGAAUCUGCUUACUGUAUUCGUCCCUC
>lmi-siR-2962 [organism=migratory locust] gregarious-read-0 solitary-read-1.
UUUGAAUCUGCUUACUGUAUU
>lmi-siR-2963 [organism=migratory locust] gregarious-read-0 solitary-read-1.
GAGGACGUCCAGAAGCUUGUUGACA
>lmi-siR-2964 [organism=migratory locust] gregarious-read-0 solitary-read-1.
GUAGAGGACGUCCAGAAGCUUGUUGA
>lmi-siR-2965 [organism=migratory locust] gregarious-read-0 solitary-read-1.
UAGAGGACGUCCAGAAGCUUGUUGAC
>lmi-siR-2966 [organism=migratory locust] gregarious-read-0 solitary-read-1.
CCAUUGAGCGAAAGGCUGGUCU
>lmi-siR-2967 [organism=migratory locust] gregarious-read-0 solitary-read-1.
GCACACACUGUACAAGGAUUAGGUUGU
>lmi-siR-2968 [organism=migratory locust] gregarious-read-0 solitary-read-1.
UUGCGGAGUAUGUAUGUAGAUGU
>lmi-siR-2969 [organism=migratory locust] gregarious-read-0 solitary-read-1.
UUGCGGAGUAUGUAUGUAGAUGUAGAU
>lmi-siR-2970 [organism=migratory locust] gregarious-read-0 solitary-read-1.
CGGAGUAUGUAUGUAGAUGUAG
>lmi-siR-2971 [organism=migratory locust] gregarious-read-0 solitary-read-1.
UUGCGGAGUAUGUAUGUAGAUGUAGAUG
>lmi-siR-2972 [organism=migratory locust] gregarious-read-0 solitary-read-1.
AUUGCGGAGUAUGUAUGUAGAUGUA
>lmi-siR-2973 [organism=migratory locust] gregarious-read-0 solitary-read-1.
UUGCGGAGUAUGUAUGUAGAUGUAGAUGU
>lmi-siR-2974 [organism=migratory locust] gregarious-read-0 solitary-read-1.
CAAGACUACGGACGAAUCAUUG
>lmi-siR-2975 [organism=migratory locust] gregarious-read-0 solitary-read-1.
GCAAAACGACAUGGACAGUUC
>lmi-siR-2976 [organism=migratory locust] gregarious-read-0 solitary-read-1.
CUGCAAAACGACAUGGACAGUU
>lmi-siR-2977 [organism=migratory locust] gregarious-read-0 solitary-read-1.
GCAAAACGACAUGGACAGUUCAA
>lmi-siR-2978 [organism=migratory locust] gregarious-read-0 solitary-read-1.
UACUGCAAAACGACAUGGACA
>lmi-siR-2979 [organism=migratory locust] gregarious-read-0 solitary-read-1.
UACAAACAGAAUUAACAGACCUCAUUGCAU
>lmi-siR-2980 [organism=migratory locust] gregarious-read-0 solitary-read-1.
UCCUGCAUGGACAAGGUAACCAAUCUGU
>lmi-siR-2981 [organism=migratory locust] gregarious-read-0 solitary-read-1.
UUUAGUUCUUGGUCACACAACAGCAGCU
>lmi-siR-2982 [organism=migratory locust] gregarious-read-0 solitary-read-1.
GAGAGGAGAAAGGGAAGGAUAUGG
>lmi-siR-2983 [organism=migratory locust] gregarious-read-0 solitary-read-1.
UAAAAUAAGAGAAAUCAGAUCGAAAACGG
>lmi-siR-2984 [organism=migratory locust] gregarious-read-0 solitary-read-1.
GAGGAACAACCGGACGCCUGCGGC
>lmi-siR-2985 [organism=migratory locust] gregarious-read-0 solitary-read-1.
UCGAGGAACAACCGGACGCCUGCGGC
>lmi-siR-2986 [organism=migratory locust] gregarious-read-0 solitary-read-1.
CGAGGAACAACCGGACGCCU
>lmi-siR-2987 [organism=migratory locust] gregarious-read-0 solitary-read-1.
UGCACUACAGCAACAACGACUGGUGC
>lmi-siR-2988 [organism=migratory locust] gregarious-read-0 solitary-read-1.
GCACUGAGAUGCACUCGUCA
>lmi-siR-2989 [organism=migratory locust] gregarious-read-0 solitary-read-1.
CACUGAGAUGCACUCGUCAG
>lmi-siR-2990 [organism=migratory locust] gregarious-read-0 solitary-read-1.
UAAAAUAUGUAUAUGGAAGGUGAUGCU
>lmi-siR-2991 [organism=migratory locust] gregarious-read-0 solitary-read-1.
UGAUGGACAUUGAGUAGGUUA
>lmi-siR-2992 [organism=migratory locust] gregarious-read-0 solitary-read-1.
AUGAUGGACAUUGAGUAGGUUAA
>lmi-siR-2993 [organism=migratory locust] gregarious-read-0 solitary-read-1.
CAAUUCUGUUCAGUACCUCCUCA
>lmi-siR-2994 [organism=migratory locust] gregarious-read-0 solitary-read-1.
UUGUAAUAAUGACUAUGUGGCA
>lmi-siR-2995 [organism=migratory locust] gregarious-read-0 solitary-read-1.
UCAGAAGGAAGCGUUGAUUGUGUUG
>lmi-siR-2996 [organism=migratory locust] gregarious-read-0 solitary-read-1.
UGCCGAUAUAAAGGAUGAUGCGCC
>lmi-siR-2997 [organism=migratory locust] gregarious-read-0 solitary-read-1.
AAUGCCGAUAUAAAGGAUGAUGCGCCGG
>lmi-siR-2998 [organism=migratory locust] gregarious-read-0 solitary-read-1.
CUGGAUUGCAGUGGGUGAGGAUGCUA
>lmi-siR-2999 [organism=migratory locust] gregarious-read-0 solitary-read-1.
ACUGGAUUGCAGUGGGUGAGGAUGCUA
>lmi-siR-3000 [organism=migratory locust] gregarious-read-0 solitary-read-1.
AACUGGAUUGCAGUGGGUGAGGA
>lmi-siR-3001 [organism=migratory locust] gregarious-read-0 solitary-read-1.
UGGAUUGCAGUGGGUGAGGAUGC
>lmi-siR-3002 [organism=migratory locust] gregarious-read-0 solitary-read-1.
AAUAGUGUGUGUGUAUGGAUGUUA
>lmi-siR-3003 [organism=migratory locust] gregarious-read-0 solitary-read-1.
ACAACACUGUACUCAAAGCUAAGCCUC
>lmi-siR-3004 [organism=migratory locust] gregarious-read-0 solitary-read-1.
GUAUGGGAGUGAAACAUGGACGAUA
>lmi-siR-3005 [organism=migratory locust] gregarious-read-0 solitary-read-1.
CUUGUAUGGGAGUGAAACAUGG
>lmi-siR-3006 [organism=migratory locust] gregarious-read-0 solitary-read-1.
AGAAUGGCAAUGGGUAGAAAAGCGU
>lmi-siR-3007 [organism=migratory locust] gregarious-read-0 solitary-read-1.
AAUGGCAAUGGGUAGAAAAGCG
>lmi-siR-3008 [organism=migratory locust] gregarious-read-0 solitary-read-1.
UAUUGCAGUCAGUAACUUUGU
>lmi-siR-3009 [organism=migratory locust] gregarious-read-0 solitary-read-1.
CACCAAUUCUUCGUUGAACCUG
>lmi-siR-3010 [organism=migratory locust] gregarious-read-0 solitary-read-1.
UCAAACUGAGCCCUAAUAUAUUCCUGAAU
>lmi-siR-3011 [organism=migratory locust] gregarious-read-0 solitary-read-1.
ACAGGUGGGAGGGCGAGGUUA
>lmi-siR-3012 [organism=migratory locust] gregarious-read-0 solitary-read-1.
AAAUGGAAUGGUAGCACGAGA
>lmi-siR-3013 [organism=migratory locust] gregarious-read-0 solitary-read-1.
UGGAGAAUGGCGUAUUGUAUCA
>lmi-siR-3014 [organism=migratory locust] gregarious-read-0 solitary-read-1.
CAAUACACACUGCACUAUGCAAAUCACA
>lmi-siR-3015 [organism=migratory locust] gregarious-read-0 solitary-read-1.
UACACACUGCACUAUGCAAAUCACACGUU
>lmi-siR-3016 [organism=migratory locust] gregarious-read-0 solitary-read-1.
CCUUAUACUAAAGACAGCACAAACAUCCA
>lmi-siR-3017 [organism=migratory locust] gregarious-read-0 solitary-read-1.
UCGGACAAUUUUGGUAUGGAAGGUCAA
>lmi-siR-3018 [organism=migratory locust] gregarious-read-0 solitary-read-1.
UAUCGGACAAUUUUGGUAUGGAAG
>lmi-siR-3019 [organism=migratory locust] gregarious-read-0 solitary-read-1.
UUAUCGGACAAUUUUGGUAUGGAAGGUC
>lmi-siR-3020 [organism=migratory locust] gregarious-read-0 solitary-read-1.
AUCGGACAAUUUUGGUAUGGAAGGU
>lmi-siR-3021 [organism=migratory locust] gregarious-read-0 solitary-read-1.
GGGGGAAGAUGGCACUGAAGA
>lmi-siR-3022 [organism=migratory locust] gregarious-read-0 solitary-read-1.
GGAAGAUGGCACUGAAGAGGC
>lmi-siR-3023 [organism=migratory locust] gregarious-read-0 solitary-read-1.
AAUCGGUGAAUAUGGGUUGCG
>lmi-siR-3024 [organism=migratory locust] gregarious-read-0 solitary-read-1.
UCAUCAACUUCCCCAUGUGAGCUGUUCU
>lmi-siR-3025 [organism=migratory locust] gregarious-read-0 solitary-read-1.
GGGCUUCGAGGACCCCGACGUGGC
>lmi-siR-3026 [organism=migratory locust] gregarious-read-0 solitary-read-1.
UGCUGAGCGUGUGCAAGAGGAGAG
>lmi-siR-3027 [organism=migratory locust] gregarious-read-0 solitary-read-1.
GAUGUAACCUUGAGUCAGCU
>lmi-siR-3028 [organism=migratory locust] gregarious-read-0 solitary-read-1.
UAGUUUGUAAGCUUAGGGACU
>lmi-siR-3029 [organism=migratory locust] gregarious-read-0 solitary-read-1.
AUAAGUUAGUGUCACAGGAGU
>lmi-siR-3030 [organism=migratory locust] gregarious-read-0 solitary-read-1.
UGCACCGGUGUUGAGGCAGACAAGAUCG
>lmi-siR-3031 [organism=migratory locust] gregarious-read-0 solitary-read-1.
CACCGGUGUUGAGGCAGACAAGAUCGA
>lmi-siR-3032 [organism=migratory locust] gregarious-read-0 solitary-read-1.
UGCACCGGUGUUGAGGCAGACAAGAUCGA
>lmi-siR-3033 [organism=migratory locust] gregarious-read-0 solitary-read-1.
UGCACCGGUGUUGAGGCAGACAAGAUC
>lmi-siR-3034 [organism=migratory locust] gregarious-read-0 solitary-read-1.
GUCAUCAGUCCGUAGCUUACAAAC
>lmi-siR-3035 [organism=migratory locust] gregarious-read-0 solitary-read-1.
CAUCAGUCCGUAGCUUACAA
>lmi-siR-3036 [organism=migratory locust] gregarious-read-0 solitary-read-1.
GUCAUCAGUCCGUAGCUUACA
>lmi-siR-3037 [organism=migratory locust] gregarious-read-0 solitary-read-1.
CACAACUCCCCCAGCCAUGAACACCCUG
>lmi-siR-3038 [organism=migratory locust] gregarious-read-0 solitary-read-1.
UGAUGGAAGAACAGUGGAAACGAAGCGA
>lmi-siR-3039 [organism=migratory locust] gregarious-read-0 solitary-read-1.
GAUGGAAGAACAGUGGAAACGAAGCG
>lmi-siR-3040 [organism=migratory locust] gregarious-read-0 solitary-read-1.
UGAAGAACCUGAGAGUGCAUUGUUAA
>lmi-siR-3041 [organism=migratory locust] gregarious-read-0 solitary-read-1.
UCAGAUUUGGGUAAAGACGCUCGCA
>lmi-siR-3042 [organism=migratory locust] gregarious-read-0 solitary-read-1.
UGUCAUUUCAAAGCAAUGGCGCACUGA
>lmi-siR-3043 [organism=migratory locust] gregarious-read-0 solitary-read-1.
UAAAGACUGACCCAAGCACUGG
>lmi-siR-3044 [organism=migratory locust] gregarious-read-0 solitary-read-1.
UGCAUAUCGGAGAGUUGAGU
>lmi-siR-3045 [organism=migratory locust] gregarious-read-0 solitary-read-1.
AACCAAUCUGCUUGAGCGACGU
>lmi-siR-3046 [organism=migratory locust] gregarious-read-0 solitary-read-1.
AGGAUGGCAUAGGAGAAAAGCUGCUGU
>lmi-siR-3047 [organism=migratory locust] gregarious-read-0 solitary-read-1.
CAUCAGUCAUCGUCGCGGCCUG
>lmi-siR-3048 [organism=migratory locust] gregarious-read-0 solitary-read-1.
AUCAGUCAUCGUCGCGGCCUGUC
>lmi-siR-3049 [organism=migratory locust] gregarious-read-0 solitary-read-1.
CAUCAGUCAUCGUCGCGGCCUGU
>lmi-siR-3050 [organism=migratory locust] gregarious-read-0 solitary-read-1.
CCCAUCAGUCAUCGUCGCGGCC
>lmi-siR-3051 [organism=migratory locust] gregarious-read-0 solitary-read-1.
AUCAGUCAUCGUCGCGGCCUGU
>lmi-siR-3052 [organism=migratory locust] gregarious-read-0 solitary-read-1.
AGAAGGACAACGCGCUCGAUCGC
>lmi-siR-3053 [organism=migratory locust] gregarious-read-0 solitary-read-1.
AGUAGAUCGCAGGCGGAGCAACGUAGCG
>lmi-siR-3054 [organism=migratory locust] gregarious-read-0 solitary-read-1.
AGUAGAUCGCAGGCGGAGCAACG
>lmi-siR-3055 [organism=migratory locust] gregarious-read-0 solitary-read-1.
AGUAGAUCGCAGGCGGAGCAACGUA
>lmi-siR-3056 [organism=migratory locust] gregarious-read-0 solitary-read-1.
UUUCAGUGAUGGAUUCCUUGCAUAACC
>lmi-siR-3057 [organism=migratory locust] gregarious-read-0 solitary-read-1.
UCAGUGAUGGAUUCCUUGCAUAACCAAU
>lmi-siR-3058 [organism=migratory locust] gregarious-read-0 solitary-read-1.
UACUCCAGCGUCUCCAAGUCU
>lmi-siR-3059 [organism=migratory locust] gregarious-read-0 solitary-read-1.
CGACGACGACGAUGAUGAUGAUGAUG
>lmi-siR-3060 [organism=migratory locust] gregarious-read-0 solitary-read-1.
UGGUAGGGAGUUUGGAGGGAUG
>lmi-siR-3061 [organism=migratory locust] gregarious-read-0 solitary-read-1.
AAUUUUAAAGAACGAGAUGACGU
>lmi-siR-3062 [organism=migratory locust] gregarious-read-0 solitary-read-1.
UACAGGAUCUGGGAUGGGAAUCAUU
>lmi-siR-3063 [organism=migratory locust] gregarious-read-0 solitary-read-1.
AUGAUGAUGAUGAUGAUGAUGACGA
>lmi-siR-3064 [organism=migratory locust] gregarious-read-0 solitary-read-1.
CAAGACCAAGCACUGGCCCU
>lmi-siR-3065 [organism=migratory locust] gregarious-read-0 solitary-read-1.
CGGAUUAUUAAUUUUAGUGCAU
>lmi-siR-3066 [organism=migratory locust] gregarious-read-0 solitary-read-1.
AGAGAAAUGCAAGACACUGGGAA
>lmi-siR-3067 [organism=migratory locust] gregarious-read-0 solitary-read-1.
AGAGAAAUGCAAGACACUGGGAAUCAC
>lmi-siR-3068 [organism=migratory locust] gregarious-read-0 solitary-read-1.
AGAGAAAUGCAAGACACUGGGAAUCACA
>lmi-siR-3069 [organism=migratory locust] gregarious-read-0 solitary-read-1.
AGAGAAAUGCAAGACACUGG
>lmi-siR-3070 [organism=migratory locust] gregarious-read-0 solitary-read-1.
CAGAGAAAUGCAAGACACUG
>lmi-siR-3071 [organism=migratory locust] gregarious-read-0 solitary-read-1.
AGCGGCACCGUCGACGCCAUCUACCU
>lmi-siR-3072 [organism=migratory locust] gregarious-read-0 solitary-read-1.
CGCUGGAGGCGAUGCAGGUGCCCUACC
>lmi-siR-3073 [organism=migratory locust] gregarious-read-0 solitary-read-1.
AAGAAAGCAAACGGAAAGCUGA
>lmi-siR-3074 [organism=migratory locust] gregarious-read-0 solitary-read-1.
UGUAGAAAAAUGUAAGGUGAUG
>lmi-siR-3075 [organism=migratory locust] gregarious-read-0 solitary-read-1.
UAGAAAAAUGUAAGGUGAUGCGC
>lmi-siR-3076 [organism=migratory locust] gregarious-read-0 solitary-read-1.
GAAAAAUGUAAGGUGAUGCGCA
>lmi-siR-3077 [organism=migratory locust] gregarious-read-0 solitary-read-1.
CUUUAGGAGGAGGUGCAGGA
>lmi-siR-3078 [organism=migratory locust] gregarious-read-0 solitary-read-1.
UUAUAGUUGACAGCGGGCCA
>lmi-siR-3079 [organism=migratory locust] gregarious-read-0 solitary-read-1.
AAUGCAGGCAAGACUUCAUGAA
>lmi-siR-3080 [organism=migratory locust] gregarious-read-0 solitary-read-1.
CCAUGCAGGAGGAGCUCAAGGAGGC
>lmi-siR-3081 [organism=migratory locust] gregarious-read-0 solitary-read-1.
AGGCCAUGCAGGAGGAGCUCAAGGAGGCC
>lmi-siR-3082 [organism=migratory locust] gregarious-read-0 solitary-read-1.
GCCAACCUGCGAGCCGAAAAG
>lmi-siR-3083 [organism=migratory locust] gregarious-read-0 solitary-read-1.
UUUGUGCCGUCCUAGUUCGUAAGU
>lmi-siR-3084 [organism=migratory locust] gregarious-read-0 solitary-read-1.
UUGUGCCGUCCUAGUUCGUAAGU
>lmi-siR-3085 [organism=migratory locust] gregarious-read-0 solitary-read-1.
UGAACCUCUCCGCAUUCACAAAGAGCAU
>lmi-siR-3086 [organism=migratory locust] gregarious-read-0 solitary-read-1.
ACACUGUAAGUGCACAAGACCA
>lmi-siR-3087 [organism=migratory locust] gregarious-read-0 solitary-read-1.
CAUGGCGGACGAUGAGGCAAAGAAA
>lmi-siR-3088 [organism=migratory locust] gregarious-read-0 solitary-read-1.
ACCGCCUUCCUUGGUCAGGGAC
>lmi-siR-3089 [organism=migratory locust] gregarious-read-0 solitary-read-1.
AUGGCUGGUUCUCCCAGAGACUUCAGUA
>lmi-siR-3090 [organism=migratory locust] gregarious-read-0 solitary-read-1.
UCCGGCACACAAUUUUAAUCUG
>lmi-siR-3091 [organism=migratory locust] gregarious-read-0 solitary-read-1.
CCGGCACACAAUUUUAAUCUGC
>lmi-siR-3092 [organism=migratory locust] gregarious-read-0 solitary-read-1.
CGGCACACAAUUUUAAUCUGCC
>lmi-siR-3093 [organism=migratory locust] gregarious-read-0 solitary-read-1.
UAAAUUAGAGACAUGUCUGUGA
>lmi-siR-3094 [organism=migratory locust] gregarious-read-0 solitary-read-1.
CUUUCCACUUCUUUCACCUCUG
>lmi-siR-3095 [organism=migratory locust] gregarious-read-0 solitary-read-1.
UGGGGUUGUUUUGGUAUUGGAU
>lmi-siR-3096 [organism=migratory locust] gregarious-read-0 solitary-read-1.
CUGGGGUUGUUUUGGUAUUGGAU
>lmi-siR-3097 [organism=migratory locust] gregarious-read-0 solitary-read-1.
UGGGGUUGUUUUGGUAUUGG
>lmi-siR-3098 [organism=migratory locust] gregarious-read-0 solitary-read-1.
CAACGACUCAGGAAACGAAUUUGGCA
>lmi-siR-3099 [organism=migratory locust] gregarious-read-0 solitary-read-1.
CAACGACUCAGGAAACGAAUUUG
>lmi-siR-3100 [organism=migratory locust] gregarious-read-0 solitary-read-1.
CGACUCAGGAAACGAAUUUGG
>lmi-siR-3101 [organism=migratory locust] gregarious-read-0 solitary-read-1.
GUCAACGACUCAGGAAACGA
>lmi-siR-3102 [organism=migratory locust] gregarious-read-0 solitary-read-1.
UUGGUGCGAAGAAUGGCAGCUAGCU
>lmi-siR-3103 [organism=migratory locust] gregarious-read-0 solitary-read-1.
UCACGUCAGACAAGGAGAUGCU
>lmi-siR-3104 [organism=migratory locust] gregarious-read-0 solitary-read-1.
GAAGGACGGCCAGCUCAUCCCGGAGA
>lmi-siR-3105 [organism=migratory locust] gregarious-read-0 solitary-read-1.
UAAUGCUGUGAUUGGUUGCGAUCCGCGG
>lmi-siR-3106 [organism=migratory locust] gregarious-read-0 solitary-read-1.
AGAAGGGAUAGAUUGGUUGGACACAU
>lmi-siR-3107 [organism=migratory locust] gregarious-read-0 solitary-read-1.
UUCUCAUGAAGUUGGAUGGA
>lmi-siR-3108 [organism=migratory locust] gregarious-read-0 solitary-read-1.
CAUGAAGUUGGAUGGAAGUACAAGCA
>lmi-siR-3109 [organism=migratory locust] gregarious-read-0 solitary-read-1.
UCAUGAAGUUGGAUGGAAGUAC
>lmi-siR-3110 [organism=migratory locust] gregarious-read-0 solitary-read-1.
CAGAACAGCAGGAAACUCGGCA
>lmi-siR-3111 [organism=migratory locust] gregarious-read-0 solitary-read-1.
ACUGAAAAUGUGUACAAACUG
>lmi-siR-3112 [organism=migratory locust] gregarious-read-0 solitary-read-1.
CUGGAGAGCAAAGGAUUCGAUC
>lmi-siR-3113 [organism=migratory locust] gregarious-read-0 solitary-read-1.
CCCGGAGCAGGUGGAGUACA
>lmi-siR-3114 [organism=migratory locust] gregarious-read-0 solitary-read-1.
GAGAAGGGAAGAAGAAAGGAUGGGA
>lmi-siR-3115 [organism=migratory locust] gregarious-read-0 solitary-read-1.
CGAGAGUAACUCGGGCGUCCGA
>lmi-siR-3116 [organism=migratory locust] gregarious-read-0 solitary-read-1.
AUCAACAGAUACUGAAGAAGGGAUUUA
>lmi-siR-3117 [organism=migratory locust] gregarious-read-0 solitary-read-1.
ACAGAUACUGAAGAAGGGAUUUAUG
>lmi-siR-3118 [organism=migratory locust] gregarious-read-0 solitary-read-1.
CCCUGAAGGCAGCAGAGCACAGAUGG
>lmi-siR-3119 [organism=migratory locust] gregarious-read-0 solitary-read-1.
AGAUAAGAGAAAUUAGGGCUCGUACGG
>lmi-siR-3120 [organism=migratory locust] gregarious-read-0 solitary-read-1.
UAAGAGAAAUUAGGGCUCGUACG
>lmi-siR-3121 [organism=migratory locust] gregarious-read-0 solitary-read-1.
AAGAGAAAUUAGGGCUCGUACG
>lmi-siR-3122 [organism=migratory locust] gregarious-read-0 solitary-read-1.
AAGAGAAAUUAGGGCUCGUACGGAGGC
>lmi-siR-3123 [organism=migratory locust] gregarious-read-0 solitary-read-1.
UAAGAGAAAUUAGGGCUCGUACGGAGGC
>lmi-siR-3124 [organism=migratory locust] gregarious-read-0 solitary-read-1.
AAGAUAAGAGAAAUUAGGGCUC
>lmi-siR-3125 [organism=migratory locust] gregarious-read-0 solitary-read-1.
AAGAGGGUUGAGGUCAGGAGAGCG
>lmi-siR-3126 [organism=migratory locust] gregarious-read-0 solitary-read-1.
AGAGGGUUGAGGUCAGGAGAGCGUG
>lmi-siR-3127 [organism=migratory locust] gregarious-read-0 solitary-read-1.
UAAGGCGGACAGCCGACUUCGGU
>lmi-siR-3128 [organism=migratory locust] gregarious-read-0 solitary-read-1.
GGCAGACUGGCAAAACAGCCUUGGCU
>lmi-siR-3129 [organism=migratory locust] gregarious-read-0 solitary-read-1.
CAGGCAGACUGGCAAAACAG
>lmi-siR-3130 [organism=migratory locust] gregarious-read-0 solitary-read-1.
GAUUAAAGGAGUUGGCCGACGCUAUGCG
>lmi-siR-3131 [organism=migratory locust] gregarious-read-0 solitary-read-1.
GCGAUGAAGCUGGAGAAGGACAAU
>lmi-siR-3132 [organism=migratory locust] gregarious-read-0 solitary-read-1.
AUGAAGCUGGAGAAGGACAAUGCC
>lmi-siR-3133 [organism=migratory locust] gregarious-read-0 solitary-read-1.
CGAUGAAGCUGGAGAAGGACA
>lmi-siR-3134 [organism=migratory locust] gregarious-read-0 solitary-read-1.
CGAUGAAGCUGGAGAAGGACAAUGC
>lmi-siR-3135 [organism=migratory locust] gregarious-read-0 solitary-read-1.
AGUAGAACAAACGGAGAUGUAUGC
>lmi-siR-3136 [organism=migratory locust] gregarious-read-0 solitary-read-1.
GAAACAUGUACAAGCUGUUGGUGCUG
>lmi-siR-3137 [organism=migratory locust] gregarious-read-0 solitary-read-1.
AAAUUUGGUGCUGAUCGGUU
>lmi-siR-3138 [organism=migratory locust] gregarious-read-0 solitary-read-1.
GGAAAGGAAAAAGAGAGAAGAGGAG
>lmi-siR-3139 [organism=migratory locust] gregarious-read-0 solitary-read-1.
AAGGAAAAAGAGAGAAGAGGA
>lmi-siR-3140 [organism=migratory locust] gregarious-read-0 solitary-read-1.
UGUAAAAUCGAUAAGCGGGUCA
>lmi-siR-3141 [organism=migratory locust] gregarious-read-0 solitary-read-1.
GGGACUUAACUGCGGGGUCAUCAGU
>lmi-siR-3142 [organism=migratory locust] gregarious-read-0 solitary-read-1.
GGGACUUAACUGCGGGGUCAUC
>lmi-siR-3143 [organism=migratory locust] gregarious-read-0 solitary-read-1.
CGCGGCCUGUCCCCUAGACUG
>lmi-siR-3144 [organism=migratory locust] gregarious-read-0 solitary-read-1.
CGGCCUGUCCCCUAGACUGCCA
>lmi-siR-3145 [organism=migratory locust] gregarious-read-0 solitary-read-1.
AGAGAAAUUAGGGCUCGUAC
>lmi-siR-3146 [organism=migratory locust] gregarious-read-0 solitary-read-1.
AGAAAUUAGGGCUCGUACGGA
>lmi-siR-3147 [organism=migratory locust] gregarious-read-0 solitary-read-1.
CCUGGGUGAGAGACUGACAGACGAU
>lmi-siR-3148 [organism=migratory locust] gregarious-read-0 solitary-read-1.
AAGCUGAGCGUGCUGGAUCACC
>lmi-siR-3149 [organism=migratory locust] gregarious-read-0 solitary-read-1.
CCCAGGAUAGUGAUGAUUGGUACA
>lmi-siR-3150 [organism=migratory locust] gregarious-read-0 solitary-read-1.
GGACUAUUACCGACGAGGAC
>lmi-siR-3151 [organism=migratory locust] gregarious-read-0 solitary-read-1.
GCCAGGACUAUUACCGACGAG
>lmi-siR-3152 [organism=migratory locust] gregarious-read-0 solitary-read-1.
CAGAAAAAGACUCUGGUUGCAU
>lmi-siR-3153 [organism=migratory locust] gregarious-read-0 solitary-read-1.
CAGAAAAAGACUCUGGUUGCAUU
>lmi-siR-3154 [organism=migratory locust] gregarious-read-0 solitary-read-1.
UCGGUAUUUACCUUGUUUCUGAUGGC
>lmi-siR-3155 [organism=migratory locust] gregarious-read-0 solitary-read-1.
GCGGAGCGGCCGAGCGCAUU
>lmi-siR-3156 [organism=migratory locust] gregarious-read-0 solitary-read-1.
AGAAGAUUGUCCGAGCAUGUAAAAAG
>lmi-siR-3157 [organism=migratory locust] gregarious-read-0 solitary-read-1.
UGCUGAUGAUGCUGUGGUGUA
>lmi-siR-3158 [organism=migratory locust] gregarious-read-0 solitary-read-1.
UGCUGAUGAUGCUGUGGUGUAUGGGAG
>lmi-siR-3159 [organism=migratory locust] gregarious-read-0 solitary-read-1.
UGAUGAUGCUGUGGUGUAUGGGA
>lmi-siR-3160 [organism=migratory locust] gregarious-read-0 solitary-read-1.
UUGCUGAUGAUGCUGUGGUGUAU
>lmi-siR-3161 [organism=migratory locust] gregarious-read-0 solitary-read-1.
UAUCCUUUCUUCCAGGAGUGCUAGUCU
>lmi-siR-3162 [organism=migratory locust] gregarious-read-0 solitary-read-1.
CCUUUCUUCCAGGAGUGCUAGUCUUG
>lmi-siR-3163 [organism=migratory locust] gregarious-read-0 solitary-read-1.
GGCAACGACUCUAGCAACGAC
>lmi-siR-3164 [organism=migratory locust] gregarious-read-0 solitary-read-1.
GGCAACGACUCUAGCAACGA
>lmi-siR-3165 [organism=migratory locust] gregarious-read-0 solitary-read-1.
UGCUCGCCGUCGGAGGUUCGAGU
>lmi-siR-3166 [organism=migratory locust] gregarious-read-0 solitary-read-1.
UAGUUAAGUCCCAUAAGCUUAACA
>lmi-siR-3167 [organism=migratory locust] gregarious-read-0 solitary-read-1.
UUCGUUAAAUUUGCUACUGGCGUC
>lmi-siR-3168 [organism=migratory locust] gregarious-read-0 solitary-read-1.
GGCAAGCAGUUGGAAGAUGG
>lmi-siR-3169 [organism=migratory locust] gregarious-read-0 solitary-read-1.
UGCAGGCAAGCAGUUGGAAGAUGGA
>lmi-siR-3170 [organism=migratory locust] gregarious-read-0 solitary-read-1.
UGCUGGCAAGCAGUUGGAAG
>lmi-siR-3171 [organism=migratory locust] gregarious-read-0 solitary-read-1.
GCUGGCAAGCAGUUGGAAGAUG
>lmi-siR-3172 [organism=migratory locust] gregarious-read-0 solitary-read-1.
CACGAAAGGGAGAGCAACAGGG
>lmi-siR-3173 [organism=migratory locust] gregarious-read-0 solitary-read-1.
UCGCUGCAGAGCGCGCGGUUGCUCGC
>lmi-siR-3174 [organism=migratory locust] gregarious-read-0 solitary-read-1.
AUCAGAAAAACGGGACAAGAGAACU
>lmi-siR-3175 [organism=migratory locust] gregarious-read-0 solitary-read-1.
GGUACUGGCGGAAGUAAAGUUG
>lmi-siR-3176 [organism=migratory locust] gregarious-read-0 solitary-read-1.
AAUUGAAGAGACUUGUGCAACAUCCUA
>lmi-siR-3177 [organism=migratory locust] gregarious-read-0 solitary-read-1.
UUGAAGAGACUUGUGCAACAUCC
>lmi-siR-3178 [organism=migratory locust] gregarious-read-0 solitary-read-1.
AUUGAAGAGACUUGUGCAAC
>lmi-siR-3179 [organism=migratory locust] gregarious-read-0 solitary-read-1.
CCACUUAUGACGUCACUGCU
>lmi-siR-3180 [organism=migratory locust] gregarious-read-0 solitary-read-1.
GAAGGUAAACAAAUACACACACA
>lmi-siR-3181 [organism=migratory locust] gregarious-read-0 solitary-read-1.
AAGGAAGGUAAACAAAUACACA
>lmi-siR-3182 [organism=migratory locust] gregarious-read-0 solitary-read-1.
GUAAACAAAUACACACACAC
>lmi-siR-3183 [organism=migratory locust] gregarious-read-0 solitary-read-1.
GCUUCGUCAGGCAGAAGGGAAGGAGA
>lmi-siR-3184 [organism=migratory locust] gregarious-read-0 solitary-read-1.
CUGCUUCGUCAGGCAGAAGGGAAGGAG
>lmi-siR-3185 [organism=migratory locust] gregarious-read-0 solitary-read-1.
UUCGUCAGGCAGAAGGGAAGGAGAG
>lmi-siR-3186 [organism=migratory locust] gregarious-read-0 solitary-read-1.
UGAGGAAUGUUUUGUGGUGUGUUCG
>lmi-siR-3187 [organism=migratory locust] gregarious-read-0 solitary-read-1.
GAGGAAUGUUUUGUGGUGUGUUCGACAGC
>lmi-siR-3188 [organism=migratory locust] gregarious-read-0 solitary-read-1.
UUAGAUUAGGUAACGAAACAA
>lmi-siR-3189 [organism=migratory locust] gregarious-read-0 solitary-read-1.
GGAGAGCAACAGGGCCGAGACG
>lmi-siR-3190 [organism=migratory locust] gregarious-read-0 solitary-read-1.
GAGUUACUGGAGGCAUGAAGGUUAA
>lmi-siR-3191 [organism=migratory locust] gregarious-read-0 solitary-read-1.
UGAGGAGCUACGGCAACCUGGGACA
>lmi-siR-3192 [organism=migratory locust] gregarious-read-0 solitary-read-1.
GCAUUUAAGGACAAGUAUAAACA
>lmi-siR-3193 [organism=migratory locust] gregarious-read-0 solitary-read-1.
UAGUUUGUAAGUUUAGGGGC
>lmi-siR-3194 [organism=migratory locust] gregarious-read-0 solitary-read-1.
UUGUAAGUUUAGGGGCUGAUGA
>lmi-siR-3195 [organism=migratory locust] gregarious-read-0 solitary-read-1.
UUCAUAGAGCUGCAUAAAAAUAUCACUC
>lmi-siR-3196 [organism=migratory locust] gregarious-read-0 solitary-read-1.
GGCUAAGGCUGCUCUGCUGGGCUGAAA
>lmi-siR-3197 [organism=migratory locust] gregarious-read-0 solitary-read-1.
UGCGUGCGUGUUUGUAGAAGGCGU
>lmi-siR-3198 [organism=migratory locust] gregarious-read-0 solitary-read-1.
CCGGAGAUGCCAAGAUCAUGGA
>lmi-siR-3199 [organism=migratory locust] gregarious-read-0 solitary-read-1.
GAAGAAAUCGUUGGUUGGUG
>lmi-siR-3200 [organism=migratory locust] gregarious-read-0 solitary-read-1.
UGCACCAUUAUCGAAGGAACUGC
>lmi-siR-3201 [organism=migratory locust] gregarious-read-0 solitary-read-1.
ACCAUUAUCGAAGGAACUGCGGCAA
>lmi-siR-3202 [organism=migratory locust] gregarious-read-0 solitary-read-1.
AAACUAACCUAAGGACAACACA
>lmi-siR-3203 [organism=migratory locust] gregarious-read-0 solitary-read-1.
AGGUAAACUAACCUAAGGACAACACACA
>lmi-siR-3204 [organism=migratory locust] gregarious-read-0 solitary-read-1.
AAACUAACCUAAGGACAACACACA
>lmi-siR-3205 [organism=migratory locust] gregarious-read-0 solitary-read-1.
AUAAGUUGUGGAUUUGGUGAAAAG
>lmi-siR-3206 [organism=migratory locust] gregarious-read-0 solitary-read-1.
AUCAGGCUAUUGGAAAGAGUAA
>lmi-siR-3207 [organism=migratory locust] gregarious-read-0 solitary-read-1.
AGGACAAGCCGACGACGCUGCGCC
>lmi-siR-3208 [organism=migratory locust] gregarious-read-0 solitary-read-1.
UAUCAAUUGGAGGACAAUUUGCC
>lmi-siR-3209 [organism=migratory locust] gregarious-read-0 solitary-read-1.
AUUGAGCGCAUGGUCAACGAAGCU
>lmi-siR-3210 [organism=migratory locust] gregarious-read-0 solitary-read-1.
UCACUAAAGAAAUUGAUUCUACAGGAUA
>lmi-siR-3211 [organism=migratory locust] gregarious-read-0 solitary-read-1.
GUACUCAUGUGGACGACUUCA
>lmi-siR-3212 [organism=migratory locust] gregarious-read-0 solitary-read-1.
GAUGCUCUGAAAGAAUAUACUGAAG
>lmi-siR-3213 [organism=migratory locust] gregarious-read-0 solitary-read-1.
GCAUGACUAUUUCACAGAACUGGGAA
>lmi-siR-3214 [organism=migratory locust] gregarious-read-0 solitary-read-1.
AUGUGACUCGAUUUCAGCCAAUCAC
>lmi-siR-3215 [organism=migratory locust] gregarious-read-0 solitary-read-1.
AGUGUGCGCUGAUAUGAAAC
>lmi-siR-3216 [organism=migratory locust] gregarious-read-0 solitary-read-1.
AGUGUGCGCUGAUAUGAAACU
>lmi-siR-3217 [organism=migratory locust] gregarious-read-0 solitary-read-1.
UAGUAAUUCUGUCAGAGACA
>lmi-siR-3218 [organism=migratory locust] gregarious-read-0 solitary-read-1.
UGCUGGCUGAAGUCCAUUGCGUUGUGAG
>lmi-siR-3219 [organism=migratory locust] gregarious-read-0 solitary-read-1.
UAUAUGCUGGCUGAAGUCCAU
>lmi-siR-3220 [organism=migratory locust] gregarious-read-0 solitary-read-1.
GCUGGCUGAAGUCCAUUGCGUUGUGAGU
>lmi-siR-3221 [organism=migratory locust] gregarious-read-0 solitary-read-1.
UAAUGACCCAGCAUGCGUAAUAAUGCAC
>lmi-siR-3222 [organism=migratory locust] gregarious-read-0 solitary-read-1.
CAGCUAGAUUUGUUACCGGUAG
>lmi-siR-3223 [organism=migratory locust] gregarious-read-0 solitary-read-1.
CGGGAAAAGGAGAGUAGGUC
>lmi-siR-3224 [organism=migratory locust] gregarious-read-0 solitary-read-1.
CAGGCAGAAGGGAAGGAGAGG
>lmi-siR-3225 [organism=migratory locust] gregarious-read-0 solitary-read-1.
CAGGCAGAAGGGAAGGAGAGGG
>lmi-siR-3226 [organism=migratory locust] gregarious-read-0 solitary-read-1.
AGAUGUAUGGAGCUGAAGUUGCG
>lmi-siR-3227 [organism=migratory locust] gregarious-read-0 solitary-read-1.
AAAUGAUUGAGUUGUUGACA
>lmi-siR-3228 [organism=migratory locust] gregarious-read-0 solitary-read-1.
AAGGCAUUUUUAGUGUUUGCA
>lmi-siR-3229 [organism=migratory locust] gregarious-read-0 solitary-read-1.
ACGACGACGACGACGACGACGAC
>lmi-siR-3230 [organism=migratory locust] gregarious-read-0 solitary-read-1.
AGCAAUAAAGGAGGUAGAUGAGU
>lmi-siR-3231 [organism=migratory locust] gregarious-read-0 solitary-read-1.
AAGCAAUAAAGGAGGUAGAUGAG
>lmi-siR-3232 [organism=migratory locust] gregarious-read-0 solitary-read-1.
UGUGAAUAUGACAGAAGAGAACUG
>lmi-siR-3233 [organism=migratory locust] gregarious-read-0 solitary-read-1.
UGUGAAUAUGACAGAAGAGAACUGUGAA
>lmi-siR-3234 [organism=migratory locust] gregarious-read-0 solitary-read-1.
GUCUCCGGACUGAAGACCACAACAACA
>lmi-siR-3235 [organism=migratory locust] gregarious-read-0 solitary-read-1.
UCUCCGGACUGAAGACCACAACAACAAC
>lmi-siR-3236 [organism=migratory locust] gregarious-read-0 solitary-read-1.
GUCUCCGGACUGAAGACCACAAC
>lmi-siR-3237 [organism=migratory locust] gregarious-read-0 solitary-read-1.
UAAAGCUCUAGAACAGCGUAUACUGA
>lmi-siR-3238 [organism=migratory locust] gregarious-read-0 solitary-read-1.
CCGCAGUACCCCAUCAUUGUGA
>lmi-siR-3239 [organism=migratory locust] gregarious-read-0 solitary-read-1.
UAGGAAAGGAAAUGCCUAGUAGUGGUA
>lmi-siR-3240 [organism=migratory locust] gregarious-read-0 solitary-read-1.
UCUGGAUGAGAUAUACGCCUGGCUGG
>lmi-siR-3241 [organism=migratory locust] gregarious-read-0 solitary-read-1.
UAAAGACGACACAAACAUCCAUGCCCGA
>lmi-siR-3242 [organism=migratory locust] gregarious-read-0 solitary-read-1.
ACUAAAGACGACACAAACAUCCAUGCCC
>lmi-siR-3243 [organism=migratory locust] gregarious-read-0 solitary-read-1.
AGGAAAGCAGCUGAGAGGAGGAGA
>lmi-siR-3244 [organism=migratory locust] gregarious-read-0 solitary-read-1.
AGAGGAAAGCAGCUGAGAGGAGGA
>lmi-siR-3245 [organism=migratory locust] gregarious-read-0 solitary-read-1.
GGGUAACUGUUUGGGUCGAU
>lmi-siR-3246 [organism=migratory locust] gregarious-read-0 solitary-read-1.
CCCAGAGUGUUGUAGUAUGUGCUG
>lmi-siR-3247 [organism=migratory locust] gregarious-read-0 solitary-read-1.
CAACUGCUGGAGGAAGACCUGGAG
>lmi-siR-3248 [organism=migratory locust] gregarious-read-0 solitary-read-1.
UGCUGGAGGAAGACCUGGAG
>lmi-siR-3249 [organism=migratory locust] gregarious-read-0 solitary-read-1.
AAGACUCUGCAGGGCACUAAGG
>lmi-siR-3250 [organism=migratory locust] gregarious-read-0 solitary-read-1.
GAACCUCCGACGGCGAGCAACC
>lmi-siR-3251 [organism=migratory locust] gregarious-read-0 solitary-read-1.
CUCCUGCACCGUUGGUCUGCCGGC
>lmi-siR-3252 [organism=migratory locust] gregarious-read-0 solitary-read-1.
UGCACCGUUGGUCUGCCGGCAAC
>lmi-siR-3253 [organism=migratory locust] gregarious-read-0 solitary-read-1.
GCGGAGGAGAAGAGGAAACACAA
>lmi-siR-3254 [organism=migratory locust] gregarious-read-0 solitary-read-1.
GCAUAUAGACUCGUAAUGAAAGUAGC
>lmi-siR-3255 [organism=migratory locust] gregarious-read-0 solitary-read-1.
GUUAACAGAGCUUCUGAAGCAGGG
>lmi-siR-3256 [organism=migratory locust] gregarious-read-0 solitary-read-1.
UAACAGAGCUUCUGAAGCAGG
>lmi-siR-3257 [organism=migratory locust] gregarious-read-0 solitary-read-1.
AACUGGAGCAGAUCUGCAAUCCCAUC
>lmi-siR-3258 [organism=migratory locust] gregarious-read-0 solitary-read-1.
AAGGAACUGGAGCAGAUCUGCA
>lmi-siR-3259 [organism=migratory locust] gregarious-read-0 solitary-read-1.
AAGGAACUGGAGCAGAUCUGCAAUCCCAU
>lmi-siR-3260 [organism=migratory locust] gregarious-read-0 solitary-read-1.
GAACUGGAGCAGAUCUGCAAUCCCAUCAUU
>lmi-siR-3261 [organism=migratory locust] gregarious-read-0 solitary-read-1.
GAACUGGAGCAGAUCUGCAAU
>lmi-siR-3262 [organism=migratory locust] gregarious-read-0 solitary-read-1.
GAUGCCAAUUCGUAAGGACGAC
>lmi-siR-3263 [organism=migratory locust] gregarious-read-0 solitary-read-1.
UAGUUUGUAAGCUACGGACUGAUGA
>lmi-siR-3264 [organism=migratory locust] gregarious-read-0 solitary-read-1.
AGCUUGAUAGAAAAUCCAUCAGUAAA
>lmi-siR-3265 [organism=migratory locust] gregarious-read-0 solitary-read-1.
CAAGAAGUCGAAGGAAAGGCA
>lmi-siR-3266 [organism=migratory locust] gregarious-read-0 solitary-read-1.
CGAAUCUCGCUCUGUGGUGAU
>lmi-siR-3267 [organism=migratory locust] gregarious-read-0 solitary-read-1.
CCAAGUUGAAGCAGCAGUAGACAA
>lmi-siR-3268 [organism=migratory locust] gregarious-read-0 solitary-read-1.
GAAGAAAUUGAGCGCAUGGU
>lmi-siR-3269 [organism=migratory locust] gregarious-read-0 solitary-read-1.
UCGAGAGCGAUGUGCACAGCAGUCCAGC
>lmi-siR-3270 [organism=migratory locust] gregarious-read-0 solitary-read-1.
UGAACAGGAAGCUGCAGCUGAUU
>lmi-siR-3271 [organism=migratory locust] gregarious-read-0 solitary-read-1.
AAGAACGGGCUCGAGUCUUA
>lmi-siR-3272 [organism=migratory locust] gregarious-read-0 solitary-read-1.
ACGCAACUUAGUUUCCUGGAGGCAGAC
>lmi-siR-3273 [organism=migratory locust] gregarious-read-0 solitary-read-1.
GAGGAGCAGCAGAUGAAGAAGAAG
>lmi-siR-3274 [organism=migratory locust] gregarious-read-0 solitary-read-1.
GAGGAGCAGCAGAUGAAGAAGAA
>lmi-siR-3275 [organism=migratory locust] gregarious-read-0 solitary-read-1.
UUCGCGUACCGCACGAGCGAC
>lmi-siR-3276 [organism=migratory locust] gregarious-read-0 solitary-read-1.
CCAAGGACAGUGUACACAAGUG
>lmi-siR-3277 [organism=migratory locust] gregarious-read-0 solitary-read-1.
ACCUACGACGGAAACGAGACA
>lmi-siR-3278 [organism=migratory locust] gregarious-read-0 solitary-read-1.
AUCGCCGUCCGCUCUGACGGCU
>lmi-siR-3279 [organism=migratory locust] gregarious-read-0 solitary-read-1.
AGCGGAAAAGUAGUAAGCGAGA
>lmi-siR-3280 [organism=migratory locust] gregarious-read-0 solitary-read-1.
AUGUGUUGUGUGGCUGCAGCAGA
>lmi-siR-3281 [organism=migratory locust] gregarious-read-0 solitary-read-1.
AAUGUGUUGUGUGGCUGCAGCAGA
>lmi-siR-3282 [organism=migratory locust] gregarious-read-0 solitary-read-1.
UUGCAGGACUGUGGAAGGGUCUG
>lmi-siR-3283 [organism=migratory locust] gregarious-read-0 solitary-read-1.
ACCGUUAACUUUGUCAAGGCA
>lmi-siR-3284 [organism=migratory locust] gregarious-read-0 solitary-read-1.
CUUUUGAAUGAACCUGGUCAUCUGACAC
>lmi-siR-3285 [organism=migratory locust] gregarious-read-0 solitary-read-1.
AAUUGAUUGUGCAUGAGUGUAAAAGUGU
>lmi-siR-3286 [organism=migratory locust] gregarious-read-0 solitary-read-1.
AAAUUGAUUGUGCAUGAGUGU
>lmi-siR-3287 [organism=migratory locust] gregarious-read-0 solitary-read-1.
GCCGAAAUCUAUAUUGGACGGAGUA
>lmi-siR-3288 [organism=migratory locust] gregarious-read-0 solitary-read-1.
CAUUAAAGUCGCCUACCAACAC
>lmi-siR-3289 [organism=migratory locust] gregarious-read-0 solitary-read-1.
AAAGCAUGAACUGGCCCUACA
>lmi-siR-3290 [organism=migratory locust] gregarious-read-0 solitary-read-1.
AAGCAUGAACUGGCCCUACAGA
>lmi-siR-3291 [organism=migratory locust] gregarious-read-0 solitary-read-1.
AAAGCAUGAACUGGCCCUAC
>lmi-siR-3292 [organism=migratory locust] gregarious-read-0 solitary-read-1.
UGAAGCCAGAGCUGAGUUUGCU
>lmi-siR-3293 [organism=migratory locust] gregarious-read-0 solitary-read-1.
GGUUGUCAGAGUUGAAGGGCAUG
>lmi-siR-3294 [organism=migratory locust] gregarious-read-0 solitary-read-1.
UGCCAAAACUUGCAGCUGACA
>lmi-siR-3295 [organism=migratory locust] gregarious-read-0 solitary-read-1.
GCAUGAAUGAAUGACUCUGGUAAU
>lmi-siR-3296 [organism=migratory locust] gregarious-read-0 solitary-read-1.
AUGCAUGAAUGAAUGACUCUGGUAAUGC
>lmi-siR-3297 [organism=migratory locust] gregarious-read-0 solitary-read-1.
UGGGAAAGCAAUUGGGUGUACUCGGAG
>lmi-siR-3298 [organism=migratory locust] gregarious-read-0 solitary-read-1.
UGCUGAAGGAAUUAGAUUGGGAAA
>lmi-siR-3299 [organism=migratory locust] gregarious-read-0 solitary-read-1.
GAAGGAAUUAGAUUGGGAAACGAAGCAA
>lmi-siR-3300 [organism=migratory locust] gregarious-read-0 solitary-read-1.
UGAAGGAAUUAGAUUGGGAAACG
>lmi-siR-3301 [organism=migratory locust] gregarious-read-0 solitary-read-1.
CUGAAGGAAUUAGAUUGGGAAA
>lmi-siR-3302 [organism=migratory locust] gregarious-read-0 solitary-read-1.
UCGACUGGGUGAAGAAGGCGCUGGGCA
>lmi-siR-3303 [organism=migratory locust] gregarious-read-0 solitary-read-1.
AGACAGAUGUAGGUUGCCGUUCU
>lmi-siR-3304 [organism=migratory locust] gregarious-read-0 solitary-read-1.
AGACAGAUGUAGGUUGCCGUUC
>lmi-siR-3305 [organism=migratory locust] gregarious-read-0 solitary-read-1.
UCAGACAGAUGUAGGUUGCCG
>lmi-siR-3306 [organism=migratory locust] gregarious-read-0 solitary-read-1.
UGACGCUUCCUGCACCCCUGACG
>lmi-siR-3307 [organism=migratory locust] gregarious-read-0 solitary-read-1.
CUUGAGGAAGAGGACAAGGAG
>lmi-siR-3308 [organism=migratory locust] gregarious-read-0 solitary-read-1.
UGAGGAAGAGGACAAGGAGCC
>lmi-siR-3309 [organism=migratory locust] gregarious-read-0 solitary-read-1.
AGUGUAUCGUCAGGCGUGCC
>lmi-siR-3310 [organism=migratory locust] gregarious-read-0 solitary-read-1.
AGAUGAUAUAACAGUGCUCUUAGCA
>lmi-siR-3311 [organism=migratory locust] gregarious-read-0 solitary-read-1.
GAAGAUUAGGGUACAGAGCCAAG
>lmi-siR-3312 [organism=migratory locust] gregarious-read-0 solitary-read-1.
UGUUCGAGAGUGCAUAGCUGCA
>lmi-siR-3313 [organism=migratory locust] gregarious-read-0 solitary-read-1.
CAUGUUGGAGCCACAGACGCAA
>lmi-siR-3314 [organism=migratory locust] gregarious-read-0 solitary-read-1.
AUGUUGGAGCCACAGACGCA
>lmi-siR-3315 [organism=migratory locust] gregarious-read-0 solitary-read-1.
AUGUUGGAGCCACAGACGCAA
>lmi-siR-3316 [organism=migratory locust] gregarious-read-0 solitary-read-1.
GACGACGUACUGCACAACGACC
>lmi-siR-3317 [organism=migratory locust] gregarious-read-0 solitary-read-1.
AUUCAAUUUGUACAUUGAACA
>lmi-siR-3318 [organism=migratory locust] gregarious-read-0 solitary-read-1.
GACUGACGGAAGACAUUGAGAAGGU
>lmi-siR-3319 [organism=migratory locust] gregarious-read-0 solitary-read-1.
ACUGACGGAAGACAUUGAGAAGGU
>lmi-siR-3320 [organism=migratory locust] gregarious-read-0 solitary-read-1.
ACUGACGGAAGACAUUGAGAAGGUUCAG
>lmi-siR-3321 [organism=migratory locust] gregarious-read-0 solitary-read-1.
CAGCGAGAACGAGGCCCUCGA
>lmi-siR-3322 [organism=migratory locust] gregarious-read-0 solitary-read-1.
CACUUUGGAUCAUAAUGACA
>lmi-siR-3323 [organism=migratory locust] gregarious-read-0 solitary-read-1.
AUGAAGGUCCUGAUCGUGCUGAGCGC
>lmi-siR-3324 [organism=migratory locust] gregarious-read-0 solitary-read-1.
GCCAUGAAGGUCCUGAUCGU
>lmi-siR-3325 [organism=migratory locust] gregarious-read-0 solitary-read-1.
UGAAGGUCCUGAUCGUGCUGAGCGCGCU
>lmi-siR-3326 [organism=migratory locust] gregarious-read-0 solitary-read-1.
CGUUGAACAUCGUCCGAUGGGA
>lmi-siR-3327 [organism=migratory locust] gregarious-read-0 solitary-read-1.
GUUGAACAUCGUCCGAUGGGA
>lmi-siR-3328 [organism=migratory locust] gregarious-read-0 solitary-read-1.
GUACGACCACGUCUUGAGUAUUGCU
>lmi-siR-3329 [organism=migratory locust] gregarious-read-0 solitary-read-1.
CCCAGACGCAGGCCCGCGACGC
>lmi-siR-3330 [organism=migratory locust] gregarious-read-0 solitary-read-1.
CCAGACGCAGGCCCGCGACGCGCA
>lmi-siR-3331 [organism=migratory locust] gregarious-read-0 solitary-read-1.
GCACCGUCAUUGCGUGUCGUCAAGAUUGU
>lmi-siR-3332 [organism=migratory locust] gregarious-read-0 solitary-read-1.
UGAGAAGGCAGGAAAGGUUCUGGCA
>lmi-siR-3333 [organism=migratory locust] gregarious-read-0 solitary-read-1.
AGGAAUUGUGAAUUUAGCGUUGGAGGG
>lmi-siR-3334 [organism=migratory locust] gregarious-read-0 solitary-read-1.
AUUGUGAAUUUAGCGUUGGAGGGA
>lmi-siR-3335 [organism=migratory locust] gregarious-read-0 solitary-read-1.
UCAAGGAAUUGUGAAUUUAGCGUUGGAG
>lmi-siR-3336 [organism=migratory locust] gregarious-read-0 solitary-read-1.
AACGAAGAUACGAGCUUAUG
>lmi-siR-3337 [organism=migratory locust] gregarious-read-0 solitary-read-1.
UGCUAACGAAGAUACGAGCUUAUGGAAU
>lmi-siR-3338 [organism=migratory locust] gregarious-read-0 solitary-read-1.
ACGAAGAUACGAGCUUAUGGA
>lmi-siR-3339 [organism=migratory locust] gregarious-read-0 solitary-read-1.
GUACGACAACAUCGACCUGGACGA
>lmi-siR-3340 [organism=migratory locust] gregarious-read-0 solitary-read-1.
ACAACAUCGACCUGGACGACAUCC
>lmi-siR-3341 [organism=migratory locust] gregarious-read-0 solitary-read-1.
CGACAACAUCGACCUGGACGAC
>lmi-siR-3342 [organism=migratory locust] gregarious-read-0 solitary-read-1.
GAUUUUUUGUAUAAAUUUGUUGGGACA
>lmi-siR-3343 [organism=migratory locust] gregarious-read-0 solitary-read-1.
GGCAUGGUCCUGUUUGGAGGUG
>lmi-siR-3344 [organism=migratory locust] gregarious-read-0 solitary-read-1.
AUGGUCCUGUUUGGAGGUGGUA
>lmi-siR-3345 [organism=migratory locust] gregarious-read-0 solitary-read-1.
UAGGCAUGGUCCUGUUUGGAGGUGGUA
>lmi-siR-3346 [organism=migratory locust] gregarious-read-0 solitary-read-1.
GAAGAAGAAGCUGAGGUUACUGCU
>lmi-siR-3347 [organism=migratory locust] gregarious-read-0 solitary-read-1.
GAAAGACGAACUGUGUUAUGUGG
>lmi-siR-3348 [organism=migratory locust] gregarious-read-0 solitary-read-1.
AAAAGGUAGGGUGUAUAUGGAGUA
>lmi-siR-3349 [organism=migratory locust] gregarious-read-0 solitary-read-1.
GGGAUUGGAAUGGCUCCUUAC
>lmi-siR-3350 [organism=migratory locust] gregarious-read-0 solitary-read-1.
CGGGAUUGGAAUGGCUCCUUAC
>lmi-siR-3351 [organism=migratory locust] gregarious-read-0 solitary-read-1.
GGAGUUGUAGCAGCGUGAAGAGCAG
>lmi-siR-3352 [organism=migratory locust] gregarious-read-0 solitary-read-1.
GAGUUGUAGCAGCGUGAAGAGC
>lmi-siR-3353 [organism=migratory locust] gregarious-read-0 solitary-read-1.
AGUUGUAGCAGCGUGAAGAGCAG
>lmi-siR-3354 [organism=migratory locust] gregarious-read-0 solitary-read-1.
UAGGAGAAAAGCUGCUGUUUCAGUGAU
>lmi-siR-3355 [organism=migratory locust] gregarious-read-0 solitary-read-1.
AGGACCUGCACCGCCGUGGACAC
>lmi-siR-3356 [organism=migratory locust] gregarious-read-0 solitary-read-1.
UUAAGAAGAAGAUUGUAGAUCCAUUCAC
>lmi-siR-3357 [organism=migratory locust] gregarious-read-0 solitary-read-1.
GGUGUUAAGAAGAAGAUUGUA
>lmi-siR-3358 [organism=migratory locust] gregarious-read-0 solitary-read-1.
AAACGGAACUUACUUUCUGGACGC
>lmi-siR-3359 [organism=migratory locust] gregarious-read-0 solitary-read-1.
GGCGCUUCAGUCACGGUCUGCAC
>lmi-siR-3360 [organism=migratory locust] gregarious-read-0 solitary-read-1.
AGGCGCUUCAGUCACGGUCUGCAC
>lmi-siR-3361 [organism=migratory locust] gregarious-read-0 solitary-read-1.
GCAACUGAAGAACCGGCGCCUU
>lmi-siR-3362 [organism=migratory locust] gregarious-read-0 solitary-read-1.
UAGACAGGAAAAUUUGAAGAGCUUGCUGC
>lmi-siR-3363 [organism=migratory locust] gregarious-read-0 solitary-read-1.
ACGUAGACAGGAAAAUUUGAAGAG
>lmi-siR-3364 [organism=migratory locust] gregarious-read-0 solitary-read-1.
UACGUAGACAGGAAAAUUUGAAGAGC
>lmi-siR-3365 [organism=migratory locust] gregarious-read-0 solitary-read-1.
UACGUAGACAGGAAAAUUUGAAGAGCUU
>lmi-siR-3366 [organism=migratory locust] gregarious-read-0 solitary-read-1.
UACGUAGACAGGAAAAUUUGAAGAGCU
>lmi-siR-3367 [organism=migratory locust] gregarious-read-0 solitary-read-1.
CGCUUGAGGAGUACGUUCUGCUGU
>lmi-siR-3368 [organism=migratory locust] gregarious-read-0 solitary-read-1.
CUUUGAAGUAAAGGCCACAGCA
>lmi-siR-3369 [organism=migratory locust] gregarious-read-0 solitary-read-1.
GAUGAAGGUCGUAUGAAGCUUGAU
>lmi-siR-3370 [organism=migratory locust] gregarious-read-0 solitary-read-1.
GAUGAGUUGGUACACGAGAAGGA
>lmi-siR-3371 [organism=migratory locust] gregarious-read-0 solitary-read-1.
UGAGUUGGUACACGAGAAGGA
>lmi-siR-3372 [organism=migratory locust] gregarious-read-0 solitary-read-1.
GCAGAUGAGUUGGUACACGAGAAGG
>lmi-siR-3373 [organism=migratory locust] gregarious-read-0 solitary-read-1.
ACGAGAAUUGAUAAUUGGAGACAG
>lmi-siR-3374 [organism=migratory locust] gregarious-read-0 solitary-read-1.
GCGCCAUGAAGUGCAUGAUCGUCCUGAG
>lmi-siR-3375 [organism=migratory locust] gregarious-read-0 solitary-read-1.
GAGACUGGUUUGAUGCAGCU
>lmi-siR-3376 [organism=migratory locust] gregarious-read-0 solitary-read-1.
CAGUAAUUCAAGAAUAUCGUA
>lmi-siR-3377 [organism=migratory locust] gregarious-read-0 solitary-read-1.
GUAAUUCAAGAAUAUCGUAGUU
>lmi-siR-3378 [organism=migratory locust] gregarious-read-0 solitary-read-1.
UAAUUCAAGAAUAUCGUAGUUU
>lmi-siR-3379 [organism=migratory locust] gregarious-read-0 solitary-read-1.
GCUGGACGGAACCCGCAUUAUU
>lmi-siR-3380 [organism=migratory locust] gregarious-read-0 solitary-read-1.
GACGGAACCCGCAUUAUUCU
>lmi-siR-3381 [organism=migratory locust] gregarious-read-0 solitary-read-1.
CAGUGUUGUGGAAAAAGUUGUG
>lmi-siR-3382 [organism=migratory locust] gregarious-read-0 solitary-read-1.
ACCUCGGCAGCCUGGCGCUGGAUGGC
>lmi-siR-3383 [organism=migratory locust] gregarious-read-0 solitary-read-1.
GACCUCGGCAGCCUGGCGCUGGAUGGC
>lmi-siR-3384 [organism=migratory locust] gregarious-read-0 solitary-read-1.
UUUAGAGGGCCGGAAUUUGAAG
>lmi-siR-3385 [organism=migratory locust] gregarious-read-0 solitary-read-1.
GUGUCUCCUGUAGCGUGAGUGGUA
>lmi-siR-3386 [organism=migratory locust] gregarious-read-0 solitary-read-1.
UGUCUCCUGUAGCGUGAGUGGUAGGGG
>lmi-siR-3387 [organism=migratory locust] gregarious-read-0 solitary-read-1.
GUCUCCUGUAGCGUGAGUGGUAGGUGUU
>lmi-siR-3388 [organism=migratory locust] gregarious-read-0 solitary-read-1.
GUGUCUCCUGUAGCGUGAGUGG
>lmi-siR-3389 [organism=migratory locust] gregarious-read-0 solitary-read-1.
CAGCCACACGGACGACAAGGCAGA
>lmi-siR-3390 [organism=migratory locust] gregarious-read-0 solitary-read-1.
GGUUCGAAUCCCCCCUCGGGCA
>lmi-siR-3391 [organism=migratory locust] gregarious-read-0 solitary-read-1.
GGGGUUCGAAUCCCCCCUCGGGCAUG
>lmi-siR-3392 [organism=migratory locust] gregarious-read-0 solitary-read-1.
GUUCGAAUCCCCCCUCGGGCAU
>lmi-siR-3393 [organism=migratory locust] gregarious-read-0 solitary-read-1.
UCACGGUCAGCACGGCCACU
>lmi-siR-3394 [organism=migratory locust] gregarious-read-0 solitary-read-1.
UCACGGUCAGCACGGCCACUA
>lmi-siR-3395 [organism=migratory locust] gregarious-read-0 solitary-read-1.
UUAGAUUAGGAUAUUUCAUGGUGUU
>lmi-siR-3396 [organism=migratory locust] gregarious-read-0 solitary-read-1.
CAAGACCCGCAAGCCAUACCUGCUG
>lmi-siR-3397 [organism=migratory locust] gregarious-read-0 solitary-read-1.
CUACAUCCAGGACGUCGUCGUC
>lmi-siR-3398 [organism=migratory locust] gregarious-read-0 solitary-read-1.
CUACAUCCAGGACGUCGUCGUCU
>lmi-siR-3399 [organism=migratory locust] gregarious-read-0 solitary-read-1.
UACAUCCAGGACGUCGUCGU
>lmi-siR-3400 [organism=migratory locust] gregarious-read-0 solitary-read-1.
CAUUGAAAAGGCCUGUCAGG
>lmi-siR-3401 [organism=migratory locust] gregarious-read-0 solitary-read-1.
GAUCAAAACCAACUGCAGAACGAUCU
>lmi-siR-3402 [organism=migratory locust] gregarious-read-0 solitary-read-1.
UCAAAACCAACUGCAGAACGAUCUGAA
>lmi-siR-3403 [organism=migratory locust] gregarious-read-0 solitary-read-1.
UCAAAACCAACUGCAGAACGAUCUGA
>lmi-siR-3404 [organism=migratory locust] gregarious-read-0 solitary-read-1.
UGAAGAUCAAAACCAACUGCAGAACG
>lmi-siR-3405 [organism=migratory locust] gregarious-read-0 solitary-read-1.
AGAAGGCUGAUGAUCCACAGA
>lmi-siR-3406 [organism=migratory locust] gregarious-read-0 solitary-read-1.
GAGGAGAUGGGGAAUGAUGCAGGAAGU
>lmi-siR-3407 [organism=migratory locust] gregarious-read-0 solitary-read-1.
AUAUUUUCGCAUUCGGAGGA
>lmi-siR-3408 [organism=migratory locust] gregarious-read-0 solitary-read-1.
UAUAUUUUCGCAUUCGGAGGA
>lmi-siR-3409 [organism=migratory locust] gregarious-read-0 solitary-read-1.
CAAUGUAGAAAAAUGUAAGGUGAUG
>lmi-siR-3410 [organism=migratory locust] gregarious-read-0 solitary-read-1.
CAAUGUAGAAAAAUGUAAGGUG
>lmi-siR-3411 [organism=migratory locust] gregarious-read-0 solitary-read-1.
UCAAUGUAGAAAAAUGUAAGGUGAUG
>lmi-siR-3412 [organism=migratory locust] gregarious-read-0 solitary-read-1.
CGCGGGAGUAGCCGAGCGGUCUGG
>lmi-siR-3413 [organism=migratory locust] gregarious-read-0 solitary-read-1.
UCAAGACUUGUCAUCAUCCGUU
>lmi-siR-3414 [organism=migratory locust] gregarious-read-0 solitary-read-1.
AUGACUCUGGUGUUGGUAUCU
>lmi-siR-3415 [organism=migratory locust] gregarious-read-0 solitary-read-1.
GAUGAAAUCAAGGCACUCAU
>lmi-siR-3416 [organism=migratory locust] gregarious-read-0 solitary-read-1.
AAUGGCUGAAGAAGAUGAUGAUGGUU
>lmi-siR-3417 [organism=migratory locust] gregarious-read-0 solitary-read-1.
CUACACCAAGACCGUCGACACG
>lmi-siR-3418 [organism=migratory locust] gregarious-read-0 solitary-read-1.
ACCAAGACCGUCGACACGCCCUACU
>lmi-siR-3419 [organism=migratory locust] gregarious-read-0 solitary-read-1.
ACCUACACCAAGACCGUCGACACGC
>lmi-siR-3420 [organism=migratory locust] gregarious-read-0 solitary-read-1.
CACCAAGACCGUCGACACGCCCU
>lmi-siR-3421 [organism=migratory locust] gregarious-read-0 solitary-read-1.
AAAGGAGGUAGAUGAGUUUUG
>lmi-siR-3422 [organism=migratory locust] gregarious-read-0 solitary-read-1.
AGCGGAUAAGCAGUACAAGGGC
>lmi-siR-3423 [organism=migratory locust] gregarious-read-0 solitary-read-1.
UACGCAAGCGGCUAUGUGCACC
>lmi-siR-3424 [organism=migratory locust] gregarious-read-0 solitary-read-1.
CAUACGCAAGCGGCUAUGUGCA
>lmi-siR-3425 [organism=migratory locust] gregarious-read-0 solitary-read-1.
AUACGCAAGCGGCUAUGUGCAC
>lmi-siR-3426 [organism=migratory locust] gregarious-read-0 solitary-read-1.
GGUGUAUUUACUGAAGAUGAAG
>lmi-siR-3427 [organism=migratory locust] gregarious-read-0 solitary-read-1.
UGUAUUUACUGAAGAUGAAGAC
>lmi-siR-3428 [organism=migratory locust] gregarious-read-0 solitary-read-1.
GACGGCUUUGUUCCCUAUGCUCCUUU
>lmi-siR-3429 [organism=migratory locust] gregarious-read-0 solitary-read-1.
UCGAUUGAGGAAUGCACUAC
>lmi-siR-3430 [organism=migratory locust] gregarious-read-0 solitary-read-1.
UCGAUUGAGGAAUGCACUACGUCACA
>lmi-siR-3431 [organism=migratory locust] gregarious-read-0 solitary-read-1.
UAAUCGGUAAGAUGGAUGGUUGGGCAUC
>lmi-siR-3432 [organism=migratory locust] gregarious-read-0 solitary-read-1.
AUCGGUAAGAUGGAUGGUUGGG
>lmi-siR-3433 [organism=migratory locust] gregarious-read-0 solitary-read-1.
GAACAGACCUACGGGGCCGAAGUU
>lmi-siR-3434 [organism=migratory locust] gregarious-read-0 solitary-read-1.
AACAGACCUACGGGGCCGAAGU
>lmi-siR-3435 [organism=migratory locust] gregarious-read-0 solitary-read-1.
CCGGCUACCUGGCGCGCUUCCACUACCA
>lmi-siR-3436 [organism=migratory locust] gregarious-read-0 solitary-read-1.
UUGUUUAGGAAGAGUGUGUGAUU
>lmi-siR-3437 [organism=migratory locust] gregarious-read-0 solitary-read-1.
UCAGUCCCUAAACUUACAAACUA
>lmi-siR-3438 [organism=migratory locust] gregarious-read-0 solitary-read-1.
UAGAGCAUCGAGCAGUAGCGCCCU
>lmi-siR-3439 [organism=migratory locust] gregarious-read-0 solitary-read-1.
AAAAAAUUUGGUGUAUGGCUCAG
>lmi-siR-3440 [organism=migratory locust] gregarious-read-0 solitary-read-1.
CUGGACAUCGACAGGGUGACG
>lmi-siR-3441 [organism=migratory locust] gregarious-read-0 solitary-read-1.
UGCAUCUGGUACUCUUUGUGGAUAACGU
>lmi-siR-3442 [organism=migratory locust] gregarious-read-0 solitary-read-1.
AUGGUCAUGAACGAGCUUGA
>lmi-siR-3443 [organism=migratory locust] gregarious-read-0 solitary-read-1.
GGGUUCAGGAGAAAUGUAGGAACACGG
>lmi-siR-3444 [organism=migratory locust] gregarious-read-0 solitary-read-1.
AUACCGGAUCUGCGUUGACUUACCGU
>lmi-siR-3445 [organism=migratory locust] gregarious-read-0 solitary-read-1.
GACAAUGCAUAGGAUACUGU
>lmi-siR-3446 [organism=migratory locust] gregarious-read-0 solitary-read-1.
CUGGGUCGCACAGGAUUCCACA
>lmi-siR-3447 [organism=migratory locust] gregarious-read-0 solitary-read-1.
UUACUGGGUCGCACAGGAUU
>lmi-siR-3448 [organism=migratory locust] gregarious-read-0 solitary-read-1.
AAGAGUAACAAGAUGCAACUGG
>lmi-siR-3449 [organism=migratory locust] gregarious-read-0 solitary-read-1.
AGCGAUGUGUGCAUUGGACGAAUG
>lmi-siR-3450 [organism=migratory locust] gregarious-read-0 solitary-read-1.
UUGGAAGAUGGCCGAACAUUGU
>lmi-siR-3451 [organism=migratory locust] gregarious-read-0 solitary-read-1.
AGUUGGAAGAUGGCCGAACAUUG
>lmi-siR-3452 [organism=migratory locust] gregarious-read-0 solitary-read-1.
CACACAUCAGGUAGGAUGAG
>lmi-siR-3453 [organism=migratory locust] gregarious-read-0 solitary-read-1.
CGAACACGUCGACUGAAAUGUGCA
>lmi-siR-3454 [organism=migratory locust] gregarious-read-0 solitary-read-1.
CGAACCACGGUGCUACUCGGU
>lmi-siR-3455 [organism=migratory locust] gregarious-read-0 solitary-read-1.
ACCACGGUGCUACUCGGUAUU
>lmi-siR-3456 [organism=migratory locust] gregarious-read-0 solitary-read-1.
GAACCACGGUGCUACUCGGUAU
>lmi-siR-3457 [organism=migratory locust] gregarious-read-0 solitary-read-1.
UCCGAACCACGGUGCUACUCGG
>lmi-siR-3458 [organism=migratory locust] gregarious-read-0 solitary-read-1.
CGAACCACGGUGCUACUCGGUAU
>lmi-siR-3459 [organism=migratory locust] gregarious-read-0 solitary-read-1.
ACUUCGUGAUGCUAAGAUGGAC
>lmi-siR-3460 [organism=migratory locust] gregarious-read-0 solitary-read-1.
UGAUGCUAAGAUGGACAAGGCU
>lmi-siR-3461 [organism=migratory locust] gregarious-read-0 solitary-read-1.
UCGUGAUGCUAAGAUGGACA
>lmi-siR-3462 [organism=migratory locust] gregarious-read-0 solitary-read-1.
CUUCGUGAUGCUAAGAUGGACAAGGCU
>lmi-siR-3463 [organism=migratory locust] gregarious-read-0 solitary-read-1.
ACUGAACAGAAUUGGGGAGAAAA
>lmi-siR-3464 [organism=migratory locust] gregarious-read-0 solitary-read-1.
CUGAACAGAAUUGGGGAGAAA
>lmi-siR-3465 [organism=migratory locust] gregarious-read-0 solitary-read-1.
CAGAUUAAAACUUAAGAGACUGCAGA
>lmi-siR-3466 [organism=migratory locust] gregarious-read-0 solitary-read-1.
AAAGGAAGUUGGCUAGUUAGAUCAU
>lmi-siR-3467 [organism=migratory locust] gregarious-read-0 solitary-read-1.
AGAGCGACGAGGAAGGCAAGAAGGC
>lmi-siR-3468 [organism=migratory locust] gregarious-read-0 solitary-read-1.
UAAGUUCCGUUUCAAUUUAUCUCCGCUGC
>lmi-siR-3469 [organism=migratory locust] gregarious-read-0 solitary-read-1.
UUUCUCCAGGAGCACAUAUUUAACACUGA
>lmi-siR-3470 [organism=migratory locust] gregarious-read-0 solitary-read-1.
AAGAUAGUGUGUGUGGGUCU
>lmi-siR-3471 [organism=migratory locust] gregarious-read-0 solitary-read-1.
AGGGAAUGAACAAGUAGAUCGCUUAGCC
>lmi-siR-3472 [organism=migratory locust] gregarious-read-0 solitary-read-1.
CGAGGCGCCGGACAACAACGACACCG
>lmi-siR-3473 [organism=migratory locust] gregarious-read-0 solitary-read-1.
AGUUCUGAUUGGUUGUAAAUAUGGUU
>lmi-siR-3474 [organism=migratory locust] gregarious-read-0 solitary-read-1.
CAAACAUGUGGACCAUAUUG
>lmi-siR-3475 [organism=migratory locust] gregarious-read-0 solitary-read-1.
GUAUUUAAACUAUGUCGGUGCAUGAUUG
>lmi-siR-3476 [organism=migratory locust] gregarious-read-0 solitary-read-1.
CAAGAAGACUGAUAAGCACCC
>lmi-siR-3477 [organism=migratory locust] gregarious-read-0 solitary-read-1.
UUCAAGAAGACUGAUAAGCACCCAC
>lmi-siR-3478 [organism=migratory locust] gregarious-read-0 solitary-read-1.
UCAAGAAGACUGAUAAGCAC
>lmi-siR-3479 [organism=migratory locust] gregarious-read-0 solitary-read-1.
CAAGAAGACUGAUAAGCACCCACCCA
>lmi-siR-3480 [organism=migratory locust] gregarious-read-0 solitary-read-1.
UUGGGAAAUACGAGACCAUGCUCCGUGAC
>lmi-siR-3481 [organism=migratory locust] gregarious-read-0 solitary-read-1.
GUCUGAACCACAAGACAUAAAG
>lmi-siR-3482 [organism=migratory locust] gregarious-read-0 solitary-read-1.
GUGGUGCUACAGAAGAAUGCUGAAGAU
>lmi-siR-3483 [organism=migratory locust] gregarious-read-0 solitary-read-1.
UGUGGUGCUACAGAAGAAUGC
>lmi-siR-3484 [organism=migratory locust] gregarious-read-0 solitary-read-1.
UGUGGUGCUACAGAAGAAUGCU
>lmi-siR-3485 [organism=migratory locust] gregarious-read-0 solitary-read-1.
UGGUGCUACAGAAGAAUGCUGA
>lmi-siR-3486 [organism=migratory locust] gregarious-read-0 solitary-read-1.
UGGUGCUACAGAAGAAUGCUGAAG
>lmi-siR-3487 [organism=migratory locust] gregarious-read-0 solitary-read-1.
CUUGUACGGGAGUGAAACAUG
>lmi-siR-3488 [organism=migratory locust] gregarious-read-0 solitary-read-1.
UCACAACCCUGAAACUGAGGUAAACC
>lmi-siR-3489 [organism=migratory locust] gregarious-read-0 solitary-read-1.
UCAUCACAACCCUGAAACUGAG
>lmi-siR-3490 [organism=migratory locust] gregarious-read-0 solitary-read-1.
GAUGAGGGUUUUAAGGGAGUGG
>lmi-siR-3491 [organism=migratory locust] gregarious-read-0 solitary-read-1.
UGAGGGUUUUAAGGGAGUGGAUAAGGAG
>lmi-siR-3492 [organism=migratory locust] gregarious-read-0 solitary-read-1.
CGUUUGGAAGGGAUAUUAAGUGAA
>lmi-siR-3493 [organism=migratory locust] gregarious-read-0 solitary-read-1.
AAUAUGGCAUUAUCGAACCGCG
>lmi-siR-3494 [organism=migratory locust] gregarious-read-0 solitary-read-1.
UGCAGAGAGUCGAUCCCGUGU
>lmi-siR-3495 [organism=migratory locust] gregarious-read-0 solitary-read-1.
UAUGAUGAUGCAGUCUGGACGU
>lmi-siR-3496 [organism=migratory locust] gregarious-read-0 solitary-read-1.
GUAUGAUGAUGCAGUCUGGACGUG
>lmi-siR-3497 [organism=migratory locust] gregarious-read-0 solitary-read-1.
UAUGAUGAUGCAGUCUGGACGUGCAAAG
>lmi-siR-3498 [organism=migratory locust] gregarious-read-0 solitary-read-1.
UAUGAUGAUGCAGUCUGGACG
>lmi-siR-3499 [organism=migratory locust] gregarious-read-0 solitary-read-1.
UAUGAUGAUGCAGUCUGGACGUGCAAA
>lmi-siR-3500 [organism=migratory locust] gregarious-read-0 solitary-read-1.
GUAUGAUGAUGCAGUCUGGACG
>lmi-siR-3501 [organism=migratory locust] gregarious-read-0 solitary-read-1.
UAUGAUGAUGCAGUCUGGAC
>lmi-siR-3502 [organism=migratory locust] gregarious-read-0 solitary-read-1.
AUGAUGCAGUCUGGACGUGCAAA
>lmi-siR-3503 [organism=migratory locust] gregarious-read-0 solitary-read-1.
UAUGUGAUUAUAUGAAAAUGGACAUUUG
>lmi-siR-3504 [organism=migratory locust] gregarious-read-0 solitary-read-1.
UGUGAUUAUAUGAAAAUGGACAUUUGAU
>lmi-siR-3505 [organism=migratory locust] gregarious-read-0 solitary-read-1.
AUGUGAUUAUAUGAAAAUGGAC
>lmi-siR-3506 [organism=migratory locust] gregarious-read-0 solitary-read-1.
CGAUCUGGGAGAUGGGAUGUAG
>lmi-siR-3507 [organism=migratory locust] gregarious-read-0 solitary-read-1.
AUAUUUGUGUAGGAAAUGCCA
>lmi-siR-3508 [organism=migratory locust] gregarious-read-0 solitary-read-1.
AGGAUAUAAAAUGUAGAAUGGCAAUGG
>lmi-siR-3509 [organism=migratory locust] gregarious-read-0 solitary-read-1.
GAGGAUAUAAAAUGUAGAAUGGCAA
>lmi-siR-3510 [organism=migratory locust] gregarious-read-0 solitary-read-1.
UUCUGGUCAGGUGAGUACAG
>lmi-siR-3511 [organism=migratory locust] gregarious-read-0 solitary-read-1.
AGUUACAGGGGCAACAGUCUGG
>lmi-siR-3512 [organism=migratory locust] gregarious-read-0 solitary-read-1.
UACAGGGGCAACAGUCUGGAUGAUUGA
>lmi-siR-3513 [organism=migratory locust] gregarious-read-0 solitary-read-1.
UUACAGGGGCAACAGUCUGGA
>lmi-siR-3514 [organism=migratory locust] gregarious-read-0 solitary-read-1.
AAUACUGUACUGCUACUGCUACUU
>lmi-siR-3515 [organism=migratory locust] gregarious-read-0 solitary-read-1.
UCGGAUUGAUUGCAAUGGCAAAGAG
>lmi-siR-3516 [organism=migratory locust] gregarious-read-0 solitary-read-1.
ACACUAAAAGUGGGCCUUUGCGAUCGUC
>lmi-siR-3517 [organism=migratory locust] gregarious-read-0 solitary-read-1.
ACACUAAAAGUGGGCCUUUGCGAU
>lmi-siR-3518 [organism=migratory locust] gregarious-read-0 solitary-read-1.
CUAAAAGUGGGCCUUUGCGAU
>lmi-siR-3519 [organism=migratory locust] gregarious-read-0 solitary-read-1.
CACUAAAAGUGGGCCUUUGCGAU
>lmi-siR-3520 [organism=migratory locust] gregarious-read-0 solitary-read-1.
ACUAAAAGUGGGCCUUUGCGAUCGUCUUU
>lmi-siR-3521 [organism=migratory locust] gregarious-read-0 solitary-read-1.
UAACACUAAAAGUGGGCCUUUGCGAUCGU
>lmi-siR-3522 [organism=migratory locust] gregarious-read-0 solitary-read-1.
UGGAGAAGGAAUUAAAGUUCAG
>lmi-siR-3523 [organism=migratory locust] gregarious-read-0 solitary-read-1.
UGCAGGCAUUUGUCAUAGCGUGGCAGCA
>lmi-siR-3524 [organism=migratory locust] gregarious-read-0 solitary-read-1.
UUUUGCAGGCAUUUGUCAUAGCGUG
>lmi-siR-3525 [organism=migratory locust] gregarious-read-0 solitary-read-1.
GUAGGAUUGUGAGGAAGGCAUGG
>lmi-siR-3526 [organism=migratory locust] gregarious-read-0 solitary-read-1.
AGUAGGAUUGUGAGGAAGGCA
>lmi-siR-3527 [organism=migratory locust] gregarious-read-0 solitary-read-1.
CAGUAGGAUUGUGAGGAAGGCAUGGCU
>lmi-siR-3528 [organism=migratory locust] gregarious-read-0 solitary-read-1.
GUAGGAUUGUGAGGAAGGCAUGGCUCG
>lmi-siR-3529 [organism=migratory locust] gregarious-read-0 solitary-read-1.
GUAGGAUUGUGAGGAAGGCA
>lmi-siR-3530 [organism=migratory locust] gregarious-read-0 solitary-read-1.
UCAGAAGACAGAGGGAUGGUGCGUC
>lmi-siR-3531 [organism=migratory locust] gregarious-read-0 solitary-read-1.
UAAUCUAAGGACAACACACAC
>lmi-siR-3532 [organism=migratory locust] gregarious-read-0 solitary-read-1.
UGUUAAGUAAAUUUAGAGGGCC
>lmi-siR-3533 [organism=migratory locust] gregarious-read-0 solitary-read-1.
UGUUAAGUAAAUUUAGAGGGCCG
>lmi-siR-3534 [organism=migratory locust] gregarious-read-0 solitary-read-1.
GUUAAGUAAAUUUAGAGGGC
>lmi-siR-3535 [organism=migratory locust] gregarious-read-0 solitary-read-1.
UAAGUAAAUUUAGAGGGCCGGA
>lmi-siR-3536 [organism=migratory locust] gregarious-read-0 solitary-read-1.
UCUGUUAAGUAAAUUUAGAGGGCCGGAA
>lmi-siR-3537 [organism=migratory locust] gregarious-read-0 solitary-read-1.
ACUGUCUGAACAUAGCCUGCU
>lmi-siR-3538 [organism=migratory locust] gregarious-read-0 solitary-read-1.
AGAGGAAAGACUUACCUUGGGG
>lmi-siR-3539 [organism=migratory locust] gregarious-read-0 solitary-read-1.
CACGAUAAGUAAAACGCUGC
>lmi-siR-3540 [organism=migratory locust] gregarious-read-0 solitary-read-1.
ACGAUAAGUAAAACGCUGCAGGUG
>lmi-siR-3541 [organism=migratory locust] gregarious-read-0 solitary-read-1.
GAAAGUGGAGUCUGGAGAACUAGAGGCA
>lmi-siR-3542 [organism=migratory locust] gregarious-read-0 solitary-read-1.
UAGACACAAUUUCUUCGGGUCUGGUUGUC
>lmi-siR-3543 [organism=migratory locust] gregarious-read-0 solitary-read-1.
UAUUAGACACAAUUUCUUCGGGUCUG
>lmi-siR-3544 [organism=migratory locust] gregarious-read-0 solitary-read-1.
AUUAGACACAAUUUCUUCGGGUCUGG
>lmi-siR-3545 [organism=migratory locust] gregarious-read-0 solitary-read-1.
UAUUAGACACAAUUUCUUCGGGUCUGG
>lmi-siR-3546 [organism=migratory locust] gregarious-read-0 solitary-read-1.
CUGGAGACAAUCUGCAGUACUA
>lmi-siR-3547 [organism=migratory locust] gregarious-read-0 solitary-read-1.
UAAUUUACUAAAGUUGAGAAUCCAUGUU
>lmi-siR-3548 [organism=migratory locust] gregarious-read-0 solitary-read-1.
UAAUUUACUAAAGUUGAGAAUCCAU
>lmi-siR-3549 [organism=migratory locust] gregarious-read-0 solitary-read-1.
AUGUACUGUCAAUUACCAACA
>lmi-siR-3550 [organism=migratory locust] gregarious-read-0 solitary-read-1.
GUUUCCCGGACGGCUUCAUGCU
>lmi-siR-3551 [organism=migratory locust] gregarious-read-0 solitary-read-1.
GUGGAUCGGCGCCGCCAGUG
>lmi-siR-3552 [organism=migratory locust] gregarious-read-0 solitary-read-1.
ACAGAAUUAACAGACCUCAUUG
>lmi-siR-3553 [organism=migratory locust] gregarious-read-0 solitary-read-1.
AGAAGACGAGGACCAGACCC
>lmi-siR-3554 [organism=migratory locust] gregarious-read-0 solitary-read-1.
UGCAACAGAACUAAAAAAGAAACUGC
>lmi-siR-3555 [organism=migratory locust] gregarious-read-0 solitary-read-1.
AACAGAACUAAAAAAGAAACUGCAUA
>lmi-siR-3556 [organism=migratory locust] gregarious-read-0 solitary-read-1.
GAAGGUCGACAACGUAACGAGGUG
>lmi-siR-3557 [organism=migratory locust] gregarious-read-0 solitary-read-1.
UGAAGGUCGACAACGUAACGAGG
>lmi-siR-3558 [organism=migratory locust] gregarious-read-0 solitary-read-1.
AUGAAGGUCGACAACGUAACGA
>lmi-siR-3559 [organism=migratory locust] gregarious-read-0 solitary-read-1.
AAACUGACCAAAGCUCCAGGC
>lmi-siR-3560 [organism=migratory locust] gregarious-read-0 solitary-read-1.
CGCCGUCGACGCCAUUCGUGCC
>lmi-siR-3561 [organism=migratory locust] gregarious-read-0 solitary-read-1.
CCGUCGACGCCAUUCGUGCCGGCAAC
>lmi-siR-3562 [organism=migratory locust] gregarious-read-0 solitary-read-1.
AUAGCAUACAGGAUGACUUA
>lmi-siR-3563 [organism=migratory locust] gregarious-read-0 solitary-read-1.
GAAAGUUUUGGGAAGAACUGGA
>lmi-siR-3564 [organism=migratory locust] gregarious-read-0 solitary-read-1.
AGAACUUUGGCAUCUGGUUGCGGUAUG
>lmi-siR-3565 [organism=migratory locust] gregarious-read-0 solitary-read-1.
UUAUUAAAUUACUGACAAGACAAGGGU
>lmi-siR-3566 [organism=migratory locust] gregarious-read-0 solitary-read-1.
CACCAAGCAAGAUAUUAUGGAGAACUGUC
>lmi-siR-3567 [organism=migratory locust] gregarious-read-0 solitary-read-1.
CAGAAGGCUUUUGACACCGUACCUCACA
>lmi-siR-3568 [organism=migratory locust] gregarious-read-0 solitary-read-1.
UCCAGAAGGCUUUUGACACCGUACCUCAC
>lmi-siR-3569 [organism=migratory locust] gregarious-read-0 solitary-read-1.
CAACUCAAUUGGGGAUCGCUGG
>lmi-siR-3570 [organism=migratory locust] gregarious-read-0 solitary-read-1.
UACGCUUUUAAAAUCCUGGUCACACGGC
>lmi-siR-3571 [organism=migratory locust] gregarious-read-0 solitary-read-1.
UCUGUACACAUGAUGCUUCUGACACG
>lmi-siR-3572 [organism=migratory locust] gregarious-read-0 solitary-read-1.
UCUGAGACCUCCAGCAGUAGCACACGUG
>lmi-siR-3573 [organism=migratory locust] gregarious-read-0 solitary-read-1.
UGAGACCUCCAGCAGUAGCACA
>lmi-siR-3574 [organism=migratory locust] gregarious-read-0 solitary-read-1.
UCUGAGACCUCCAGCAGUAGCACACGU
>lmi-siR-3575 [organism=migratory locust] gregarious-read-0 solitary-read-1.
CGAAAAAGGAGGAAGAUGAG
>lmi-siR-3576 [organism=migratory locust] gregarious-read-0 solitary-read-1.
AAAAGGAGGAAGAUGAGGGCG
>lmi-siR-3577 [organism=migratory locust] gregarious-read-0 solitary-read-1.
AGCGAAAAAGGAGGAAGAUGAGGGCG
>lmi-siR-3578 [organism=migratory locust] gregarious-read-0 solitary-read-1.
AUGGCGCUGGAGGAAGAGCAGA
>lmi-siR-3579 [organism=migratory locust] gregarious-read-0 solitary-read-1.
UUUUUCCUAACCUGUUUUAGACUGGCU
>lmi-siR-3580 [organism=migratory locust] gregarious-read-0 solitary-read-1.
UGAUUUCUCGUAUUUUAUUCUGAUGAUC
>lmi-siR-3581 [organism=migratory locust] gregarious-read-0 solitary-read-1.
UGUGAGGGAACCUAUGCAGACA
>lmi-siR-3582 [organism=migratory locust] gregarious-read-0 solitary-read-1.
AGGCUACUGUUAUUAAAAAUUGUCUGG
>lmi-siR-3583 [organism=migratory locust] gregarious-read-0 solitary-read-1.
UUUUAGGCACACAUGAUCCGUAACGGUUU
>lmi-siR-3584 [organism=migratory locust] gregarious-read-0 solitary-read-1.
UUUUAGGCACACAUGAUCCGUAACGGU
>lmi-siR-3585 [organism=migratory locust] gregarious-read-0 solitary-read-1.
AGUGGGACUGCCAUAAGAGGUG
>lmi-siR-3586 [organism=migratory locust] gregarious-read-0 solitary-read-1.
ACAUCAUUCGAUGGAAUUGUCAAGCCGCC
>lmi-siR-3587 [organism=migratory locust] gregarious-read-0 solitary-read-1.
CAUGCGAGGCAAAAGAGCUGCU
>lmi-siR-3588 [organism=migratory locust] gregarious-read-0 solitary-read-1.
AUGCGAGGCAAAAGAGCUGCU
>lmi-siR-3589 [organism=migratory locust] gregarious-read-0 solitary-read-1.
UGCGAGGCAAAAGAGCUGCUGCCUUGGC
>lmi-siR-3590 [organism=migratory locust] gregarious-read-0 solitary-read-1.
CGGCUGAGCACACGAUCAUC
>lmi-siR-3591 [organism=migratory locust] gregarious-read-0 solitary-read-1.
AAAGGAAGACAAAGGACCCCA
>lmi-siR-3592 [organism=migratory locust] gregarious-read-0 solitary-read-1.
GCAACGACUCUGGCAAUGAAUCUGGC
>lmi-siR-3593 [organism=migratory locust] gregarious-read-0 solitary-read-1.
ACGACUCUGGCAAUGAAUCUGGCAAUGA
>lmi-siR-3594 [organism=migratory locust] gregarious-read-0 solitary-read-1.
GUGGUUUGGAACAGAAAGACAUGCAU
>lmi-siR-3595 [organism=migratory locust] gregarious-read-0 solitary-read-1.
UUUGGAACAGAAAGACAUGC
>lmi-siR-3596 [organism=migratory locust] gregarious-read-0 solitary-read-1.
UUUGGAACAGAAAGACAUGCA
>lmi-siR-3597 [organism=migratory locust] gregarious-read-0 solitary-read-1.
CUUCGGACUGAGAUAGCAACGAGUUAGGA
>lmi-siR-3598 [organism=migratory locust] gregarious-read-0 solitary-read-1.
UAUUUCGCCUGUCUCAUACAUCCUACAC
>lmi-siR-3599 [organism=migratory locust] gregarious-read-0 solitary-read-1.
UAUUUCGCCUGUCUCAUACAUCCUACACA
>lmi-siR-3600 [organism=migratory locust] gregarious-read-0 solitary-read-1.
UUUCGCCUGUCUCAUACAUCCUACACACC
>lmi-siR-3601 [organism=migratory locust] gregarious-read-0 solitary-read-1.
CAGGUUUGUAAUGCUAGCACACAUGUA
>lmi-siR-3602 [organism=migratory locust] gregarious-read-0 solitary-read-1.
CAGGUUUGUAAUGCUAGCACACAUGUAA
>lmi-siR-3603 [organism=migratory locust] gregarious-read-0 solitary-read-1.
CAGGUUUGUAAUGCUAGCACACAUGU
>lmi-siR-3604 [organism=migratory locust] gregarious-read-0 solitary-read-1.
UCAGGUAUACGAGGGUGAGCG
>lmi-siR-3605 [organism=migratory locust] gregarious-read-0 solitary-read-1.
AGGUAUACGAGGGUGAGCGUGCCAU
>lmi-siR-3606 [organism=migratory locust] gregarious-read-0 solitary-read-1.
UUAAAUUGAAUGUGACGACUAA
>lmi-siR-3607 [organism=migratory locust] gregarious-read-0 solitary-read-1.
ACAAACAUAAAAUCGGACUUGCAU
>lmi-siR-3608 [organism=migratory locust] gregarious-read-0 solitary-read-1.
AAAAAGGUCUGAUUGGCUCAC
>lmi-siR-3609 [organism=migratory locust] gregarious-read-0 solitary-read-1.
CUGUGGUUCGGAUAGGGAUUGG
>lmi-siR-3610 [organism=migratory locust] gregarious-read-0 solitary-read-1.
CUCGCUGUACAGCAGUCCCAGUAUG
>lmi-siR-3611 [organism=migratory locust] gregarious-read-0 solitary-read-1.
CUCGCUGUACAGCAGUCCCAGUAUGCGGU
>lmi-siR-3612 [organism=migratory locust] gregarious-read-0 solitary-read-1.
CAGACCAGAGCGUCGACGGC
>lmi-siR-3613 [organism=migratory locust] gregarious-read-0 solitary-read-1.
GAGAAGGAGAAGGCUCUGCAG
>lmi-siR-3614 [organism=migratory locust] gregarious-read-0 solitary-read-1.
AUGUUCAGGAAAACAGCUGUGUACA
>lmi-siR-3615 [organism=migratory locust] gregarious-read-0 solitary-read-1.
UGAGGUCAGGAGAGCGUGGAGGCCAUG
>lmi-siR-3616 [organism=migratory locust] gregarious-read-0 solitary-read-1.
GGUUGAGGUCAGGAGAGCGUG
>lmi-siR-3617 [organism=migratory locust] gregarious-read-0 solitary-read-1.
GGUUGAGGUCAGGAGAGCGUGGA
>lmi-siR-3618 [organism=migratory locust] gregarious-read-0 solitary-read-1.
CAGAGAAGGUCAAGAUAAUGAUAUAUCGA
>lmi-siR-3619 [organism=migratory locust] gregarious-read-0 solitary-read-1.
UCGAGGAAAGUGGCAUGGGAUUUGG
>lmi-siR-3620 [organism=migratory locust] gregarious-read-0 solitary-read-1.
ACCACCGGUGAAAAGAAAUAGCGUUGCG
>lmi-siR-3621 [organism=migratory locust] gregarious-read-0 solitary-read-1.
CGCGCCGACAAGGUGAAUGAGGAG
>lmi-siR-3622 [organism=migratory locust] gregarious-read-0 solitary-read-1.
CCGACAAGGUGAAUGAGGAG
>lmi-siR-3623 [organism=migratory locust] gregarious-read-0 solitary-read-1.
UGACAACCUUCUACAGUGCUCGAUU
>lmi-siR-3624 [organism=migratory locust] gregarious-read-0 solitary-read-1.
AAGUGUGCAGCGAGUUUGGUAGUA
>lmi-siR-3625 [organism=migratory locust] gregarious-read-0 solitary-read-1.
AUGAGGGCGAGGUCGAAGUA
>lmi-siR-3626 [organism=migratory locust] gregarious-read-0 solitary-read-1.
UGAGGGCGAGGUCGAAGUAGG
>lmi-siR-3627 [organism=migratory locust] gregarious-read-0 solitary-read-1.
AGGGCGAGGUCGAAGUAGGCU
>lmi-siR-3628 [organism=migratory locust] gregarious-read-0 solitary-read-1.
CGUGAGCUGAAGUUAACAUGG
>lmi-siR-3629 [organism=migratory locust] gregarious-read-0 solitary-read-1.
CGAUAUUAUGGAAAACCCGACACA
>lmi-siR-3630 [organism=migratory locust] gregarious-read-0 solitary-read-1.
UGCCUCUGUCCACAUAAAGCUG
>lmi-siR-3631 [organism=migratory locust] gregarious-read-0 solitary-read-1.
GUUGGAUAACUGGGGUAGGCUA
>lmi-siR-3632 [organism=migratory locust] gregarious-read-0 solitary-read-1.
UGGAUAACUGGGGUAGGCUAGGG
>lmi-siR-3633 [organism=migratory locust] gregarious-read-0 solitary-read-1.
CUGUUGGAUAACUGGGGUAGGCU
>lmi-siR-3634 [organism=migratory locust] gregarious-read-0 solitary-read-1.
GACUGAAAUGUGCAGGAGCUCC
>lmi-siR-3635 [organism=migratory locust] gregarious-read-0 solitary-read-1.
GAUUAACCGACCAGCAGUCUGACCA
>lmi-siR-3636 [organism=migratory locust] gregarious-read-0 solitary-read-1.
AGAUUAACCGACCAGCAGUCUGACCA
>lmi-siR-3637 [organism=migratory locust] gregarious-read-0 solitary-read-1.
UUAACCGACCAGCAGUCUGACCA
>lmi-siR-3638 [organism=migratory locust] gregarious-read-0 solitary-read-1.
GGCUACGCCGCCUACGGCCCC
>lmi-siR-3639 [organism=migratory locust] gregarious-read-0 solitary-read-1.
CGUUACGGGGGGAAAGCGUCAC
>lmi-siR-3640 [organism=migratory locust] gregarious-read-0 solitary-read-1.
AAAAGAAAUACCACCAUCCCA
>lmi-siR-3641 [organism=migratory locust] gregarious-read-0 solitary-read-1.
UCAGCAAAAUUGGCCUGGAUCGUCGUGG
>lmi-siR-3642 [organism=migratory locust] gregarious-read-0 solitary-read-1.
GCAAAAUUGGCCUGGAUCGU
>lmi-siR-3643 [organism=migratory locust] gregarious-read-0 solitary-read-1.
CAAAAUUGGCCUGGAUCGUCGUGG
>lmi-siR-3644 [organism=migratory locust] gregarious-read-0 solitary-read-1.
AAUGUCAGCAAAAUUGGCCUGGAUCGU
>lmi-siR-3645 [organism=migratory locust] gregarious-read-0 solitary-read-1.
CAUGCAUGAGACCUUCCUGGA
>lmi-siR-3646 [organism=migratory locust] gregarious-read-0 solitary-read-1.
AUACUGCCAGAGGUGAAAGAAGUG
>lmi-siR-3647 [organism=migratory locust] gregarious-read-0 solitary-read-1.
CAGUUCUGGAAGGAUGCCCGGGCA
>lmi-siR-3648 [organism=migratory locust] gregarious-read-0 solitary-read-1.
CUAUAACUUAUGUAAUAAUCGUCGUAC
>lmi-siR-3649 [organism=migratory locust] gregarious-read-0 solitary-read-1.
UAUAACUUAUGUAAUAAUCGUCGUACAUG
>lmi-siR-3650 [organism=migratory locust] gregarious-read-0 solitary-read-1.
UAACUUAUGUAAUAAUCGUCGUACAUGU
>lmi-siR-3651 [organism=migratory locust] gregarious-read-0 solitary-read-1.
UAUAACUUAUGUAAUAAUCGUCGUACA
>lmi-siR-3652 [organism=migratory locust] gregarious-read-0 solitary-read-1.
UUCCCAGGUGCCGGUGGAGCU
>lmi-siR-3653 [organism=migratory locust] gregarious-read-0 solitary-read-1.
UGGAGCAGGUGUACAAAGGACA
>lmi-siR-3654 [organism=migratory locust] gregarious-read-0 solitary-read-1.
AUGAAAGAUUUUGUUCGUGGAAGUCAU
>lmi-siR-3655 [organism=migratory locust] gregarious-read-0 solitary-read-1.
AUGACUCUGGCAAUGCAUGAAUGAAUGAC
>lmi-siR-3656 [organism=migratory locust] gregarious-read-0 solitary-read-1.
CAAUGACUCUGGCAAUGCAUGAAU
>lmi-siR-3657 [organism=migratory locust] gregarious-read-0 solitary-read-1.
AUCAAAGUGGAACGUGUAGCUCGGCG
>lmi-siR-3658 [organism=migratory locust] gregarious-read-0 solitary-read-1.
GAAGGUUGAUGUAAAGAAAGCU
>lmi-siR-3659 [organism=migratory locust] gregarious-read-0 solitary-read-1.
AGGAGACACUGGAAGGUACCA
>lmi-siR-3660 [organism=migratory locust] gregarious-read-0 solitary-read-1.
ACCCGUACGACUGCCAGAAGUACCA
>lmi-siR-3661 [organism=migratory locust] gregarious-read-0 solitary-read-1.
UUAUGGAGUAAAACUACGGCAUU
>lmi-siR-3662 [organism=migratory locust] gregarious-read-0 solitary-read-1.
UGGUGGGGAUGUGUUAGAUGGGA
>lmi-siR-3663 [organism=migratory locust] gregarious-read-0 solitary-read-1.
UACCUUAUACUAAAGACGACACAAACAUC
>lmi-siR-3664 [organism=migratory locust] gregarious-read-0 solitary-read-1.
CCUUAUACUAAAGACGACACAAACA
>lmi-siR-3665 [organism=migratory locust] gregarious-read-0 solitary-read-1.
AGAGAAACUCGGCAAGAUGUUU
>lmi-siR-3666 [organism=migratory locust] gregarious-read-0 solitary-read-1.
ACGGUCAAGACAGCGUUGGAGAGAA
>lmi-siR-3667 [organism=migratory locust] gregarious-read-0 solitary-read-1.
UACUCGAAAUGUACUACAUUGCCA
>lmi-siR-3668 [organism=migratory locust] gregarious-read-0 solitary-read-1.
UACUCGAAAUGUACUACAUUGCCAACCU
>lmi-siR-3669 [organism=migratory locust] gregarious-read-0 solitary-read-1.
AUACUCGAAAUGUACUACAUUGCCAACCU
>lmi-siR-3670 [organism=migratory locust] gregarious-read-0 solitary-read-1.
GCAAGGUGGUCUGGGGAAAG
>lmi-siR-3671 [organism=migratory locust] gregarious-read-0 solitary-read-1.
GGUAAGAAACUGUUUAUGGCG
>lmi-siR-3672 [organism=migratory locust] gregarious-read-0 solitary-read-1.
UGGUAAGAAACUGUUUAUGGCGCC
>lmi-siR-3673 [organism=migratory locust] gregarious-read-0 solitary-read-1.
GAGGAAGACCUGGAGCGUUC
>lmi-siR-3674 [organism=migratory locust] gregarious-read-0 solitary-read-1.
UGGAGGAAGACCUGGAGCGUU
>lmi-siR-3675 [organism=migratory locust] gregarious-read-0 solitary-read-1.
CUGGAGGAAGACCUGGAGCGUUCG
>lmi-siR-3676 [organism=migratory locust] gregarious-read-0 solitary-read-1.
UGGAGGAAGACCUGGAGCGU
>lmi-siR-3677 [organism=migratory locust] gregarious-read-0 solitary-read-1.
UUUCAGCAAUUGAAUUCCCCAUUUCAGA
>lmi-siR-3678 [organism=migratory locust] gregarious-read-0 solitary-read-1.
CGGAGGUGCUCGCUGAGAUGGAGGA
>lmi-siR-3679 [organism=migratory locust] gregarious-read-0 solitary-read-1.
UGAACGUUGUUGACGCUCCUGACGAC
>lmi-siR-3680 [organism=migratory locust] gregarious-read-0 solitary-read-1.
UUGAACGUUGUUGACGCUCCU
>lmi-siR-3681 [organism=migratory locust] gregarious-read-0 solitary-read-1.
GGGGCCGACUCGUCGUCUGAAGAG
>lmi-siR-3682 [organism=migratory locust] gregarious-read-0 solitary-read-1.
CUGAAUAACCGAAUUUGUAGAGGAG
>lmi-siR-3683 [organism=migratory locust] gregarious-read-0 solitary-read-1.
UGAAUAACCGAAUUUGUAGAGGAGAAA
>lmi-siR-3684 [organism=migratory locust] gregarious-read-0 solitary-read-1.
AAAUGCAAUCUCUGCUGUAGAGGC
>lmi-siR-3685 [organism=migratory locust] gregarious-read-0 solitary-read-1.
UGCAUUGGUACACAGGUGAAGGCAUGGA
>lmi-siR-3686 [organism=migratory locust] gregarious-read-0 solitary-read-1.
UGCAUUGGUACACAGGUGAAGGCAU
>lmi-siR-3687 [organism=migratory locust] gregarious-read-0 solitary-read-1.
UGCAUUGGUACACAGGUGAAGGCAUG
>lmi-siR-3688 [organism=migratory locust] gregarious-read-0 solitary-read-1.
UUGAACGGAAUGGACAGUGUGC
>lmi-siR-3689 [organism=migratory locust] gregarious-read-0 solitary-read-1.
UUGAACGGAAUGGACAGUGUGCUGAA
>lmi-siR-3690 [organism=migratory locust] gregarious-read-0 solitary-read-1.
UGUAUCCAUCUCUUGGUCUUCCUCUGCGG
>lmi-siR-3691 [organism=migratory locust] gregarious-read-0 solitary-read-1.
CAGCACUGAAACUGAAGAGG
>lmi-siR-3692 [organism=migratory locust] gregarious-read-0 solitary-read-1.
AAACAGCACUGAAACUGAAGAGGAUAC
>lmi-siR-3693 [organism=migratory locust] gregarious-read-0 solitary-read-1.
AGUGGUGACUCUGAUAUGAUUGGC
>lmi-siR-3694 [organism=migratory locust] gregarious-read-0 solitary-read-1.
ACAGCAGACAAAACCAAAGUGCAGGACA
>lmi-siR-3695 [organism=migratory locust] gregarious-read-0 solitary-read-1.
UACACAGCAGACAAAACCAAAGUGCAGGA
>lmi-siR-3696 [organism=migratory locust] gregarious-read-0 solitary-read-1.
UAGAAUUUUUAAUCUGUGGAACGGUA
>lmi-siR-3697 [organism=migratory locust] gregarious-read-0 solitary-read-1.
UGUGAAUUUAGCGUUGGAGG
>lmi-siR-3698 [organism=migratory locust] gregarious-read-0 solitary-read-1.
UGAAUUUAGCGUUGGAGGGAAG
>lmi-siR-3699 [organism=migratory locust] gregarious-read-0 solitary-read-1.
UGAAUUUAGCGUUGGAGGGAAGUG
>lmi-siR-3700 [organism=migratory locust] gregarious-read-0 solitary-read-1.
UAGAGGAGUACAAGAAGCAGAU
>lmi-siR-3701 [organism=migratory locust] gregarious-read-0 solitary-read-1.
CAUCGACGAACUGCUCGCCAACGGA
>lmi-siR-3702 [organism=migratory locust] gregarious-read-0 solitary-read-1.
GAACCUGAUUUGGAUGUGCUGCGAAACG
>lmi-siR-3703 [organism=migratory locust] gregarious-read-0 solitary-read-1.
AGACAGUAGAUUUGUGGGAGCGACAG
>lmi-siR-3704 [organism=migratory locust] gregarious-read-0 solitary-read-1.
AGUAGAUUUGUGGGAGCGACA
>lmi-siR-3705 [organism=migratory locust] gregarious-read-0 solitary-read-1.
CAGGAAAGAAAAAAGAAGAAACACCGA
>lmi-siR-3706 [organism=migratory locust] gregarious-read-0 solitary-read-1.
UAGGAAGAUGUUUGGUUGGAU
>lmi-siR-3707 [organism=migratory locust] gregarious-read-0 solitary-read-1.
UGUCAGAUACAGCAAAGGAC
>lmi-siR-3708 [organism=migratory locust] gregarious-read-0 solitary-read-1.
GUCAGAUACAGCAAAGGACCU
>lmi-siR-3709 [organism=migratory locust] gregarious-read-0 solitary-read-1.
UCUGUCAGAUACAGCAAAGGACCUGG
>lmi-siR-3710 [organism=migratory locust] gregarious-read-0 solitary-read-1.
UCUGUCAGAUACAGCAAAGGACCU
>lmi-siR-3711 [organism=migratory locust] gregarious-read-0 solitary-read-1.
CACUGAUAUUCUGUGGACAAGUCAGU
>lmi-siR-3712 [organism=migratory locust] gregarious-read-0 solitary-read-1.
CCGGCACGUCGGAGCCCCCAGCCGG
>lmi-siR-3713 [organism=migratory locust] gregarious-read-0 solitary-read-1.
UAGUUUAAGUAGUUUGUAAGCUUCGGAC
>lmi-siR-3714 [organism=migratory locust] gregarious-read-0 solitary-read-1.
UAUCAUCAUCGUCAGCAGCA
>lmi-siR-3715 [organism=migratory locust] gregarious-read-0 solitary-read-1.
UUGUUUGAAAUGUCGGCGUU
>lmi-siR-3716 [organism=migratory locust] gregarious-read-0 solitary-read-1.
AGCUUGAGGAGAAGGAGAAGGCUCU
>lmi-siR-3717 [organism=migratory locust] gregarious-read-0 solitary-read-1.
GGUGAAGCAGAGCAAGUGAGA
>lmi-siR-3718 [organism=migratory locust] gregarious-read-0 solitary-read-1.
AGUCUUACUGCUUCAAUAUGAAAU
>lmi-siR-3719 [organism=migratory locust] gregarious-read-0 solitary-read-1.
AAACAGCCUACUUCAUCGUCUU
>lmi-siR-3720 [organism=migratory locust] gregarious-read-0 solitary-read-1.
CGACAAUUGCGGCGAAGAACGGGCUCGA
>lmi-siR-3721 [organism=migratory locust] gregarious-read-0 solitary-read-1.
GACAAUUGCGGCGAAGAACGGGCUC
>lmi-siR-3722 [organism=migratory locust] gregarious-read-0 solitary-read-1.
ACAUCUGUAUGCACCAUUCUUCUCC
>lmi-siR-3723 [organism=migratory locust] gregarious-read-0 solitary-read-1.
AUCUGUAUGCACCAUUCUUCUC
>lmi-siR-3724 [organism=migratory locust] gregarious-read-0 solitary-read-1.
UCAACAUCUGUAUGCACCAUU
>lmi-siR-3725 [organism=migratory locust] gregarious-read-0 solitary-read-1.
UCAACAUCUGUAUGCACCAUUCU
>lmi-siR-3726 [organism=migratory locust] gregarious-read-0 solitary-read-1.
CAAUACGAAACGAGCUGCCCUU
>lmi-siR-3727 [organism=migratory locust] gregarious-read-0 solitary-read-1.
CAAUACGAAACGAGCUGCCCUUCUUUGG
>lmi-siR-3728 [organism=migratory locust] gregarious-read-0 solitary-read-1.
UUAAGUAGAAAUUGACCAUAUGAG
>lmi-siR-3729 [organism=migratory locust] gregarious-read-0 solitary-read-1.
UAAGUAGAAAUUGACCAUAUGAGGAG
>lmi-siR-3730 [organism=migratory locust] gregarious-read-0 solitary-read-1.
CAGCAAGGUCGCGUGGGAAUCA
>lmi-siR-3731 [organism=migratory locust] gregarious-read-0 solitary-read-1.
GACUGUGGUUUGGACCAGAAA
>lmi-siR-3732 [organism=migratory locust] gregarious-read-0 solitary-read-1.
GUGGUUUGGACCAGAAAGACAUGCAU
>lmi-siR-3733 [organism=migratory locust] gregarious-read-0 solitary-read-1.
AUGGUAAAUAUAGCAGAAUUUAGUU
>lmi-siR-3734 [organism=migratory locust] gregarious-read-0 solitary-read-1.
AAGUUCUGGCAGUCCUACGUCC
>lmi-siR-3735 [organism=migratory locust] gregarious-read-0 solitary-read-1.
CAAGUUCUGGCAGUCCUACGUCCGC
>lmi-siR-3736 [organism=migratory locust] gregarious-read-0 solitary-read-1.
CAAGUUCUGGCAGUCCUACGUCCGCG
>lmi-siR-3737 [organism=migratory locust] gregarious-read-0 solitary-read-1.
GUGCCUCAAGCUGUACGACAA
>lmi-siR-3738 [organism=migratory locust] gregarious-read-0 solitary-read-1.
GCCUCAAGCUGUACGACAAGGCCGAG
>lmi-siR-3739 [organism=migratory locust] gregarious-read-0 solitary-read-1.
GACAAGGAUGGCCAGGACUACGAC
>lmi-siR-3740 [organism=migratory locust] gregarious-read-0 solitary-read-1.
UCUUGAAUGUAACUGCUGUGGAGA
>lmi-siR-3741 [organism=migratory locust] gregarious-read-0 solitary-read-1.
GAAUGUAACUGCUGUGGAGA
>lmi-siR-3742 [organism=migratory locust] gregarious-read-0 solitary-read-1.
CUUGAAUGUAACUGCUGUGG
>lmi-siR-3743 [organism=migratory locust] gregarious-read-0 solitary-read-1.
AUAAAGUAGACAGAAUUGUUAGCUG
>lmi-siR-3744 [organism=migratory locust] gregarious-read-0 solitary-read-1.
UAGAAAGGUUACGUCACGGU
>lmi-siR-3745 [organism=migratory locust] gregarious-read-0 solitary-read-1.
GUAACUUAGUGUGCCUUGAACAGAUGCC
>lmi-siR-3746 [organism=migratory locust] gregarious-read-0 solitary-read-1.
GAAGACCACCUCCGAAUCAUC
>lmi-siR-3747 [organism=migratory locust] gregarious-read-0 solitary-read-1.
ACCGAGCCGCUGCAGGCGCACGCCGC
>lmi-siR-3748 [organism=migratory locust] gregarious-read-0 solitary-read-1.
UGACGGAGGCACAGUACAAAGAAAUGG
>lmi-siR-3749 [organism=migratory locust] gregarious-read-0 solitary-read-1.
UGCUUGACGGAGGCACAGUA
>lmi-siR-3750 [organism=migratory locust] gregarious-read-0 solitary-read-1.
CUAUGAUGAUCUGUCGAAGCA
>lmi-siR-3751 [organism=migratory locust] gregarious-read-0 solitary-read-1.
CAAGAAACGAGCUCAGGCCAGU
>lmi-siR-3752 [organism=migratory locust] gregarious-read-0 solitary-read-1.
GCCAAGUAGUGUUCAGAAUGGG
>lmi-siR-3753 [organism=migratory locust] gregarious-read-0 solitary-read-1.
AGACUGCAGCCUGACUACGGCC
>lmi-siR-3754 [organism=migratory locust] gregarious-read-0 solitary-read-1.
CAUGCCUGCACUGUGAAGCGU
>lmi-siR-3755 [organism=migratory locust] gregarious-read-0 solitary-read-1.
GACAUGCCUGCACUGUGAAGCGUUCU
>lmi-siR-3756 [organism=migratory locust] gregarious-read-0 solitary-read-1.
AUGCCUGCACUGUGAAGCGUU
>lmi-siR-3757 [organism=migratory locust] gregarious-read-0 solitary-read-1.
GACAUGCCUGCACUGUGAAGCG
>lmi-siR-3758 [organism=migratory locust] gregarious-read-0 solitary-read-1.
AUGCCUGCACUGUGAAGCGUUCU
>lmi-siR-3759 [organism=migratory locust] gregarious-read-0 solitary-read-1.
ACAUGCCUGCACUGUGAAGCGU
>lmi-siR-3760 [organism=migratory locust] gregarious-read-0 solitary-read-1.
UCAUAUAGGUCCAAUACACA
>lmi-siR-3761 [organism=migratory locust] gregarious-read-0 solitary-read-1.
UUCUCGACGGCGAGUGUUCAUCAGA
>lmi-siR-3762 [organism=migratory locust] gregarious-read-0 solitary-read-1.
UGUUCUCGACGGCGAGUGUUCAU
>lmi-siR-3763 [organism=migratory locust] gregarious-read-0 solitary-read-1.
UUACAACAGGAUCAGGGCAU
>lmi-siR-3764 [organism=migratory locust] gregarious-read-0 solitary-read-1.
AUAUGACCAGAUCGCUGAAAAGG
>lmi-siR-3765 [organism=migratory locust] gregarious-read-0 solitary-read-1.
AAUGAAGCUGGCAAGUGCUGAGACG
>lmi-siR-3766 [organism=migratory locust] gregarious-read-0 solitary-read-1.
UGCAAUGAAGCUGGCAAGUGCUGAGAC
>lmi-siR-3767 [organism=migratory locust] gregarious-read-0 solitary-read-1.
GAAGCUGGCAAGUGCUGAGA
>lmi-siR-3768 [organism=migratory locust] gregarious-read-0 solitary-read-1.
CAUUUGUGUGGAGUGUUGCCU
>lmi-siR-3769 [organism=migratory locust] gregarious-read-0 solitary-read-1.
CAUUUGUGUGGAGUGUUGCCUU
>lmi-siR-3770 [organism=migratory locust] gregarious-read-0 solitary-read-1.
UAACUAUCUCUGAACACAAGUAGU
>lmi-siR-3771 [organism=migratory locust] gregarious-read-0 solitary-read-1.
ACUGUAUUCGUCCCUCGGUC
>lmi-siR-3772 [organism=migratory locust] gregarious-read-0 solitary-read-1.
CUUACUGUAUUCGUCCCUCGGUC
>lmi-siR-3773 [organism=migratory locust] gregarious-read-0 solitary-read-1.
UGGGACCAAAACGUACUACA
>lmi-siR-3774 [organism=migratory locust] gregarious-read-0 solitary-read-1.
GAGGAUGGUGUGUGGCAAAU
>lmi-siR-3775 [organism=migratory locust] gregarious-read-0 solitary-read-1.
UCUUCAGUCCGGAGACUGGUUUGAUGC
>lmi-siR-3776 [organism=migratory locust] gregarious-read-0 solitary-read-1.
UCUUCAGUCCGGAGACUGGUUUGAUGCA
>lmi-siR-3777 [organism=migratory locust] gregarious-read-0 solitary-read-1.
UCUUCAGUCCGGAGACUGGUUUGAUG
>lmi-siR-3778 [organism=migratory locust] gregarious-read-0 solitary-read-1.
UUUCGUCUAUUGUAUGCAGU
>lmi-siR-3779 [organism=migratory locust] gregarious-read-0 solitary-read-1.
UCGAAAGAAGUGGAAAAUGAU
>lmi-siR-3780 [organism=migratory locust] gregarious-read-0 solitary-read-1.
GGGUCCAUCGUCGUGGGAUGU
>lmi-siR-3781 [organism=migratory locust] gregarious-read-0 solitary-read-1.
CAAUUUGCCACAAGUUCAUAGAGCUGC
>lmi-siR-3782 [organism=migratory locust] gregarious-read-0 solitary-read-1.
GUGACACUGAAAGAGGAUGGAACU
>lmi-siR-3783 [organism=migratory locust] gregarious-read-0 solitary-read-1.
CCAACAUCCUGAGGAGCUACG
>lmi-siR-3784 [organism=migratory locust] gregarious-read-0 solitary-read-1.
ACAUCCUGAGGAGCUACGGCAA
>lmi-siR-3785 [organism=migratory locust] gregarious-read-0 solitary-read-1.
AAACCACAAGGGAAUGUAAGCCAG
>lmi-siR-3786 [organism=migratory locust] gregarious-read-0 solitary-read-1.
GGAGACUGCAGAGACGUCGUCAGGUGC
>lmi-siR-3787 [organism=migratory locust] gregarious-read-0 solitary-read-1.
UGAACAGAGUCGAAUUCCAUC
>lmi-siR-3788 [organism=migratory locust] gregarious-read-0 solitary-read-1.
UGAACAGAGUCGAAUUCCAUCUCGUGGG
>lmi-siR-3789 [organism=migratory locust] gregarious-read-0 solitary-read-1.
UCUCCUACAGAGUCGACUGAACCCGCU
>lmi-siR-3790 [organism=migratory locust] gregarious-read-0 solitary-read-1.
GACCCGUCUUCGCUGUCACUCUCUGG
>lmi-siR-3791 [organism=migratory locust] gregarious-read-0 solitary-read-1.
UACUGAAGAUGAAGACACGACUGGCAA
>lmi-siR-3792 [organism=migratory locust] gregarious-read-0 solitary-read-1.
UUUACUGAAGAUGAAGACACG
>lmi-siR-3793 [organism=migratory locust] gregarious-read-0 solitary-read-1.
GAGAAGUCGACAAAAGUGACCG
>lmi-siR-3794 [organism=migratory locust] gregarious-read-0 solitary-read-1.
CGAGAAGUCGACAAAAGUGACCGU
>lmi-siR-3795 [organism=migratory locust] gregarious-read-0 solitary-read-1.
CCAUGGAACCUGUGGAGAAAGCA
>lmi-siR-3796 [organism=migratory locust] gregarious-read-0 solitary-read-1.
UGGAACCUGUGGAGAAAGCA
>lmi-siR-3797 [organism=migratory locust] gregarious-read-0 solitary-read-1.
UCGCGAAAUAUUAGUGGAAAUCAGAAAGA
>lmi-siR-3798 [organism=migratory locust] gregarious-read-0 solitary-read-1.
AUUUGUCUUCGCCAUGGAUA
>lmi-siR-3799 [organism=migratory locust] gregarious-read-0 solitary-read-1.
AGAGGCAACUAUGGUCAGGUCU
>lmi-siR-3800 [organism=migratory locust] gregarious-read-0 solitary-read-1.
UAUCAUUUACUGUAGCUAGAGCUG
>lmi-siR-3801 [organism=migratory locust] gregarious-read-0 solitary-read-1.
CAUUCCAAUCCCGGGAGUGGAAGG
>lmi-siR-3802 [organism=migratory locust] gregarious-read-0 solitary-read-1.
UAUGAGAUGUUUGAUAAGAAUGGUGUG
>lmi-siR-3803 [organism=migratory locust] gregarious-read-0 solitary-read-1.
UGCAGUAUGGUAGAGGUUUUGUGUU
>lmi-siR-3804 [organism=migratory locust] gregarious-read-0 solitary-read-1.
AGUGCAGUAUGGUAGAGGUUUUGUGUUAA
>lmi-siR-3805 [organism=migratory locust] gregarious-read-0 solitary-read-1.
ACUGCGGUCGGGGGUUCGAAUCC
>lmi-siR-3806 [organism=migratory locust] gregarious-read-0 solitary-read-1.
UGCCACGGUGGCAAUGGGCUUUCGCU
>lmi-siR-3807 [organism=migratory locust] gregarious-read-0 solitary-read-1.
CGUGGAACGGGCAAUCUUCGGGCUG
>lmi-siR-3808 [organism=migratory locust] gregarious-read-0 solitary-read-1.
GGAACGGGCAAUCUUCGGGCUGGCGGAU
>lmi-siR-3809 [organism=migratory locust] gregarious-read-0 solitary-read-1.
UGGAACGGGCAAUCUUCGGGCUG
>lmi-siR-3810 [organism=migratory locust] gregarious-read-0 solitary-read-1.
GACAGCGUGCCUUACGGACUU
>lmi-siR-3811 [organism=migratory locust] gregarious-read-0 solitary-read-1.
GUUCUGAGAAUUUGGGAUGUGCUGUAUC
>lmi-siR-3812 [organism=migratory locust] gregarious-read-0 solitary-read-1.
CUGGCAAUGAGUAUAGUGACGUUUCAAU
>lmi-siR-3813 [organism=migratory locust] gregarious-read-0 solitary-read-1.
CUGGCAAUGAGUAUAGUGACGUUUC
>lmi-siR-3814 [organism=migratory locust] gregarious-read-0 solitary-read-1.
UCAGUGGGGUUUAGGUUUUUUGUG
>lmi-siR-3815 [organism=migratory locust] gregarious-read-0 solitary-read-1.
CAGUGGGGUUUAGGUUUUUUGU
>lmi-siR-3816 [organism=migratory locust] gregarious-read-0 solitary-read-1.
CGUUCUGGAGUGCGACGGAAAAA
>lmi-siR-3817 [organism=migratory locust] gregarious-read-0 solitary-read-1.
UUCCGGGUCCGACGCAGACGG
>lmi-siR-3818 [organism=migratory locust] gregarious-read-0 solitary-read-1.
GAGAAUUCUGAACGUCUUCCAG
>lmi-siR-3819 [organism=migratory locust] gregarious-read-0 solitary-read-1.
UUCUAAGAGAAGAAAAAAUGGAUCAUUA
>lmi-siR-3820 [organism=migratory locust] gregarious-read-0 solitary-read-1.
AAGGCCAAGGAGACGCUGAAG
>lmi-siR-3821 [organism=migratory locust] gregarious-read-0 solitary-read-1.
GCCAAGGAGACGCUGAAGGGUGCUG
>lmi-siR-3822 [organism=migratory locust] gregarious-read-0 solitary-read-1.
GAGAAGGCCAAGGAGACGCU
>lmi-siR-3823 [organism=migratory locust] gregarious-read-0 solitary-read-1.
AAAUUGUUCUGAGAAUGGAGUGCACAG
>lmi-siR-3824 [organism=migratory locust] gregarious-read-0 solitary-read-1.
AAGUACCACAAAGACGUGCA
>lmi-siR-3825 [organism=migratory locust] gregarious-read-0 solitary-read-1.
CUGGUUUGAUGCAGCUCUCCACCCU
>lmi-siR-3826 [organism=migratory locust] gregarious-read-0 solitary-read-1.
CUGGUUUGAUGCAGCUCUCCA
>lmi-siR-3827 [organism=migratory locust] gregarious-read-0 solitary-read-1.
CUGGUUUGAUGCAGCUCUCCAC
>lmi-siR-3828 [organism=migratory locust] gregarious-read-0 solitary-read-1.
GAAGAAUGGAGCGGAGAAGG
>lmi-siR-3829 [organism=migratory locust] gregarious-read-0 solitary-read-1.
AGAAGAAUGGAGCGGAGAAGGU
>lmi-siR-3830 [organism=migratory locust] gregarious-read-0 solitary-read-1.
GCUGUCGCCCAAGUCGAUCUUCGACG
>lmi-siR-3831 [organism=migratory locust] gregarious-read-0 solitary-read-1.
ACAAAUAAAUAAAGAUUCGGUA
>lmi-siR-3832 [organism=migratory locust] gregarious-read-0 solitary-read-1.
GAAGGAGAAGGCACUGCAGAACGCG
>lmi-siR-3833 [organism=migratory locust] gregarious-read-0 solitary-read-1.
CAUAGUAACUGUUACACGCAGCUUG
>lmi-siR-3834 [organism=migratory locust] gregarious-read-0 solitary-read-1.
GCCGUUUCGACGACCAGGCU
>lmi-siR-3835 [organism=migratory locust] gregarious-read-0 solitary-read-1.
UAGAACGAAUGCCGCGAAUGUUCCAU
>lmi-siR-3836 [organism=migratory locust] gregarious-read-0 solitary-read-1.
CUAUUUUUGAUGCAAAGCGU
>lmi-siR-3837 [organism=migratory locust] gregarious-read-0 solitary-read-1.
AACGGAAACUUCAGUGGGGU
>lmi-siR-3838 [organism=migratory locust] gregarious-read-0 solitary-read-1.
UACAAGAGGAGAGCUCUUGUGC
>lmi-siR-3839 [organism=migratory locust] gregarious-read-0 solitary-read-1.
UUCGUAUAAGAUGUUGGCAGUACAGACA
>lmi-siR-3840 [organism=migratory locust] gregarious-read-0 solitary-read-1.
UAAAACAACGCUCAGGACCGAG
>lmi-siR-3841 [organism=migratory locust] gregarious-read-0 solitary-read-1.
UCCCGUGAUCCAAGCUUGCAA
>lmi-siR-3842 [organism=migratory locust] gregarious-read-0 solitary-read-1.
AGCAAACUGUUCUUCUGUCCAGUG
>lmi-siR-3843 [organism=migratory locust] gregarious-read-0 solitary-read-1.
AACAAGCGGCUAAGGAAGGGU
>lmi-siR-3844 [organism=migratory locust] gregarious-read-0 solitary-read-1.
AACGAUUCAGUCAACGACUCAGGAAACGA
>lmi-siR-3845 [organism=migratory locust] gregarious-read-0 solitary-read-1.
ACAGAGACCCAGAUCCUCCU
>lmi-siR-3846 [organism=migratory locust] gregarious-read-0 solitary-read-1.
UGGAUAAGUUGGCCAAGUUGAU
>lmi-siR-3847 [organism=migratory locust] gregarious-read-0 solitary-read-1.
UAAGUUGGCCAAGUUGAUAAAACGCA
>lmi-siR-3848 [organism=migratory locust] gregarious-read-0 solitary-read-1.
AUACUGGAGGACUGUAUAAUAAACGCCAC
>lmi-siR-3849 [organism=migratory locust] gregarious-read-0 solitary-read-1.
UACUGGAGGACUGUAUAAUAAACG
>lmi-siR-3850 [organism=migratory locust] gregarious-read-0 solitary-read-1.
CACAGACAUCGUUAAUAAGGUCAGGCCU
>lmi-siR-3851 [organism=migratory locust] gregarious-read-0 solitary-read-1.
UCUGGCCGGCUCUGUCCUGCAAGGUG
>lmi-siR-3852 [organism=migratory locust] gregarious-read-0 solitary-read-1.
UCUGGCCGGCUCUGUCCUGCAAGGUGGAC
>lmi-siR-3853 [organism=migratory locust] gregarious-read-0 solitary-read-1.
AAGAUAGGUGUAGCUCUCGAGAUGGA
>lmi-siR-3854 [organism=migratory locust] gregarious-read-0 solitary-read-1.
CAAGAUAGGUGUAGCUCUCGAGAUGG
>lmi-siR-3855 [organism=migratory locust] gregarious-read-0 solitary-read-1.
UUCACGUGAACCGCGACAGCUGCAGGG
>lmi-siR-3856 [organism=migratory locust] gregarious-read-0 solitary-read-1.
UGAUUCACGUGAACCGCGACAGCUGCAGG
>lmi-siR-3857 [organism=migratory locust] gregarious-read-0 solitary-read-1.
UGAUUCACGUGAACCGCGACAGCUGCA
>lmi-siR-3858 [organism=migratory locust] gregarious-read-0 solitary-read-1.
UUCACGUGAACCGCGACAGCUGCAGGGC
>lmi-siR-3859 [organism=migratory locust] gregarious-read-0 solitary-read-1.
UGAUUCACGUGAACCGCGACAGCUGCAG
>lmi-siR-3860 [organism=migratory locust] gregarious-read-0 solitary-read-1.
AGAUGCAAUGUUAAUCCAGCACG
>lmi-siR-3861 [organism=migratory locust] gregarious-read-0 solitary-read-1.
UAAGUGAUCAUGAUGUUCGGUAA
>lmi-siR-3862 [organism=migratory locust] gregarious-read-0 solitary-read-1.
UUUCGUUAAUUCAAUGGAGGGUGUCA
>lmi-siR-3863 [organism=migratory locust] gregarious-read-0 solitary-read-1.
AUAUGUAGAAAGAGGACAAUCUUU
>lmi-siR-3864 [organism=migratory locust] gregarious-read-0 solitary-read-1.
CCGUCAAGGCGGAGGACAAGCC
>lmi-siR-3865 [organism=migratory locust] gregarious-read-0 solitary-read-1.
CUAUCAAUAAAACACUGCAGCAUCAA
>lmi-siR-3866 [organism=migratory locust] gregarious-read-0 solitary-read-1.
UAUCAAUAAAACACUGCAGCAUCAAU
>lmi-siR-3867 [organism=migratory locust] gregarious-read-0 solitary-read-1.
CGUGAAGAGUGUGCCCGAAGGA
>lmi-siR-3868 [organism=migratory locust] gregarious-read-0 solitary-read-1.
UGCAAACGUCGUCGAACUGUUCGUGCAG
>lmi-siR-3869 [organism=migratory locust] gregarious-read-0 solitary-read-1.
AGACAACAAGUCCACAGCUGAAGCAAUUU
>lmi-siR-3870 [organism=migratory locust] gregarious-read-0 solitary-read-1.
AAUAUCCUUGUAUUGUCGAUGUCAU
>lmi-siR-3871 [organism=migratory locust] gregarious-read-0 solitary-read-1.
UGGUUUGAUGCAGCUCUCCACAAUACCCU
>lmi-siR-3872 [organism=migratory locust] gregarious-read-0 solitary-read-1.
UGGUUUGAUGCAGCUCUCCACA
>lmi-siR-3873 [organism=migratory locust] gregarious-read-0 solitary-read-1.
GUUAAACUAACCUAAGGACA
>lmi-siR-3874 [organism=migratory locust] gregarious-read-0 solitary-read-1.
GUGAGGAUGCAGAAAGUAGUCA
>lmi-siR-3875 [organism=migratory locust] gregarious-read-0 solitary-read-1.
AUUACGUCCACGGCCAGGGCAG
>lmi-siR-3876 [organism=migratory locust] gregarious-read-0 solitary-read-1.
UCUGCACGAUCACGUGGACGCAACUUAGU
>lmi-siR-3877 [organism=migratory locust] gregarious-read-0 solitary-read-1.
UCUCCACAUAAGAACGGCAACCUACA
>lmi-siR-3878 [organism=migratory locust] gregarious-read-0 solitary-read-1.
GCACACGAACUGAUGAAGCGGGC
>lmi-siR-3879 [organism=migratory locust] gregarious-read-0 solitary-read-1.
GACGUAAAGCCCAGAGCUUGACAAAG
>lmi-siR-3880 [organism=migratory locust] gregarious-read-0 solitary-read-1.
GUACACCAAUGUUGAGUGCUUGAACCAC
>lmi-siR-3881 [organism=migratory locust] gregarious-read-0 solitary-read-1.
UGAAGCUCCUGGUCGUCCUUUCG
>lmi-siR-3882 [organism=migratory locust] gregarious-read-0 solitary-read-1.
AGAGGAGGUAACUGAGGAAGUGAC
>lmi-siR-3883 [organism=migratory locust] gregarious-read-0 solitary-read-1.
UUUCACAGGGAACAUGAGGCAG
>lmi-siR-3884 [organism=migratory locust] gregarious-read-0 solitary-read-1.
UCACAGGGAACAUGAGGCAGAAU
>lmi-siR-3885 [organism=migratory locust] gregarious-read-0 solitary-read-1.
GGCGAAACCGAACUCCAGGUGGAA
>lmi-siR-3886 [organism=migratory locust] gregarious-read-0 solitary-read-1.
GCAUGGCAGAGGGUUCAUCGAA
>lmi-siR-3887 [organism=migratory locust] gregarious-read-0 solitary-read-1.
UCAUCAAAACUUAAGCAGCUGAAAGUUG
>lmi-siR-3888 [organism=migratory locust] gregarious-read-0 solitary-read-1.
CUGUCGUCCUGGCCAGCGAGGCGCUGC
>lmi-siR-3889 [organism=migratory locust] gregarious-read-0 solitary-read-1.
UCAAUUUGCAGCUCAGAUCUUCCACAGU
>lmi-siR-3890 [organism=migratory locust] gregarious-read-0 solitary-read-1.
UUUGCAGCUCAGAUCUUCCACAGUCAAU
>lmi-siR-3891 [organism=migratory locust] gregarious-read-0 solitary-read-1.
UUCAGUCACUGUCUGCACGGCC
>lmi-siR-3892 [organism=migratory locust] gregarious-read-0 solitary-read-1.
GGAGAAGGAACAAAUGAAGCUGGU
>lmi-siR-3893 [organism=migratory locust] gregarious-read-0 solitary-read-1.
UGAUUGAUAGGCAGAAUUGUGGAA
>lmi-siR-3894 [organism=migratory locust] gregarious-read-0 solitary-read-1.
AAACUCUGCAAGAUUGUAGGCAA
>lmi-siR-3895 [organism=migratory locust] gregarious-read-0 solitary-read-1.
GUUGAAACUCUGCAAGAUUGUAGGC
>lmi-siR-3896 [organism=migratory locust] gregarious-read-0 solitary-read-1.
CGAAGGGUGGAAGGAAGGGUAA
>lmi-siR-3897 [organism=migratory locust] gregarious-read-0 solitary-read-1.
GGUGCCACACUGCAGACUGCU
>lmi-siR-3898 [organism=migratory locust] gregarious-read-0 solitary-read-1.
CUUUUUCAAGGUCCGGGCAUCU
>lmi-siR-3899 [organism=migratory locust] gregarious-read-0 solitary-read-1.
AACUCAACCAGGAUUUGUCUC
>lmi-siR-3900 [organism=migratory locust] gregarious-read-0 solitary-read-1.
AAGUAUCUAGUCUCGUUGGCUCA
>lmi-siR-3901 [organism=migratory locust] gregarious-read-0 solitary-read-1.
GUAUCUAGUCUCGUUGGCUC
>lmi-siR-3902 [organism=migratory locust] gregarious-read-0 solitary-read-1.
AGUAUCUAGUCUCGUUGGCUCAU
>lmi-siR-3903 [organism=migratory locust] gregarious-read-0 solitary-read-1.
UGAAGAUGCUGCUGAGGAACCC
>lmi-siR-3904 [organism=migratory locust] gregarious-read-0 solitary-read-1.
GGCACUGCAGAACGCGGAGAGC
>lmi-siR-3905 [organism=migratory locust] gregarious-read-0 solitary-read-1.
UGGCGUACAGCGCGCUGGGCCU
>lmi-siR-3906 [organism=migratory locust] gregarious-read-0 solitary-read-1.
GAAGGAACAGCAACUAUUAGA
>lmi-siR-3907 [organism=migratory locust] gregarious-read-0 solitary-read-1.
CUGCUCGCUGAGGACGCCGACGGA
>lmi-siR-3908 [organism=migratory locust] gregarious-read-0 solitary-read-1.
AAACUGUUUCCAACUGGUUGAAGACACA
>lmi-siR-3909 [organism=migratory locust] gregarious-read-0 solitary-read-1.
ACCAACGACAACGACGGACUCGGCC
>lmi-siR-3910 [organism=migratory locust] gregarious-read-0 solitary-read-1.
CCAACGACAACGACGGACUCGGCC
>lmi-siR-3911 [organism=migratory locust] gregarious-read-0 solitary-read-1.
CCGCUCGGCUACUCCACCGCGGC
>lmi-siR-3912 [organism=migratory locust] gregarious-read-0 solitary-read-1.
GCUGCCCGGUUGUCACAUGGUCGACU
>lmi-siR-3913 [organism=migratory locust] gregarious-read-0 solitary-read-1.
UUCACAAAUGUCUGUCUAGGUG
>lmi-siR-3914 [organism=migratory locust] gregarious-read-0 solitary-read-1.
AGUAGACUUUACUCAGCACAUGUAGC
>lmi-siR-3915 [organism=migratory locust] gregarious-read-0 solitary-read-1.
CGACAAGGGCCGUUUGAGCA
>lmi-siR-3916 [organism=migratory locust] gregarious-read-0 solitary-read-1.
CGACAAGGGCCGUUUGAGCAA
>lmi-siR-3917 [organism=migratory locust] gregarious-read-0 solitary-read-1.
AGAGGAGAUCGAGUACAACAGAGG
>lmi-siR-3918 [organism=migratory locust] gregarious-read-0 solitary-read-1.
AUAAAUUUGUUGGGACAAUAAAUGUGUC
>lmi-siR-3919 [organism=migratory locust] gregarious-read-0 solitary-read-1.
GUGGAGUGUUGCCUUGUACGGGAGUG
>lmi-siR-3920 [organism=migratory locust] gregarious-read-0 solitary-read-1.
GUGGAGUGUUGCCUUGUACGGG
>lmi-siR-3921 [organism=migratory locust] gregarious-read-0 solitary-read-1.
UGUGUGGAGUGUUGCCUUGUACGG
>lmi-siR-3922 [organism=migratory locust] gregarious-read-0 solitary-read-1.
UUGUGUGGAGUGUUGCCUUGUACGGG
>lmi-siR-3923 [organism=migratory locust] gregarious-read-0 solitary-read-1.
CAAAUCACAGAGUCGGAGGU
>lmi-siR-3924 [organism=migratory locust] gregarious-read-0 solitary-read-1.
CGAUGACGAUGAUGAUUAUGAUGAU
>lmi-siR-3925 [organism=migratory locust] gregarious-read-0 solitary-read-1.
AGAACUGUCAGAGGUAUGUUGCC
>lmi-siR-3926 [organism=migratory locust] gregarious-read-0 solitary-read-1.
UGGAGAACUGUCAGAGGUAUGUU
>lmi-siR-3927 [organism=migratory locust] gregarious-read-0 solitary-read-1.
GAGAACUGUCAGAGGUAUGUUGCCA
>lmi-siR-3928 [organism=migratory locust] gregarious-read-0 solitary-read-1.
GGCCCAAUUGAAGGAAGGUAAUGUU
>lmi-siR-3929 [organism=migratory locust] gregarious-read-0 solitary-read-1.
UAUGCUAUACAAACAGGUCAUG
>lmi-siR-3930 [organism=migratory locust] gregarious-read-0 solitary-read-1.
AUGCUAUACAAACAGGUCAUGU
>lmi-siR-3931 [organism=migratory locust] gregarious-read-0 solitary-read-1.
CUAUACAAACAGGUCAUGUUGU
>lmi-siR-3932 [organism=migratory locust] gregarious-read-0 solitary-read-1.
UGGAGAGGUCUGAGGAGCGACU
>lmi-siR-3933 [organism=migratory locust] gregarious-read-0 solitary-read-1.
UCGGAUUGAUUGCAAUGGCAAAGAGCGC
>lmi-siR-3934 [organism=migratory locust] gregarious-read-0 solitary-read-1.
GAUCGGAUUGAUUGCAAUGGCAAAGAGC
>lmi-siR-3935 [organism=migratory locust] gregarious-read-0 solitary-read-1.
CACUCAAGACGGAGCCCUGUGGU
>lmi-siR-3936 [organism=migratory locust] gregarious-read-0 solitary-read-1.
AAUGCAGUUGAAGAACUAUGUAACCU
>lmi-siR-3937 [organism=migratory locust] gregarious-read-0 solitary-read-1.
AGCAGGUCAAGCAGGAGCUCUAACC
>lmi-siR-3938 [organism=migratory locust] gregarious-read-0 solitary-read-1.
AGAAAGCAUGAGAGCAAAGUGGA
>lmi-siR-3939 [organism=migratory locust] gregarious-read-0 solitary-read-1.
UAAACAUCGUUUUAAAUUAUGGCAAU
>lmi-siR-3940 [organism=migratory locust] gregarious-read-0 solitary-read-1.
AAUCGACGGCCGUGCAGAAGAGU
[truncated: 239,768 more chars]
