# Supplementary material for: Characterization and comparative profiling of the small RNA transcriptomes in two phases of locust
Source: Genome Biol. 2009 Jan 16;10(1):R6. doi: 10.1186/gb-2009-10-1-r6 (PMC2687794; doi:10.1186/gb-2009-10-1-r6)
Supplement: Additional data file 2 — Locust piRNA-like small RNAs. [file gb-2009-10-1-r6-S2.txt]

>lmi-piR-1 [organism=migratory locust] gregarious-read-41 solitary-read-162.
CGGACAAGTACGGGGTGTCGGCGCT
>lmi-piR-2 [organism=migratory locust] gregarious-read-33 solitary-read-14.
TGCATAGGGCAGGTTTTACAACGGG
>lmi-piR-3 [organism=migratory locust] gregarious-read-23 solitary-read-60.
CGGACAAGTACGGGGTGTCGGCGC
>lmi-piR-4 [organism=migratory locust] gregarious-read-11 solitary-read-11.
TCTGCATCGTTGAGGCACGCAAGCCACC
>lmi-piR-5 [organism=migratory locust] gregarious-read-10 solitary-read-328.
TGATGTAGCTCGATGTCTCAGATGCGTT
>lmi-piR-6 [organism=migratory locust] gregarious-read-8 solitary-read-19.
TGTTGAGGCAGACAAGATCGAGGTG
>lmi-piR-7 [organism=migratory locust] gregarious-read-7 solitary-read-18.
TGTTGAGGCAGACAAGATCGAGGTGTT
>lmi-piR-8 [organism=migratory locust] gregarious-read-6 solitary-read-8.
TGCATAGGGCAGGTTTTACAACGGGG
>lmi-piR-9 [organism=migratory locust] gregarious-read-6 solitary-read-9.
TGTTCAACGGGCTCTTCGCCGGAGTATC
>lmi-piR-10 [organism=migratory locust] gregarious-read-6 solitary-read-3.
TTCGTTAGCAGTCTGCAGTGTGGCACC
>lmi-piR-11 [organism=migratory locust] gregarious-read-5 solitary-read-1.
TATCTGCATCGTTGAGGCACGCAAGCCAC
>lmi-piR-12 [organism=migratory locust] gregarious-read-5 solitary-read-3.
TGTTGAGGCAGACAAGATCGAGGT
>lmi-piR-13 [organism=migratory locust] gregarious-read-5 solitary-read-11.
TTAAGGAATAAATATACTGAGAGGCA
>lmi-piR-14 [organism=migratory locust] gregarious-read-4 solitary-read-34.
TGATGTAGCTCGATGTCTCAGATGCGT
>lmi-piR-15 [organism=migratory locust] gregarious-read-4 solitary-read-103.
CGGACAAGTACGGGGTGTCGGCGCTG
>lmi-piR-16 [organism=migratory locust] gregarious-read-4 solitary-read-5.
TATCTTTAGGTCCCCTCTGAACGCGGC
>lmi-piR-17 [organism=migratory locust] gregarious-read-4 solitary-read-4.
TTATGAACAACTTTCTAAAGAAGCGTC
>lmi-piR-18 [organism=migratory locust] gregarious-read-4 solitary-read-3.
TGAAAGTCTGTATGCCGAGGCTGCTGT
>lmi-piR-19 [organism=migratory locust] gregarious-read-4 solitary-read-16.
TAAGGAATAAATATACTGAGAGGCA
>lmi-piR-20 [organism=migratory locust] gregarious-read-4 solitary-read-9.
TGTTAATTGAGGGTGTGCTGCGCA
>lmi-piR-21 [organism=migratory locust] gregarious-read-3 solitary-read-243.
CGGACAAGTACGGGGTGTCGGCGCTGA
>lmi-piR-22 [organism=migratory locust] gregarious-read-3 solitary-read-7.
TGACTGGAGCGCCTCAGTCCCCTCGGCC
>lmi-piR-23 [organism=migratory locust] gregarious-read-3 solitary-read-4.
TAAGGATAAAAACCAAGTAGCGAGCGG
>lmi-piR-24 [organism=migratory locust] gregarious-read-3 solitary-read-4.
TAAGGATAAAAACCAAGTAGCGAGCGG
>lmi-piR-25 [organism=migratory locust] gregarious-read-3 solitary-read-1.
ATTCGAACCCCCGACCGTAGTGGCC
>lmi-piR-26 [organism=migratory locust] gregarious-read-3 solitary-read-1.
ATTCGAACCCCCGACCGTAGTGGCC
>lmi-piR-27 [organism=migratory locust] gregarious-read-3 solitary-read-47.
TACAAAAGCTAGAAATGTAGGTTTGCCT
>lmi-piR-28 [organism=migratory locust] gregarious-read-3 solitary-read-16.
TACGTGTCAGAAAGTGCATACCACTCA
>lmi-piR-29 [organism=migratory locust] gregarious-read-3 solitary-read-15.
TCACAAAAGGAAACTTGCTGAAAGCGT
>lmi-piR-30 [organism=migratory locust] gregarious-read-3 solitary-read-5.
TATATGGGAATAAGTGTGTGTTGTGTC
>lmi-piR-31 [organism=migratory locust] gregarious-read-3 solitary-read-3.
TCATATCGCTCTGCAATGTTACGCCTA
>lmi-piR-32 [organism=migratory locust] gregarious-read-3 solitary-read-3.
TCATATCGCTCTGCAATGTTACGCCTA
>lmi-piR-33 [organism=migratory locust] gregarious-read-2 solitary-read-6.
CGGACAAATACGGGGTGTCGGCGCT
>lmi-piR-34 [organism=migratory locust] gregarious-read-2 solitary-read-3.
CGGACAAATACGGGGTGTCGGCGC
>lmi-piR-35 [organism=migratory locust] gregarious-read-2 solitary-read-7.
TCAAATGTTTGTATAGCTTATGGGA
>lmi-piR-36 [organism=migratory locust] gregarious-read-2 solitary-read-1.
TCTGGAGGAAATTTTAGCTGATGACAC
>lmi-piR-37 [organism=migratory locust] gregarious-read-2 solitary-read-1.
TCTGGAGGAAATTTTAGCTGATGACAC
>lmi-piR-38 [organism=migratory locust] gregarious-read-2 solitary-read-2.
TCGGATCTGCCTTCGTCGTCGGGGACA
>lmi-piR-39 [organism=migratory locust] gregarious-read-2 solitary-read-2.
TCGGATCTGCCTTCGTCGTCGGGGACA
>lmi-piR-40 [organism=migratory locust] gregarious-read-2 solitary-read-2.
GTACAGCGAGAGGACATATGACCAAA
>lmi-piR-41 [organism=migratory locust] gregarious-read-2 solitary-read-4.
TAACATTTTTCTTAAAGTCTGAGGGT
>lmi-piR-42 [organism=migratory locust] gregarious-read-2 solitary-read-2.
TTCGTTAGCAGTCTGCAGTGTGGCAC
>lmi-piR-43 [organism=migratory locust] gregarious-read-2 solitary-read-2.
TTCGTTAGCAGTCTGCAGTGTGGCAC
>lmi-piR-44 [organism=migratory locust] gregarious-read-2 solitary-read-1.
TTGAAAGTCTGTATGCCGAGGCTGCT
>lmi-piR-45 [organism=migratory locust] gregarious-read-2 solitary-read-1.
TGAAAGTCTGTATGCCGAGGCTGCTG
>lmi-piR-46 [organism=migratory locust] gregarious-read-2 solitary-read-3.
GACGAAGCGGAAGCGAGAATGTCG
>lmi-piR-47 [organism=migratory locust] gregarious-read-2 solitary-read-1.
TAGCTGATGACACACGAGCAGCTGCTC
>lmi-piR-48 [organism=migratory locust] gregarious-read-2 solitary-read-2.
TGCGTCCCATCGGACGATGTTCAACGGG
>lmi-piR-49 [organism=migratory locust] gregarious-read-2 solitary-read-6.
TGGAATCAAGAAACCGGAGACAGGAT
>lmi-piR-50 [organism=migratory locust] gregarious-read-2 solitary-read-1.
TGAGGCAGACAAGATCGAGGTGTTGG
>lmi-piR-51 [organism=migratory locust] gregarious-read-2 solitary-read-1.
TAAGGAATAAATATACTGAGAGGC
>lmi-piR-52 [organism=migratory locust] gregarious-read-2 solitary-read-16.
TGTCGTAGGAATAGTGATTGGAGGTA
>lmi-piR-53 [organism=migratory locust] gregarious-read-2 solitary-read-3.
TTTAAGTAGTTTGTAAGCTACGGACTG
>lmi-piR-54 [organism=migratory locust] gregarious-read-2 solitary-read-11.
TACTTAGGAAGTCTTCCAGCCAGTCACA
>lmi-piR-55 [organism=migratory locust] gregarious-read-2 solitary-read-11.
TTCCAGGGACCTGGTGACCATCAGGAT
>lmi-piR-56 [organism=migratory locust] gregarious-read-2 solitary-read-1.
TGTTAATTGAGGGTGTGCTGCGCAC
>lmi-piR-57 [organism=migratory locust] gregarious-read-2 solitary-read-8.
TCTGTCTGAATCTGCTTACTGTATCCAT
>lmi-piR-58 [organism=migratory locust] gregarious-read-2 solitary-read-6.
TAGAACGCTTCACAGTGCAGGCATGTCA
>lmi-piR-59 [organism=migratory locust] gregarious-read-2 solitary-read-1.
TACAGACTTTCAACAGGGCTGGTA
>lmi-piR-60 [organism=migratory locust] gregarious-read-2 solitary-read-2.
TCAGTCCGGAGACTGGTTTGATGCAGC
>lmi-piR-61 [organism=migratory locust] gregarious-read-2 solitary-read-2.
GGGATTCGAACCCCCGACCGTAGTG
>lmi-piR-62 [organism=migratory locust] gregarious-read-2 solitary-read-1.
TACATTGAGAGCTAGCTGCCATTCTTC
>lmi-piR-63 [organism=migratory locust] gregarious-read-2 solitary-read-1.
TACATTGAGAGCTAGCTGCCATTCTTC
>lmi-piR-64 [organism=migratory locust] gregarious-read-2 solitary-read-1.
TGCATTTTATATCCTCTGTACTGCGAC
>lmi-piR-65 [organism=migratory locust] gregarious-read-1 solitary-read-5.
GGACAAGTACGGGGTGTCGGCGCT
>lmi-piR-66 [organism=migratory locust] gregarious-read-1 solitary-read-4.
TCAAAGAACAGGAGCATATCAACTTC
>lmi-piR-67 [organism=migratory locust] gregarious-read-1 solitary-read-1.
AAGGATAAAAACCAAGTAGCGAGC
>lmi-piR-68 [organism=migratory locust] gregarious-read-1 solitary-read-1.
AAGGATAAAAACCAAGTAGCGAGC
>lmi-piR-69 [organism=migratory locust] gregarious-read-1 solitary-read-4.
TATCTGCATCGTTGAGGCACGCAAGCCA
>lmi-piR-70 [organism=migratory locust] gregarious-read-1 solitary-read-3.
TGCATCGTTGAGGCACGCAAGCCACCC
>lmi-piR-71 [organism=migratory locust] gregarious-read-1 solitary-read-9.
TCTATCTATATAAATGATCTGATGGAC
>lmi-piR-72 [organism=migratory locust] gregarious-read-1 solitary-read-3.
TGCCCCTGTAACTACTGAAAAGGCTG
>lmi-piR-73 [organism=migratory locust] gregarious-read-1 solitary-read-2.
TGCCCCTGTAACTACTGAAAAGGCT
>lmi-piR-74 [organism=migratory locust] gregarious-read-1 solitary-read-2.
TTTCACTCGGTGAATACTAGACAGAAGTC
>lmi-piR-75 [organism=migratory locust] gregarious-read-1 solitary-read-1.
TCACTCGGTGAATACTAGACAGAAGTC
>lmi-piR-76 [organism=migratory locust] gregarious-read-1 solitary-read-3.
TCTTTAGGTCCCCTCTGAACGCGGCG
>lmi-piR-77 [organism=migratory locust] gregarious-read-1 solitary-read-2.
TCTTTAGGTCCCCTCTGAACGCGGC
>lmi-piR-78 [organism=migratory locust] gregarious-read-1 solitary-read-2.
TTCGGCACGGCATGTCGGAGGCCA
>lmi-piR-79 [organism=migratory locust] gregarious-read-1 solitary-read-1.
TTCGGCACGGCATGTCGGAGGCCACCAGC
>lmi-piR-80 [organism=migratory locust] gregarious-read-1 solitary-read-4.
TTACACTGATGGTTCCAAGAGCACTGCC
>lmi-piR-81 [organism=migratory locust] gregarious-read-1 solitary-read-4.
TTACACTGATGGTTCCAAGAGCACTGCC
>lmi-piR-82 [organism=migratory locust] gregarious-read-1 solitary-read-2.
TTACACTGATGGTTCCAAGAGCACTGC
>lmi-piR-83 [organism=migratory locust] gregarious-read-1 solitary-read-2.
TTACACTGATGGTTCCAAGAGCACTGC
>lmi-piR-84 [organism=migratory locust] gregarious-read-1 solitary-read-4.
TACAGAAGAATGCTGAAGATTAGGTG
>lmi-piR-85 [organism=migratory locust] gregarious-read-1 solitary-read-4.
TACAAGTTGTAAATAACCTTACGCTCCCT
>lmi-piR-86 [organism=migratory locust] gregarious-read-1 solitary-read-3.
GTACAGCGAGAGGACATATGACCAAAC
>lmi-piR-87 [organism=migratory locust] gregarious-read-1 solitary-read-2.
TAACATTTTTCTTAAAGTCTGAGGGTA
>lmi-piR-88 [organism=migratory locust] gregarious-read-1 solitary-read-1.
TCTTCGTTAGCAGTCTGCAGTGTGGCAC
>lmi-piR-89 [organism=migratory locust] gregarious-read-1 solitary-read-1.
TCTTCGTTAGCAGTCTGCAGTGTGGCAC
>lmi-piR-90 [organism=migratory locust] gregarious-read-1 solitary-read-1.
TGAAAGTCTGTATGCCGAGGCTGC
>lmi-piR-91 [organism=migratory locust] gregarious-read-1 solitary-read-3.
TAGCTGATGACACACGAGCAGCTGCTCG
>lmi-piR-92 [organism=migratory locust] gregarious-read-1 solitary-read-2.
TTGTTGACGACTTCGCGATCTACAGC
>lmi-piR-93 [organism=migratory locust] gregarious-read-1 solitary-read-2.
TACTTGAGTGCGTGCTTTTTCTTTCGGT
>lmi-piR-94 [organism=migratory locust] gregarious-read-1 solitary-read-2.
CAATTGGGGATCGCTGGAAGAAAG
>lmi-piR-95 [organism=migratory locust] gregarious-read-1 solitary-read-2.
TACCTTTTGCGTCCCATCGGACGATGT
>lmi-piR-96 [organism=migratory locust] gregarious-read-1 solitary-read-2.
AAGTAGTTTGTAAGTTTAGGGACA
>lmi-piR-97 [organism=migratory locust] gregarious-read-1 solitary-read-1.
TCCTGACTAATATCCAATGCGGTTTTCG
>lmi-piR-98 [organism=migratory locust] gregarious-read-1 solitary-read-1.
AAGGGCATGATTGACTGCTTCATC
>lmi-piR-99 [organism=migratory locust] gregarious-read-1 solitary-read-1.
TCTTATTCAGATCGTTCTGCAGTTGGTT
>lmi-piR-100 [organism=migratory locust] gregarious-read-1 solitary-read-1.
TCTCAATGTAGAAAAATGTAAGGTGAT
>lmi-piR-101 [organism=migratory locust] gregarious-read-1 solitary-read-1.
TCTCAATGTAGAAAAATGTAAGGTGAT
>lmi-piR-102 [organism=migratory locust] gregarious-read-1 solitary-read-1.
TAAGTTGCGTCCACGTGATCGTGCAGA
>lmi-piR-103 [organism=migratory locust] gregarious-read-1 solitary-read-1.
TAAGTTGCGTCCACGTGATCGTGCAGA
>lmi-piR-104 [organism=migratory locust] gregarious-read-1 solitary-read-1.
AGCTTGAGGAGAAGGAGAAGGCTCT
>lmi-piR-105 [organism=migratory locust] gregarious-read-1 solitary-read-1.
CGGCTACCTCTACAACCTGCAGGTC
>lmi-piR-106 [organism=migratory locust] gregarious-read-1 solitary-read-1.
AGCGTTCCGCCTTAGAGGGAAGCA
>lmi-piR-107 [organism=migratory locust] gregarious-read-1 solitary-read-1.
TTCCAGAAGAGCTGACAAGAAAAAGAG
>lmi-piR-108 [organism=migratory locust] gregarious-read-1 solitary-read-1.
TTTTAAATATCGTCTTCCTGAGTGG
>lmi-piR-109 [organism=migratory locust] gregarious-read-1 solitary-read-1.
TCTTCGACAGCAGCTTGGAAAACGTCT
>lmi-piR-110 [organism=migratory locust] gregarious-read-1 solitary-read-1.
AAAACTGTAATGAAAGACATGTTG
>lmi-piR-111 [organism=migratory locust] gregarious-read-1 solitary-read-3.
TACAAAAGCTAGAAATGTAGGTTTGCC
>lmi-piR-112 [organism=migratory locust] gregarious-read-1 solitary-read-4.
TAAGTAGTTTGTAAGTTTAGGGACTGA
>lmi-piR-113 [organism=migratory locust] gregarious-read-1 solitary-read-1.
TACGAGGTATGGAACGTTCAGCAG
>lmi-piR-114 [organism=migratory locust] gregarious-read-1 solitary-read-1.
TACGAGGTATGGAACGTTCAGCAGC
>lmi-piR-115 [organism=migratory locust] gregarious-read-1 solitary-read-18.
TGGAATCAAGAAACCGGAGACAGGATC
>lmi-piR-116 [organism=migratory locust] gregarious-read-1 solitary-read-4.
TACGTGTCAGAAAGTGCATACCACTCAA
>lmi-piR-117 [organism=migratory locust] gregarious-read-1 solitary-read-5.
TCACAAAAGGAAACTTGCTGAAAGCGTC
>lmi-piR-118 [organism=migratory locust] gregarious-read-1 solitary-read-7.
TTTTTGCATTGAGACTTCGAAGCCAGCC
>lmi-piR-119 [organism=migratory locust] gregarious-read-1 solitary-read-11.
TTTAAGTAGTTTGTAAGCTACGGACTGA
>lmi-piR-120 [organism=migratory locust] gregarious-read-1 solitary-read-3.
TCTGTCTGAATCTGCTTACTGTATCCA
>lmi-piR-121 [organism=migratory locust] gregarious-read-1 solitary-read-6.
TTAAAAGCAGCTTCAAACTGTCGGGCTG
>lmi-piR-122 [organism=migratory locust] gregarious-read-1 solitary-read-5.
TCAAGAAACCGGAGACAGGATCGCGC
>lmi-piR-123 [organism=migratory locust] gregarious-read-1 solitary-read-1.
TATTAGAGAATGGAACGGTAGAGAAA
>lmi-piR-124 [organism=migratory locust] gregarious-read-1 solitary-read-1.
TCAATAGCTGAACAATTTGCACTAG
>lmi-piR-125 [organism=migratory locust] gregarious-read-1 solitary-read-1.
TCAATAGCTGAACAATTTGCACTAGT
>lmi-piR-126 [organism=migratory locust] gregarious-read-1 solitary-read-1.
TTGATTGCAATGGCAAAGAGCGCC
>lmi-piR-127 [organism=migratory locust] gregarious-read-1 solitary-read-4.
TCATAGATGGCTAAGCTTGAATGCAGAC
>lmi-piR-128 [organism=migratory locust] gregarious-read-1 solitary-read-2.
TCATAGATGGCTAAGCTTGAATGCAGA
>lmi-piR-129 [organism=migratory locust] gregarious-read-1 solitary-read-1.
TCATAGATGGCTAAGCTTGAATGCA
>lmi-piR-130 [organism=migratory locust] gregarious-read-1 solitary-read-3.
TATTTGAACGACGCGACAGCATCAAG
>lmi-piR-131 [organism=migratory locust] gregarious-read-1 solitary-read-2.
TATTTGAACGACGCGACAGCATCAAGA
>lmi-piR-132 [organism=migratory locust] gregarious-read-1 solitary-read-3.
TCTATTTTGTATGTCCTCATAGATGGCT
>lmi-piR-133 [organism=migratory locust] gregarious-read-1 solitary-read-3.
TTCACTCCCGTACAAGGCAACACTCCAC
>lmi-piR-134 [organism=migratory locust] gregarious-read-1 solitary-read-3.
TACAGACTTTCAACAGGGCTGGTAT
>lmi-piR-135 [organism=migratory locust] gregarious-read-1 solitary-read-3.
AGTCCACCAAGGGACCTGGACACGACGT
>lmi-piR-136 [organism=migratory locust] gregarious-read-1 solitary-read-2.
TGGGATTTGGAATAGGACCAGGTGA
>lmi-piR-137 [organism=migratory locust] gregarious-read-1 solitary-read-3.
TGTAAGTAGGCGGCAGCAAGATCGTAC
>lmi-piR-138 [organism=migratory locust] gregarious-read-1 solitary-read-1.
TTTCAGAAGTTTCTTGGTGACAAATCC
>lmi-piR-139 [organism=migratory locust] gregarious-read-1 solitary-read-1.
TTCAGTCCGGAGACTGGTTTGATGCAGC
>lmi-piR-140 [organism=migratory locust] gregarious-read-1 solitary-read-2.
TACTCTGTGAATATTTGAGATGTCA
>lmi-piR-141 [organism=migratory locust] gregarious-read-1 solitary-read-1.
TACTCTGTGAATATTTGAGATGTCATC
>lmi-piR-142 [organism=migratory locust] gregarious-read-1 solitary-read-1.
TAAACAACATCATTCGATGGAATTGTC
>lmi-piR-143 [organism=migratory locust] gregarious-read-1 solitary-read-2.
TACATTGAGAGCTAGCTGCCATTCTTCG
>lmi-piR-144 [organism=migratory locust] gregarious-read-1 solitary-read-2.
TACATTGAGAGCTAGCTGCCATTCTTCG
>lmi-piR-145 [organism=migratory locust] gregarious-read-1 solitary-read-2.
TTGATTCGGTGCACAATAGGATGGGCT
>lmi-piR-146 [organism=migratory locust] gregarious-read-1 solitary-read-2.
TTGATTCGGTGCACAATAGGATGGGCT
>lmi-piR-147 [organism=migratory locust] gregarious-read-1 solitary-read-2.
TACCAACCCAGGTACAATGACGTCTGGCC
>lmi-piR-148 [organism=migratory locust] gregarious-read-1 solitary-read-1.
TGCACCGGTGTTGAGGCAGACAAGATC
>lmi-piR-149 [organism=migratory locust] gregarious-read-1 solitary-read-1.
GCATTTTATATCCTCTGTACTGCGAC
>lmi-piR-150 [organism=migratory locust] gregarious-read-1 solitary-read-1.
TCGGATTGATTGCAATGGCAAAGAG
>lmi-piR-151 [organism=migratory locust] gregarious-read-1 solitary-read-1.
GAGGTCTATATGGGAATAAGTGTGTGT
>lmi-piR-152 [organism=migratory locust] gregarious-read-1 solitary-read-1.
GAGGTCTATATGGGAATAAGTGTGTGT
>lmi-piR-153 [organism=migratory locust] gregarious-read-1 solitary-read-1.
TATCTACTAGCAGCAAAACTTTATGGCC
>lmi-piR-154 [organism=migratory locust] gregarious-read-1 solitary-read-1.
TATCACTCTTTATATCCTGCATGGACAA
>lmi-piR-155 [organism=migratory locust] gregarious-read-1 solitary-read-1.
TGATGAACACTCGCCGTCGAGAACAAC
>lmi-piR-156 [organism=migratory locust] gregarious-read-1 solitary-read-1.
TAATCTTCCTATTTTTTGATGCCATTCG
>lmi-piR-157 [organism=migratory locust] gregarious-read-1 solitary-read-1.
TTCAACAGGGCTGGTATAAAATGCACCGG
>lmi-piR-158 [organism=migratory locust] gregarious-read-1 solitary-read-1.
TCTGTGCCATCCATATTAGAACACACA
>lmi-piR-159 [organism=migratory locust] gregarious-read-1 solitary-read-0.
ATCTGCATCGTTGAGGCACGCAAGCCACC
>lmi-piR-160 [organism=migratory locust] gregarious-read-1 solitary-read-0.
TCTGCATCGTTGAGGCACGCAAGC
>lmi-piR-161 [organism=migratory locust] gregarious-read-1 solitary-read-0.
TGAGGCAGACAAGATCGAGGTGTT
>lmi-piR-162 [organism=migratory locust] gregarious-read-1 solitary-read-0.
TTGAGGCAGACAAGATCGAGGTGTT
>lmi-piR-163 [organism=migratory locust] gregarious-read-1 solitary-read-0.
GTTGAGGCAGACAAGATCGAGGTG
>lmi-piR-164 [organism=migratory locust] gregarious-read-2 solitary-read-0.
TCTTCGTTAGCAGTCTGCAGTGTG
>lmi-piR-165 [organism=migratory locust] gregarious-read-2 solitary-read-0.
TCTTCGTTAGCAGTCTGCAGTGTG
>lmi-piR-166 [organism=migratory locust] gregarious-read-2 solitary-read-0.
TCTTCGTTAGCAGTCTGCAGTGTG
>lmi-piR-167 [organism=migratory locust] gregarious-read-1 solitary-read-0.
CTTCGTTAGCAGTCTGCAGTGTGGCA
>lmi-piR-168 [organism=migratory locust] gregarious-read-1 solitary-read-0.
CTTCGTTAGCAGTCTGCAGTGTGGCA
>lmi-piR-169 [organism=migratory locust] gregarious-read-1 solitary-read-0.
CTTCGTTAGCAGTCTGCAGTGTGGCA
>lmi-piR-170 [organism=migratory locust] gregarious-read-1 solitary-read-0.
TGTTCAACGGGCTCTTCGCCGGAG
>lmi-piR-171 [organism=migratory locust] gregarious-read-1 solitary-read-0.
GATGTTCAACGGGCTCTTCGCCGGAGT
>lmi-piR-172 [organism=migratory locust] gregarious-read-1 solitary-read-0.
GTTCAACGGGCTCTTCGCCGGAGTAT
>lmi-piR-173 [organism=migratory locust] gregarious-read-1 solitary-read-0.
TTCAACGGGCTCTTCGCCGGAGTATC
>lmi-piR-174 [organism=migratory locust] gregarious-read-2 solitary-read-0.
CTTTTCAGTAGTTACAGGGGCAACAGT
>lmi-piR-175 [organism=migratory locust] gregarious-read-1 solitary-read-0.
CTTTTCAGTAGTTACAGGGGCAAC
>lmi-piR-176 [organism=migratory locust] gregarious-read-3 solitary-read-0.
GCTTATGGGACTTAACTACGGGGT
>lmi-piR-177 [organism=migratory locust] gregarious-read-2 solitary-read-0.
TAGCTTATGGGACTTAACTACGGG
>lmi-piR-178 [organism=migratory locust] gregarious-read-1 solitary-read-0.
AGCTTATGGGACTTAACTACGGGG
>lmi-piR-179 [organism=migratory locust] gregarious-read-1 solitary-read-0.
AGCTTATGGGACTTAACTACGGGGT
>lmi-piR-180 [organism=migratory locust] gregarious-read-1 solitary-read-0.
TATGGGACTTAACTACGGGGTTATC
>lmi-piR-181 [organism=migratory locust] gregarious-read-1 solitary-read-0.
AAGGAATAAATATACTGAGAGGCA
>lmi-piR-182 [organism=migratory locust] gregarious-read-1 solitary-read-0.
GGACAAATACGGGGTGTCGGCGCT
>lmi-piR-183 [organism=migratory locust] gregarious-read-2 solitary-read-0.
TGAAAGTCTGTATGCCGAGGCTGCT
>lmi-piR-184 [organism=migratory locust] gregarious-read-1 solitary-read-0.
TTGAAAGTCTGTATGCCGAGGCTGCTG
>lmi-piR-185 [organism=migratory locust] gregarious-read-1 solitary-read-0.
GAAAGTCTGTATGCCGAGGCTGCT
>lmi-piR-186 [organism=migratory locust] gregarious-read-1 solitary-read-0.
TTGAAAGTCTGTATGCCGAGGCTGC
>lmi-piR-187 [organism=migratory locust] gregarious-read-1 solitary-read-0.
AAAGTCTGTATGCCGAGGCTGCTGTATT
>lmi-piR-188 [organism=migratory locust] gregarious-read-1 solitary-read-0.
GTACGAGGTATGGAACGTTCAGCAGC
>lmi-piR-189 [organism=migratory locust] gregarious-read-2 solitary-read-0.
TGACAGAATTACTATGTCGTCGGCA
>lmi-piR-190 [organism=migratory locust] gregarious-read-1 solitary-read-0.
AGGAAGTGGAAAAGGAGTCATTCC
>lmi-piR-191 [organism=migratory locust] gregarious-read-1 solitary-read-0.
TGACTGGAGCGCCTCAGTCCCCTCG
>lmi-piR-192 [organism=migratory locust] gregarious-read-1 solitary-read-0.
CGTGTCAGAAAGTGCATACCACTCAA
>lmi-piR-193 [organism=migratory locust] gregarious-read-3 solitary-read-0.
TTTGTTCCAGGGACCTGGTGACCATCA
>lmi-piR-194 [organism=migratory locust] gregarious-read-3 solitary-read-0.
TTTGTTCCAGGGACCTGGTGACCATC
>lmi-piR-195 [organism=migratory locust] gregarious-read-1 solitary-read-0.
TTGTTCCAGGGACCTGGTGACCATC
>lmi-piR-196 [organism=migratory locust] gregarious-read-1 solitary-read-0.
TTTGTTCCAGGGACCTGGTGACCA
>lmi-piR-197 [organism=migratory locust] gregarious-read-1 solitary-read-0.
TATATGGGAATAAGTGTGTGTTGT
>lmi-piR-198 [organism=migratory locust] gregarious-read-3 solitary-read-0.
TTTACACTGATGGTTCCAAGAGCAC
>lmi-piR-199 [organism=migratory locust] gregarious-read-3 solitary-read-0.
TTTACACTGATGGTTCCAAGAGCAC
>lmi-piR-200 [organism=migratory locust] gregarious-read-1 solitary-read-0.
TACACTGATGGTTCCAAGAGCACTG
>lmi-piR-201 [organism=migratory locust] gregarious-read-1 solitary-read-0.
TACACTGATGGTTCCAAGAGCACTG
>lmi-piR-202 [organism=migratory locust] gregarious-read-1 solitary-read-0.
TTTACACTGATGGTTCCAAGAGCACT
>lmi-piR-203 [organism=migratory locust] gregarious-read-1 solitary-read-0.
TTTACACTGATGGTTCCAAGAGCACT
>lmi-piR-204 [organism=migratory locust] gregarious-read-1 solitary-read-0.
TGACACTGTACGTAGACGTATGATGAT
>lmi-piR-205 [organism=migratory locust] gregarious-read-1 solitary-read-0.
TTTGACACTGTACGTAGACGTATGA
>lmi-piR-206 [organism=migratory locust] gregarious-read-1 solitary-read-0.
GTAAAGATCACAAAGACAAGATAAGAG
>lmi-piR-207 [organism=migratory locust] gregarious-read-1 solitary-read-0.
TTCGCGTAAAGATCACAAAGACAA
>lmi-piR-208 [organism=migratory locust] gregarious-read-1 solitary-read-0.
GATTCGAACCCCCGACCGTAGTGG
>lmi-piR-209 [organism=migratory locust] gregarious-read-1 solitary-read-0.
GATTCGAACCCCCGACCGTAGTGG
>lmi-piR-210 [organism=migratory locust] gregarious-read-1 solitary-read-0.
ATTCGAACCCCCGACCGTAGTGGC
>lmi-piR-211 [organism=migratory locust] gregarious-read-1 solitary-read-0.
ATTCGAACCCCCGACCGTAGTGGC
>lmi-piR-212 [organism=migratory locust] gregarious-read-1 solitary-read-0.
GATTCGAACCCCCGACCGTAGTGGC
>lmi-piR-213 [organism=migratory locust] gregarious-read-1 solitary-read-0.
GATTCGAACCCCCGACCGTAGTGGC
>lmi-piR-214 [organism=migratory locust] gregarious-read-1 solitary-read-0.
CAAAATTGTGGAACTGGAAGAGGA
>lmi-piR-215 [organism=migratory locust] gregarious-read-1 solitary-read-0.
ATGGAACGAGCATGTAAGGACAGT
>lmi-piR-216 [organism=migratory locust] gregarious-read-1 solitary-read-0.
TTATATCCTCTGTACTGCGACCATC
>lmi-piR-217 [organism=migratory locust] gregarious-read-1 solitary-read-0.
TTATATCCTCTGTACTGCGACCATC
>lmi-piR-218 [organism=migratory locust] gregarious-read-1 solitary-read-0.
GCATTTTATATCCTCTGTACTGCGA
>lmi-piR-219 [organism=migratory locust] gregarious-read-1 solitary-read-0.
TGCATTTTATATCCTCTGTACTGCG
>lmi-piR-220 [organism=migratory locust] gregarious-read-1 solitary-read-0.
TGCATTTTATATCCTCTGTACTGCG
>lmi-piR-221 [organism=migratory locust] gregarious-read-1 solitary-read-0.
AGGTAAACTAATCTAAGGACAACA
>lmi-piR-222 [organism=migratory locust] gregarious-read-2 solitary-read-0.
TACTCACAACTGTCCTTACATGCTCGT
>lmi-piR-223 [organism=migratory locust] gregarious-read-1 solitary-read-0.
TCACAACTGTCCTTACATGCTCGTTCC
>lmi-piR-224 [organism=migratory locust] gregarious-read-1 solitary-read-0.
GGCTATCTGCATCGTTGAGGCACG
>lmi-piR-225 [organism=migratory locust] gregarious-read-1 solitary-read-0.
TCGTGACAATACGAAACGAGCTGC
>lmi-piR-226 [organism=migratory locust] gregarious-read-1 solitary-read-0.
TGACTAAAAGAAGGGATAGATTGG
>lmi-piR-227 [organism=migratory locust] gregarious-read-2 solitary-read-0.
ATGAAGGTAAAACTTGCCGCACAGA
>lmi-piR-228 [organism=migratory locust] gregarious-read-1 solitary-read-0.
AAGAACTTTGCATGTCAGGCCATTC
>lmi-piR-229 [organism=migratory locust] gregarious-read-1 solitary-read-0.
TGATTTTCTTACACTGCACTCCATTA
>lmi-piR-230 [organism=migratory locust] gregarious-read-1 solitary-read-0.
AGCGATATGAAATGGAACGAGCAT
>lmi-piR-231 [organism=migratory locust] gregarious-read-1 solitary-read-0.
AGCGATATGAAATGGAACGAGCAT
>lmi-piR-232 [organism=migratory locust] gregarious-read-1 solitary-read-0.
CGACAAGAAGTATGATGAGGTTGCTC
>lmi-piR-233 [organism=migratory locust] gregarious-read-1 solitary-read-0.
TACTTAGGAAGTCTTCCAGCCAGT
>lmi-piR-234 [organism=migratory locust] gregarious-read-1 solitary-read-0.
TACTTAGGAAGTCTTCCAGCCAGT
>lmi-piR-235 [organism=migratory locust] gregarious-read-1 solitary-read-0.
TAAGAACGGCAACCTACATCTGTCT
>lmi-piR-236 [organism=migratory locust] gregarious-read-1 solitary-read-0.
TAAGAACGGCAACCTACATCTGTCT
>lmi-piR-237 [organism=migratory locust] gregarious-read-1 solitary-read-0.
TAAGAACGGCAACCTACATCTGTC
>lmi-piR-238 [organism=migratory locust] gregarious-read-1 solitary-read-0.
TAAGAACGGCAACCTACATCTGTC
>lmi-piR-239 [organism=migratory locust] gregarious-read-1 solitary-read-0.
TAACAAATGATGGTCGCAGTACAG
>lmi-piR-240 [organism=migratory locust] gregarious-read-1 solitary-read-0.
ATAACAAATGATGGTCGCAGTACA
>lmi-piR-241 [organism=migratory locust] gregarious-read-2 solitary-read-0.
TGCATTGAGACTTCGAAGCCAGCCT
>lmi-piR-242 [organism=migratory locust] gregarious-read-2 solitary-read-0.
TATTCCCATATAGACCTCGCAATATGCAC
>lmi-piR-243 [organism=migratory locust] gregarious-read-2 solitary-read-0.
TATTCCCATATAGACCTCGCAATATGCAC
>lmi-piR-244 [organism=migratory locust] gregarious-read-1 solitary-read-0.
GTCCGGAGACTGGTTTGATGCAGCT
>lmi-piR-245 [organism=migratory locust] gregarious-read-1 solitary-read-0.
TCAGTCCGGAGACTGGTTTGATGCA
>lmi-piR-246 [organism=migratory locust] gregarious-read-1 solitary-read-0.
CAGTCCGGAGACTGGTTTGATGCA
>lmi-piR-247 [organism=migratory locust] gregarious-read-1 solitary-read-0.
TCAAAGGAGAGAACTGCCATGGTG
>lmi-piR-248 [organism=migratory locust] gregarious-read-1 solitary-read-0.
ATTCAAAGGAGAGAACTGCCATGGTG
>lmi-piR-249 [organism=migratory locust] gregarious-read-1 solitary-read-0.
CTCTGGAGGAAATTTTAGCTGATGACAC
>lmi-piR-250 [organism=migratory locust] gregarious-read-1 solitary-read-0.
CTCTGGAGGAAATTTTAGCTGATGACAC
>lmi-piR-251 [organism=migratory locust] gregarious-read-1 solitary-read-0.
CTATATAAATGATCTGATGGACAGA
>lmi-piR-252 [organism=migratory locust] gregarious-read-1 solitary-read-0.
TATAAATGATCTGATGGACAGAGTA
>lmi-piR-253 [organism=migratory locust] gregarious-read-1 solitary-read-0.
AATGATCTGATGGACAGAGTAAGT
>lmi-piR-254 [organism=migratory locust] gregarious-read-2 solitary-read-0.
TTCTTGGGACTCATGTTGGATCGGA
>lmi-piR-255 [organism=migratory locust] gregarious-read-1 solitary-read-0.
TGATGGTCGCAGTACAGAGGATAT
>lmi-piR-256 [organism=migratory locust] gregarious-read-1 solitary-read-0.
ATTTTAGCTGATGACACACGAGCAG
>lmi-piR-257 [organism=migratory locust] gregarious-read-1 solitary-read-0.
ATTTTAGCTGATGACACACGAGCAG
>lmi-piR-258 [organism=migratory locust] gregarious-read-1 solitary-read-0.
TTTTAGCTGATGACACACGAGCAG
>lmi-piR-259 [organism=migratory locust] gregarious-read-1 solitary-read-0.
TTTTAGCTGATGACACACGAGCAG
>lmi-piR-260 [organism=migratory locust] gregarious-read-1 solitary-read-0.
TATTTGAACGACGCGACCGCATCAAG
>lmi-piR-261 [organism=migratory locust] gregarious-read-1 solitary-read-0.
CTGCAGACTGCTAACGAAGATACG
>lmi-piR-262 [organism=migratory locust] gregarious-read-1 solitary-read-0.
CTGCAGACTGCTAACGAAGATACG
>lmi-piR-263 [organism=migratory locust] gregarious-read-1 solitary-read-0.
CTGCAGACTGCTAACGAAGATACG
>lmi-piR-264 [organism=migratory locust] gregarious-read-1 solitary-read-0.
CACTGCAGACTGCTAACGAAGATA
>lmi-piR-265 [organism=migratory locust] gregarious-read-1 solitary-read-0.
CACTGCAGACTGCTAACGAAGATA
>lmi-piR-266 [organism=migratory locust] gregarious-read-1 solitary-read-0.
CACTGCAGACTGCTAACGAAGATA
>lmi-piR-267 [organism=migratory locust] gregarious-read-1 solitary-read-0.
CAAAAAAGACTTTTTCCGGGTGACG
>lmi-piR-268 [organism=migratory locust] gregarious-read-1 solitary-read-0.
TTTTGCGTTTTATCAACTTGGCCAACT
>lmi-piR-269 [organism=migratory locust] gregarious-read-1 solitary-read-0.
GCCGGCCGCGGTGGCCGAGGGGACTG
>lmi-piR-270 [organism=migratory locust] gregarious-read-1 solitary-read-0.
TAGATGGCTAAGCTTGAATGCAGACT
>lmi-piR-271 [organism=migratory locust] gregarious-read-1 solitary-read-0.
TCATAGATGGCTAAGCTTGAATGC
>lmi-piR-272 [organism=migratory locust] gregarious-read-1 solitary-read-0.
TACACTAAGAATTGTTGTCGAATCAA
>lmi-piR-273 [organism=migratory locust] gregarious-read-1 solitary-read-0.
TAAGAATTGTTGTCGAATCAATAG
>lmi-piR-274 [organism=migratory locust] gregarious-read-1 solitary-read-0.
TTTCACTCGGTGAATACTAGACAGAAG
>lmi-piR-275 [organism=migratory locust] gregarious-read-1 solitary-read-0.
TTTCACTCGGTGAATACTAGACAGAAGT
>lmi-piR-276 [organism=migratory locust] gregarious-read-1 solitary-read-0.
CTTTCACTCGGTGAATACTAGACAGA
>lmi-piR-277 [organism=migratory locust] gregarious-read-1 solitary-read-0.
TCGCCGGAGTATCGTGTCGCAATGGC
>lmi-piR-278 [organism=migratory locust] gregarious-read-1 solitary-read-0.
AAACGGTCGTCCGGCTCCTTCATCGT
>lmi-piR-279 [organism=migratory locust] gregarious-read-1 solitary-read-0.
GATGAAGAGACTTGCACAGGACAG
>lmi-piR-280 [organism=migratory locust] gregarious-read-1 solitary-read-0.
TGTGCGTCCTCTCCTGGAGTACTGT
>lmi-piR-281 [organism=migratory locust] gregarious-read-1 solitary-read-0.
CCATCTAATTTTCATCATTCGTCTGT
>lmi-piR-282 [organism=migratory locust] gregarious-read-1 solitary-read-0.
ATCTCTCTGATTTTATCCTCATGA
>lmi-piR-283 [organism=migratory locust] gregarious-read-1 solitary-read-0.
GACGGAAAGATGTCACTCGCCGACC
>lmi-piR-284 [organism=migratory locust] gregarious-read-1 solitary-read-0.
GAAGACGGAAAGATGTCACTCGCC
>lmi-piR-285 [organism=migratory locust] gregarious-read-1 solitary-read-0.
CATTCGCGGCATTCGTTCTAATCGGG
>lmi-piR-286 [organism=migratory locust] gregarious-read-1 solitary-read-0.
CTCGGTGAATACTAGACAGAAGTCGAAT
>lmi-piR-287 [organism=migratory locust] gregarious-read-1 solitary-read-0.
GGTGTTAGGATCTACGTCGACGCT
>lmi-piR-288 [organism=migratory locust] gregarious-read-1 solitary-read-0.
GGCATGTCAGTTGGTAAATCACGT
>lmi-piR-289 [organism=migratory locust] gregarious-read-1 solitary-read-0.
ACAACGTACTGCGTTCTATTACTTAG
>lmi-piR-290 [organism=migratory locust] gregarious-read-1 solitary-read-0.
TGCCTGGCAGAGGGTTCATTAACCACC
>lmi-piR-291 [organism=migratory locust] gregarious-read-1 solitary-read-0.
TCCTTGATGTCTCAGAATGTGTCC
>lmi-piR-292 [organism=migratory locust] gregarious-read-1 solitary-read-0.
TCCTTGATGTCTCAGAATGTGTCC
>lmi-piR-293 [organism=migratory locust] gregarious-read-1 solitary-read-0.
TCCTTGATGTCTCAGAATGTGTCC
>lmi-piR-294 [organism=migratory locust] gregarious-read-1 solitary-read-0.
TCCTTGATGTCTCAGAATGTGTCC
>lmi-piR-295 [organism=migratory locust] gregarious-read-1 solitary-read-0.
TTGCAGAGTATCCCATGTAGATGTAG
>lmi-piR-296 [organism=migratory locust] gregarious-read-1 solitary-read-0.
ACCAGCCCTGTTGAAAGTCTGTATG
>lmi-piR-297 [organism=migratory locust] gregarious-read-1 solitary-read-0.
CAGCCCTGTTGAAAGTCTGTATGCCGAG
>lmi-piR-298 [organism=migratory locust] gregarious-read-1 solitary-read-0.
TGTTGACGACTTCGCGATCTACAGC
>lmi-piR-299 [organism=migratory locust] gregarious-read-1 solitary-read-0.
TGTTGACGACTTCGCGATCTACAGCAG
>lmi-piR-300 [organism=migratory locust] gregarious-read-1 solitary-read-0.
TAAGCTTAAGGGACTTAACTGCGG
>lmi-piR-301 [organism=migratory locust] gregarious-read-1 solitary-read-0.
TTCGACAGCAGCTTGGAAAACGTC
>lmi-piR-302 [organism=migratory locust] gregarious-read-1 solitary-read-0.
GTGGGTTTGACGGAGGACATCGAA
>lmi-piR-303 [organism=migratory locust] gregarious-read-1 solitary-read-0.
TCCTTCTTAATTGCTCAGGCTGTGAC
>lmi-piR-304 [organism=migratory locust] gregarious-read-1 solitary-read-0.
TTGCAGAGTATCGATGTAGATGTAG
>lmi-piR-305 [organism=migratory locust] gregarious-read-1 solitary-read-0.
AGGAGTACAAGAAGCAGATCAAGACCC
>lmi-piR-306 [organism=migratory locust] gregarious-read-1 solitary-read-0.
AGGAGTACAAGAAGCAGATCAAGACCC
>lmi-piR-307 [organism=migratory locust] gregarious-read-1 solitary-read-0.
AGGAGTACAAGAAGCAGATCAAGACCC
>lmi-piR-308 [organism=migratory locust] gregarious-read-1 solitary-read-0.
AGGAGTACAAGAAGCAGATCAAGACCC
>lmi-piR-309 [organism=migratory locust] gregarious-read-1 solitary-read-0.
GCAAAGGACCTGGAAGAGCAATTGA
>lmi-piR-310 [organism=migratory locust] gregarious-read-1 solitary-read-0.
ACTGACAGCGATCTCCAAATGGCG
>lmi-piR-311 [organism=migratory locust] gregarious-read-1 solitary-read-0.
AGATTGGTTACCTTGTCCATGCAG
>lmi-piR-312 [organism=migratory locust] gregarious-read-1 solitary-read-0.
GAAGCAATAAAGGAGGTAGATGAG
>lmi-piR-313 [organism=migratory locust] gregarious-read-1 solitary-read-0.
ACGAAGCAATAAAGGAGGTAGATG
>lmi-piR-314 [organism=migratory locust] gregarious-read-1 solitary-read-0.
TGATGAACACTCGCCGTCGAGAACA
>lmi-piR-315 [organism=migratory locust] gregarious-read-1 solitary-read-0.
TGCCAATGCCTGCAGATACTGGCC
>lmi-piR-316 [organism=migratory locust] gregarious-read-1 solitary-read-0.
CGGAGGAGAATGTTGGCGATTGGAG
>lmi-piR-317 [organism=migratory locust] gregarious-read-1 solitary-read-0.
AATTTATTGTAGCGCCCAGCGGAC
>lmi-piR-318 [organism=migratory locust] gregarious-read-1 solitary-read-0.
TCGCAATTTATTGTAGCGCCCAGCGGA
>lmi-piR-319 [organism=migratory locust] gregarious-read-1 solitary-read-0.
TGTATGCCGAGGCTGCTGTATTAC
>lmi-piR-320 [organism=migratory locust] gregarious-read-1 solitary-read-0.
AGGAAACTTGCTGAAAGCGTCTACAA
>lmi-piR-321 [organism=migratory locust] gregarious-read-1 solitary-read-0.
TTCTGCAAAGAATGAACGCACACACT
>lmi-piR-322 [organism=migratory locust] gregarious-read-1 solitary-read-0.
AATCTGATGATGACTGTTGGCTTAAT
>lmi-piR-323 [organism=migratory locust] gregarious-read-1 solitary-read-0.
TGATTTACCAACTGACATGCCTGCACT
>lmi-piR-324 [organism=migratory locust] gregarious-read-1 solitary-read-0.
TGATTTACCAACTGACATGCCTGCACT
>lmi-piR-325 [organism=migratory locust] gregarious-read-1 solitary-read-0.
ACTCCTTCGATTGCACTGCCCGCT
>lmi-piR-326 [organism=migratory locust] gregarious-read-1 solitary-read-0.
ACTCCTTCGATTGCACTGCCCGCT
>lmi-piR-327 [organism=migratory locust] gregarious-read-1 solitary-read-0.
TTTGGGTAGCAAGATAACTTCTGAT
>lmi-piR-328 [organism=migratory locust] gregarious-read-1 solitary-read-0.
GGGTAGCAAGATAACTTCTGATGGC
>lmi-piR-329 [organism=migratory locust] gregarious-read-1 solitary-read-0.
GCTGAAAGAGAATTTACTGGCTTG
>lmi-piR-330 [organism=migratory locust] gregarious-read-1 solitary-read-0.
GCGTACGTAACTGACAGCGATCTC
>lmi-piR-331 [organism=migratory locust] gregarious-read-1 solitary-read-0.
TCCAGGGACCTGGTGACCATCAGGAT
>lmi-piR-332 [organism=migratory locust] gregarious-read-1 solitary-read-0.
CGCCTACCTGTACCACCTGCAGGTGC
>lmi-piR-333 [organism=migratory locust] gregarious-read-1 solitary-read-0.
CAAGAAGAAGATGCAGGCGATGAA
>lmi-piR-334 [organism=migratory locust] gregarious-read-1 solitary-read-0.
CAAGAAGAAGATGCAGGCGATGAA
>lmi-piR-335 [organism=migratory locust] gregarious-read-1 solitary-read-0.
CATACAAATGCCTTCAGAAAGGACTTC
>lmi-piR-336 [organism=migratory locust] gregarious-read-1 solitary-read-0.
AGAACGCAGAAAATCCTCGCGGAC
>lmi-piR-337 [organism=migratory locust] gregarious-read-1 solitary-read-0.
TGAGGAGGTACTGAACAGAATTGG
>lmi-piR-338 [organism=migratory locust] gregarious-read-1 solitary-read-0.
TGAGGAGGTACTGAACAGAATTGG
>lmi-piR-339 [organism=migratory locust] gregarious-read-1 solitary-read-0.
TCTCTTTCCCACAGACATTACTTTCGT
>lmi-piR-340 [organism=migratory locust] gregarious-read-1 solitary-read-0.
TGCAGTTGGTTTTGATCTTCAGATGA
>lmi-piR-341 [organism=migratory locust] gregarious-read-1 solitary-read-0.
AGATAGATTAAGGAAAGGCAAACCT
>lmi-piR-342 [organism=migratory locust] gregarious-read-1 solitary-read-0.
AGATAGATTAAGGAAAGGCAAACC
>lmi-piR-343 [organism=migratory locust] gregarious-read-1 solitary-read-0.
CGAGATATGTGTTGAATGAGATGG
>lmi-piR-344 [organism=migratory locust] gregarious-read-1 solitary-read-0.
AGATATGTGTTGAATGAGATGGGT
>lmi-piR-345 [organism=migratory locust] gregarious-read-1 solitary-read-0.
TGAAGCCAGAGCTGAGTTTGCTGA
>lmi-piR-346 [organism=migratory locust] gregarious-read-1 solitary-read-0.
TTCAAGTCTCACATGGAGAAGATGA
>lmi-piR-347 [organism=migratory locust] gregarious-read-1 solitary-read-0.
TTTCTGGCTCAAAAACGGGCGGTT
>lmi-piR-348 [organism=migratory locust] gregarious-read-1 solitary-read-0.
TTTACCACAATGACAACAAGACCTT
>lmi-piR-349 [organism=migratory locust] gregarious-read-1 solitary-read-0.
TATCCAATGCGGTTTTCGTCGACA
>lmi-piR-350 [organism=migratory locust] gregarious-read-1 solitary-read-0.
TTGTTTACTTTCTTTACCACCATGGCA
>lmi-piR-351 [organism=migratory locust] gregarious-read-1 solitary-read-0.
CCTCGCAAGCTGCTGATGAATCTGAA
>lmi-piR-352 [organism=migratory locust] gregarious-read-1 solitary-read-0.
ATCTAGTAAACCGCGGGCACCTAA
>lmi-piR-353 [organism=migratory locust] gregarious-read-1 solitary-read-0.
TGATACGGGAAAAACTTACAGGCA
>lmi-piR-354 [organism=migratory locust] gregarious-read-1 solitary-read-0.
TCCAGAAGAGCTGACAAGAAAAAGA
>lmi-piR-355 [organism=migratory locust] gregarious-read-1 solitary-read-0.
TGGGTAGAAAAGCGTTCTTGAAAA
>lmi-piR-356 [organism=migratory locust] gregarious-read-1 solitary-read-0.
TGGGTAGAAAAGCGTTCTTGAAAA
>lmi-piR-357 [organism=migratory locust] gregarious-read-1 solitary-read-0.
CGAGACGTGTAACCAATGGCACCCCATA
>lmi-piR-358 [organism=migratory locust] gregarious-read-1 solitary-read-0.
GCCGTAGCGCCATCGTCCACCTGT
>lmi-piR-359 [organism=migratory locust] gregarious-read-1 solitary-read-0.
ACTACGGTCGGGGGTTCGAATCCC
>lmi-piR-360 [organism=migratory locust] gregarious-read-1 solitary-read-0.
TCCGGATTTGGTATACCGCTCGAGGCT
>lmi-piR-361 [organism=migratory locust] gregarious-read-1 solitary-read-0.
TCCGGATTTGGTATACCGCTCGAGGCT
>lmi-piR-362 [organism=migratory locust] gregarious-read-1 solitary-read-0.
CAGATTAAAACTTAAGAGACTGCA
>lmi-piR-363 [organism=migratory locust] gregarious-read-1 solitary-read-0.
GGTACACGAGAAGGAGAAGTACAA
>lmi-piR-364 [organism=migratory locust] gregarious-read-1 solitary-read-0.
GGAGCATTTCCGTGACACTCGCGCAT
>lmi-piR-365 [organism=migratory locust] gregarious-read-1 solitary-read-0.
AGCATTTCCGTGACACTCGCGCAT
>lmi-piR-366 [organism=migratory locust] gregarious-read-1 solitary-read-0.
TGCATATTGCGAGGTCTATATGGG
>lmi-piR-367 [organism=migratory locust] gregarious-read-1 solitary-read-0.
TGCATATTGCGAGGTCTATATGGG
>lmi-piR-368 [organism=migratory locust] gregarious-read-1 solitary-read-0.
GCTTGAGGAAGAGCTTAAGGTCGTC
>lmi-piR-369 [organism=migratory locust] gregarious-read-1 solitary-read-0.
GCTTGAGGAAGAGCTTAAGGTCGTC
>lmi-piR-370 [organism=migratory locust] gregarious-read-1 solitary-read-0.
GCTTGAGGAAGAGCTTAAGGTCGTC
>lmi-piR-371 [organism=migratory locust] gregarious-read-1 solitary-read-0.
GCTTGAGGAAGAGCTTAAGGTCGTC
>lmi-piR-372 [organism=migratory locust] gregarious-read-1 solitary-read-0.
TTGAAAGACAAAGTTACTGACTGCA
>lmi-piR-373 [organism=migratory locust] gregarious-read-1 solitary-read-0.
TCTCACTGCACTGAAGAAAACTTCCAA
>lmi-piR-374 [organism=migratory locust] gregarious-read-1 solitary-read-0.
AAGAAGCTGCAGAAGGAGGTGGACA
>lmi-piR-375 [organism=migratory locust] gregarious-read-1 solitary-read-0.
AAGAAGCTGCAGAAGGAGGTGGACA
>lmi-piR-376 [organism=migratory locust] gregarious-read-1 solitary-read-0.
AAGAAGCTGCAGAAGGAGGTGGACA
>lmi-piR-377 [organism=migratory locust] gregarious-read-1 solitary-read-0.
AAGAAGCTGCAGAAGGAGGTGGACA
>lmi-piR-378 [organism=migratory locust] gregarious-read-1 solitary-read-0.
TGGAACAAGATCCTGAACATGGGCTT
>lmi-piR-379 [organism=migratory locust] gregarious-read-1 solitary-read-0.
TTGAATCTGCTTACTATATTCGTC
>lmi-piR-380 [organism=migratory locust] gregarious-read-1 solitary-read-0.
ATCAACCACAGAATTCAACCGAAA
>lmi-piR-381 [organism=migratory locust] gregarious-read-1 solitary-read-0.
ATTAGAGAATGGAACGGTAGAGAA
>lmi-piR-382 [organism=migratory locust] gregarious-read-1 solitary-read-0.
ATGGCATTCCAAGAAGACTCTAGT
>lmi-piR-383 [organism=migratory locust] gregarious-read-1 solitary-read-0.
TGATGCAGCTCTCCACCCTACTCT
>lmi-piR-384 [organism=migratory locust] gregarious-read-1 solitary-read-0.
TTGACAATGTTGAGAGTACTTGTG
>lmi-piR-385 [organism=migratory locust] gregarious-read-1 solitary-read-0.
TTGACAATGTTGAGAGTACTTGTG
>lmi-piR-386 [organism=migratory locust] gregarious-read-1 solitary-read-0.
TTGTTCTCGACGGCGAGTGTTCATCAG
>lmi-piR-387 [organism=migratory locust] gregarious-read-1 solitary-read-0.
TCCATACAATTTCTTTTACAGCCTGACA
>lmi-piR-388 [organism=migratory locust] gregarious-read-1 solitary-read-0.
CAACGCATTCTCTGAGAATTACTTC
>lmi-piR-389 [organism=migratory locust] gregarious-read-1 solitary-read-0.
GGTGGAGTAGCTGCAGCAATTTCTA
>lmi-piR-390 [organism=migratory locust] gregarious-read-1 solitary-read-0.
AAAGGGAGAGAGATGTTATTATGA
>lmi-piR-391 [organism=migratory locust] gregarious-read-1 solitary-read-0.
ACACTGTACCACTACTAGGCATTTCCTT
>lmi-piR-392 [organism=migratory locust] gregarious-read-1 solitary-read-0.
ACACTGTACCACTACTAGGCATTTCCTT
>lmi-piR-393 [organism=migratory locust] gregarious-read-1 solitary-read-0.
ACACTGTACCACTACTAGGCATTTCCTT
>lmi-piR-394 [organism=migratory locust] gregarious-read-1 solitary-read-0.
TTCATAATGAAGGTCGACAACGTAA
>lmi-piR-395 [organism=migratory locust] gregarious-read-1 solitary-read-0.
AGGCATTCCAGGGAATGAACGAGCTG
>lmi-piR-396 [organism=migratory locust] gregarious-read-1 solitary-read-0.
TCTGTACTGCGACCATCATTTGTTA
>lmi-piR-397 [organism=migratory locust] gregarious-read-1 solitary-read-0.
CTCTGTACTGCGACCATCATTTGTT
>lmi-piR-398 [organism=migratory locust] gregarious-read-1 solitary-read-0.
TGCTGTATTCGAACATTATGGGAT
>lmi-piR-399 [organism=migratory locust] gregarious-read-1 solitary-read-0.
AAAGAAGAAGAAGAAGAAGTCTGT
>lmi-piR-400 [organism=migratory locust] gregarious-read-1 solitary-read-0.
CGGAGTGGAACTGGCAAACTGCTT
>lmi-piR-401 [organism=migratory locust] gregarious-read-1 solitary-read-0.
CGGAGTGGAACTGGCAAACTGCTT
>lmi-piR-402 [organism=migratory locust] gregarious-read-1 solitary-read-0.
ATCTTGTCTGCCTCAACACCGGTG
>lmi-piR-403 [organism=migratory locust] gregarious-read-1 solitary-read-0.
TTCTGCATTTTATATCCTCTGTACTGC
>lmi-piR-404 [organism=migratory locust] gregarious-read-1 solitary-read-0.
TTCTGCATTTTATATCCTCTGTACTGC
>lmi-piR-405 [organism=migratory locust] gregarious-read-1 solitary-read-0.
CACACTCCCCTGGGGCACGCCTGACGAT
>lmi-piR-406 [organism=migratory locust] gregarious-read-1 solitary-read-0.
CTGCATCAAGGACATTGGGGCATT
>lmi-piR-407 [organism=migratory locust] gregarious-read-1 solitary-read-0.
CGACTGAACAATGGCCTGGTAAAG
>lmi-piR-408 [organism=migratory locust] gregarious-read-1 solitary-read-0.
ATGAGTTGGTACACGAGAAGGAGA
>lmi-piR-409 [organism=migratory locust] gregarious-read-1 solitary-read-0.
TGGCTGGTTCTCCCAGAGACTTCAGTA
>lmi-piR-410 [organism=migratory locust] gregarious-read-1 solitary-read-0.
TGTAAGTAGGCGGCAGCAAGATCG
>lmi-piR-411 [organism=migratory locust] gregarious-read-1 solitary-read-0.
TGGCATGCACCGATACGTAGACAG
>lmi-piR-412 [organism=migratory locust] gregarious-read-1 solitary-read-0.
TGCGGTGAACTGCTGACAGTGCGACAT
>lmi-piR-413 [organism=migratory locust] gregarious-read-1 solitary-read-0.
TATCTATATAAATGATCTGATGGACA
>lmi-piR-414 [organism=migratory locust] gregarious-read-1 solitary-read-0.
CCTAAAAACAGTTTCAGGCCTTGC
>lmi-piR-415 [organism=migratory locust] gregarious-read-1 solitary-read-0.
TTGGTTTTGATCTTCAGATGATTT
>lmi-piR-416 [organism=migratory locust] gregarious-read-1 solitary-read-0.
GATGAATCTGAACGAGCTCGTAAGA
>lmi-piR-417 [organism=migratory locust] gregarious-read-1 solitary-read-0.
ATGAATCTGAACGAGCTCGTAAGA
>lmi-piR-418 [organism=migratory locust] gregarious-read-1 solitary-read-0.
GCTAAAGGAGGCTGAAGCCAGAGCT
>lmi-piR-419 [organism=migratory locust] gregarious-read-1 solitary-read-0.
GAAAATGGTACTCTCACCCGGCAGA
>lmi-piR-420 [organism=migratory locust] gregarious-read-1 solitary-read-0.
TGATTGTGGACGCCCACTACATGAGG
>lmi-piR-421 [organism=migratory locust] gregarious-read-1 solitary-read-0.
GTGATGAAACGGTGAAATTTGTGAGG
>lmi-piR-422 [organism=migratory locust] gregarious-read-1 solitary-read-0.
GGTTGGCTGCAGATATTGGCAAAGCC
>lmi-piR-423 [organism=migratory locust] gregarious-read-1 solitary-read-0.
GATGTACGAGGTATGGAACGTTCAGC
>lmi-piR-424 [organism=migratory locust] gregarious-read-1 solitary-read-0.
TGGTACGGGCATGTAAGAAGAATGGAGG
>lmi-piR-425 [organism=migratory locust] gregarious-read-1 solitary-read-0.
GAGCTGGCCGGCTACTAGAGCACTGT
>lmi-piR-426 [organism=migratory locust] gregarious-read-1 solitary-read-0.
GAGCTGGCCGGCTACTAGAGCACTGT
>lmi-piR-427 [organism=migratory locust] gregarious-read-1 solitary-read-0.
GAGCTGGCCGGCTACTAGAGCACTGT
>lmi-piR-428 [organism=migratory locust] gregarious-read-1 solitary-read-0.
GAGCTGGCCGGCTACTAGAGCACTGT
>lmi-piR-429 [organism=migratory locust] gregarious-read-1 solitary-read-0.
GCTGATTGAGGAGGACCTGGAGAGGTC
>lmi-piR-430 [organism=migratory locust] gregarious-read-1 solitary-read-0.
GCTGATTGAGGAGGACCTGGAGAGGTC
>lmi-piR-431 [organism=migratory locust] gregarious-read-1 solitary-read-0.
TTTTGCAGGCATTTGTCATAGCGT
>lmi-piR-432 [organism=migratory locust] gregarious-read-1 solitary-read-0.
TGATAGGGTAGGATAAGCCTGTGA
>lmi-piR-433 [organism=migratory locust] gregarious-read-1 solitary-read-0.
GCCAACTGGTGGGACAACGGCAAC
>lmi-piR-434 [organism=migratory locust] gregarious-read-1 solitary-read-0.
GCCAACTGGTGGGACAACGGCAAC
>lmi-piR-435 [organism=migratory locust] gregarious-read-1 solitary-read-0.
GCTGAAGGAATTAGATTAGGTAACG
>lmi-piR-436 [organism=migratory locust] gregarious-read-1 solitary-read-0.
TTACATTTTTCTACATTGAGAGCTA
>lmi-piR-437 [organism=migratory locust] gregarious-read-1 solitary-read-0.
TTACATTTTTCTACATTGAGAGCTA
>lmi-piR-438 [organism=migratory locust] gregarious-read-1 solitary-read-0.
GAATGTGCAAGGTGTTGGAGAACCGC
>lmi-piR-439 [organism=migratory locust] gregarious-read-1 solitary-read-0.
GAATGTGCAAGGTGTTGGAGAACCGC
>lmi-piR-440 [organism=migratory locust] gregarious-read-1 solitary-read-0.
GAATGTGCAAGGTGTTGGAGAACCGC
>lmi-piR-441 [organism=migratory locust] gregarious-read-1 solitary-read-0.
TATTCCTGGAGCATCGCAAACGGCTT
>lmi-piR-442 [organism=migratory locust] gregarious-read-1 solitary-read-0.
TGATTTTCTTAGACTGCACTCCATTACC
>lmi-piR-443 [organism=migratory locust] gregarious-read-1 solitary-read-0.
TGCCATTGCAATCAATCCGATCGTGGAC
>lmi-piR-444 [organism=migratory locust] gregarious-read-1 solitary-read-0.
AGATGAAAGGTCAGCACTCCAGGCA
>lmi-piR-445 [organism=migratory locust] gregarious-read-1 solitary-read-0.
CGAGACCGATTATGATGTGAAGTA
>lmi-piR-446 [organism=migratory locust] gregarious-read-1 solitary-read-0.
CGAGACCGATTATGATGTGAAGTA
>lmi-piR-447 [organism=migratory locust] gregarious-read-1 solitary-read-0.
TATCAGGTGGGTTTGACGGAGGAC
>lmi-piR-448 [organism=migratory locust] gregarious-read-1 solitary-read-0.
ATCAGGTGGGTTTGACGGAGGACAT
>lmi-piR-449 [organism=migratory locust] gregarious-read-1 solitary-read-0.
CCAATCGTCAACACAAGGAGGCCG
>lmi-piR-450 [organism=migratory locust] gregarious-read-1 solitary-read-0.
ACAGGAAAGAAACGTGACAGCTGTCA
>lmi-piR-451 [organism=migratory locust] gregarious-read-1 solitary-read-0.
ACAGGAAAGAAACGTGACAGCTGTCA
>lmi-piR-452 [organism=migratory locust] gregarious-read-1 solitary-read-0.
GTTCTCTCCAACGCTGTCTTGACC
>lmi-piR-453 [organism=migratory locust] gregarious-read-1 solitary-read-0.
AGTCGAAGAACACGGCTACTGTTTGACG
>lmi-piR-454 [organism=migratory locust] gregarious-read-1 solitary-read-0.
CACCTCCGAATCATCTCTATGCAGCCT
>lmi-piR-455 [organism=migratory locust] gregarious-read-1 solitary-read-0.
ACGAGTGTTAAGCACGATGAAGGA
>lmi-piR-456 [organism=migratory locust] gregarious-read-1 solitary-read-0.
TTGTATACTCTTCTGCACGGCCGTCGA
>lmi-piR-457 [organism=migratory locust] gregarious-read-1 solitary-read-0.
TATCGTGACAATACGAAACGAGCTG
>lmi-piR-458 [organism=migratory locust] gregarious-read-1 solitary-read-0.
AAGACTGTAAAGCCAAAAGGGTCA
>lmi-piR-459 [organism=migratory locust] gregarious-read-1 solitary-read-0.
TTATCGAGACACACATTCGGAATGG
>lmi-piR-460 [organism=migratory locust] gregarious-read-1 solitary-read-0.
CAGCTATTGATTCGACAACAATTC
>lmi-piR-461 [organism=migratory locust] gregarious-read-1 solitary-read-0.
TGCACCGGTGTTGAGGCAGACAAGAT
>lmi-piR-462 [organism=migratory locust] gregarious-read-1 solitary-read-0.
CGCTGTCTCCCCTGTATCGTGACAAT
>lmi-piR-463 [organism=migratory locust] gregarious-read-1 solitary-read-0.
TTTTGAATCGAGAGTGCAACAGTCTTT
>lmi-piR-464 [organism=migratory locust] gregarious-read-1 solitary-read-0.
GTACGATCTTGCTGCCACCTACTT
>lmi-piR-465 [organism=migratory locust] gregarious-read-1 solitary-read-0.
TCTTCCACGCTGAGTTGCACTGCTAAT
>lmi-piR-466 [organism=migratory locust] gregarious-read-1 solitary-read-0.
TGCCTGCACTGTGAAGCGTTCTAT
>lmi-piR-467 [organism=migratory locust] gregarious-read-1 solitary-read-0.
GGAGAGCAGAAGTGTAGATCCCGAGA
>lmi-piR-468 [organism=migratory locust] gregarious-read-1 solitary-read-0.
ACACTGTACGTAGACGTATGATGAT
>lmi-piR-469 [organism=migratory locust] gregarious-read-1 solitary-read-0.
TAACCTAAGGACAACACACACACACA
>lmi-piR-470 [organism=migratory locust] gregarious-read-1 solitary-read-0.
CCCGTACAAGGCAACACTCCACACA
>lmi-piR-471 [organism=migratory locust] gregarious-read-1 solitary-read-0.
GATGGAGGCCCGACGTGCTACAACTGC
>lmi-piR-472 [organism=migratory locust] gregarious-read-1 solitary-read-0.
TCCGTGACACTCGCGCATTGGTCGAAC
>lmi-piR-473 [organism=migratory locust] gregarious-read-1 solitary-read-0.
TACTTCCATTTGTGGATACCACGACGTTC
>lmi-piR-474 [organism=migratory locust] gregarious-read-1 solitary-read-0.
TTCGGCACGGCATGTCGGAGGCCACCA
>lmi-piR-475 [organism=migratory locust] gregarious-read-1 solitary-read-0.
TGGAACTCAGAATGGTTGACATTAAGC
>lmi-piR-476 [organism=migratory locust] gregarious-read-1 solitary-read-0.
AAAATTTGAAGAGCTTGCTGCCTGG
>lmi-piR-477 [organism=migratory locust] gregarious-read-1 solitary-read-0.
TTAAGGACAAAGACAAGGCATTAG
>lmi-piR-478 [organism=migratory locust] gregarious-read-1 solitary-read-0.
TCGGTTGAGCTGCGAGCCAGGAATGCA
>lmi-piR-479 [organism=migratory locust] gregarious-read-1 solitary-read-0.
TGTTCGAACGAAACGTTCTGCTTCACC
>lmi-piR-480 [organism=migratory locust] gregarious-read-1 solitary-read-0.
GGGACCCACAGGAAAGAAACGTGA
>lmi-piR-481 [organism=migratory locust] gregarious-read-1 solitary-read-0.
TTTCTTCCACCTTCTCTACGTCTCGGC
>lmi-piR-482 [organism=migratory locust] gregarious-read-1 solitary-read-0.
ATGCAACTCAGCTGTAATGCAACCT
>lmi-piR-483 [organism=migratory locust] gregarious-read-1 solitary-read-0.
CACAAAGAACACAGAACGGCCAGATCG
>lmi-piR-484 [organism=migratory locust] gregarious-read-1 solitary-read-0.
AATTGTCAACTTAGCATTAGAAGG
>lmi-piR-485 [organism=migratory locust] gregarious-read-1 solitary-read-0.
AGCGATATGAAATGGAACGAGCATG
>lmi-piR-486 [organism=migratory locust] gregarious-read-1 solitary-read-0.
AGCGATATGAAATGGAACGAGCATG
>lmi-piR-487 [organism=migratory locust] gregarious-read-1 solitary-read-0.
AAAAGCTAAAAATGTAGGTTTGCC
>lmi-piR-488 [organism=migratory locust] gregarious-read-1 solitary-read-0.
AGCAGAAGAGCGTGCAGAGGCTGG
>lmi-piR-489 [organism=migratory locust] gregarious-read-1 solitary-read-0.
TTGGAGATCGCTGTCAGTTACGTAC
>lmi-piR-490 [organism=migratory locust] gregarious-read-1 solitary-read-0.
AACCGAGCCAGGATGACCTCCTCCC
>lmi-piR-491 [organism=migratory locust] gregarious-read-1 solitary-read-0.
TGACCACCAACCAGCTGTCCATTA
>lmi-piR-492 [organism=migratory locust] gregarious-read-1 solitary-read-0.
TATGGTGCTACAGAAGAATGCTGA
>lmi-piR-493 [organism=migratory locust] gregarious-read-1 solitary-read-0.
AGAAGTTGCAGAAGGAGGTCGACA
>lmi-piR-494 [organism=migratory locust] gregarious-read-1 solitary-read-0.
GAATGAACGCACACACTGAAAATG
>lmi-piR-495 [organism=migratory locust] gregarious-read-1 solitary-read-0.
GCTGTCTGCCTTACTCACAACTGT
>lmi-piR-496 [organism=migratory locust] gregarious-read-1 solitary-read-0.
GTGAAGACGGAAAGATGTCACTCGCC
>lmi-piR-497 [organism=migratory locust] gregarious-read-1 solitary-read-0.
TGGAAGGACTTACCTTAGGGGAAAA
>lmi-piR-498 [organism=migratory locust] gregarious-read-1 solitary-read-0.
CTGAAAGCATTTGTCTGGAGTGTA
>lmi-piR-499 [organism=migratory locust] gregarious-read-1 solitary-read-0.
TTCTATGCCATCTGTTCGGACTCCCTT
>lmi-piR-500 [organism=migratory locust] gregarious-read-1 solitary-read-0.
TTCTATGCCATCTGTTCGGACTCCCTT
>lmi-piR-501 [organism=migratory locust] gregarious-read-1 solitary-read-0.
AGACTTTAGTAGCTCTGAGGGTATG
>lmi-piR-502 [organism=migratory locust] gregarious-read-1 solitary-read-0.
TCTACTCATGCGCATCACCTTACA
>lmi-piR-503 [organism=migratory locust] gregarious-read-1 solitary-read-0.
TCCTGCACTTTGAGGGCTGTAAGGCGG
>lmi-piR-504 [organism=migratory locust] gregarious-read-1 solitary-read-0.
TGCCTCAACGATGCAGATAGCCGTAC
>lmi-piR-505 [organism=migratory locust] gregarious-read-1 solitary-read-0.
GTTGCACAAAAATTACCATTCCCAA
>lmi-piR-506 [organism=migratory locust] gregarious-read-1 solitary-read-0.
CACACCTCGTTTCGTCTACCAGAG
>lmi-piR-507 [organism=migratory locust] gregarious-read-1 solitary-read-0.
CGGCATACAGACTTTCAACAGGGCT
>lmi-piR-508 [organism=migratory locust] gregarious-read-1 solitary-read-0.
TCACAGTGCAGGCATGTCAGTTGGTA
>lmi-piR-509 [organism=migratory locust] gregarious-read-1 solitary-read-0.
TCACAGTGCAGGCATGTCAGTTGGTA
>lmi-piR-510 [organism=migratory locust] gregarious-read-1 solitary-read-0.
AGTTCTGTTGCATCTTTTAAGGGTTC
>lmi-piR-511 [organism=migratory locust] gregarious-read-1 solitary-read-0.
CTGTCAGTTACGTACGCTTTGTTGTG
>lmi-piR-512 [organism=migratory locust] gregarious-read-1 solitary-read-0.
AAGAGGTGAAAGAAGACTGTAAAG
>lmi-piR-513 [organism=migratory locust] gregarious-read-1 solitary-read-0.
TAAGGTCGTCGGCAACAGCTTGAA
>lmi-piR-514 [organism=migratory locust] gregarious-read-1 solitary-read-0.
TAAGGTCGTCGGCAACAGCTTGAA
>lmi-piR-515 [organism=migratory locust] gregarious-read-1 solitary-read-0.
TAAGGTCGTCGGCAACAGCTTGAA
>lmi-piR-516 [organism=migratory locust] gregarious-read-1 solitary-read-0.
TAAGGTCGTCGGCAACAGCTTGAA
>lmi-piR-517 [organism=migratory locust] gregarious-read-1 solitary-read-0.
CTCTTTTTCAAGAACGCTTTTCTACCCA
>lmi-piR-518 [organism=migratory locust] gregarious-read-1 solitary-read-0.
CTCTTTTTCAAGAACGCTTTTCTACCCA
>lmi-piR-519 [organism=migratory locust] gregarious-read-1 solitary-read-0.
TCAAGAGATTGCCAGCAGAACATG
>lmi-piR-520 [organism=migratory locust] gregarious-read-1 solitary-read-0.
CCTGCACTTTGGTTTTGTCTGCTGT
>lmi-piR-521 [organism=migratory locust] gregarious-read-1 solitary-read-0.
TGGACTCTTTCGATGTCCTCCGTCAAACC
>lmi-piR-522 [organism=migratory locust] gregarious-read-1 solitary-read-0.
CTTGCACAGGACAGGGTAGCGTGG
>lmi-piR-523 [organism=migratory locust] gregarious-read-1 solitary-read-0.
AGTCGGTGAAGGAAGTGGTTGGTA
>lmi-piR-524 [organism=migratory locust] gregarious-read-1 solitary-read-0.
TACAACAAAGTTGGTCGAAAGATAGAG
>lmi-piR-525 [organism=migratory locust] gregarious-read-1 solitary-read-0.
TTCAAAGTTTAATGACAATGAGTTGGCT
>lmi-piR-526 [organism=migratory locust] gregarious-read-1 solitary-read-0.
CCAGGGCTCGGTCCTGAGCGTTGTTTT
>lmi-piR-527 [organism=migratory locust] gregarious-read-1 solitary-read-0.
TCCCACTTACATAGGTAGAAATGATCAT
>lmi-piR-528 [organism=migratory locust] gregarious-read-1 solitary-read-0.
TGTTTTTAGGGTTCTCGCAGGTCGCCGT
>lmi-piR-529 [organism=migratory locust] gregarious-read-1 solitary-read-0.
TTGGTCAGGCCAGTTTCGTCCGCA
>lmi-piR-530 [organism=migratory locust] gregarious-read-1 solitary-read-0.
TTTCTTTTAATGATTTCCACCCCAA
>lmi-piR-531 [organism=migratory locust] gregarious-read-1 solitary-read-0.
TCGAGAAGATAGCAGGCATTGTAACGCCAA
>lmi-piR-532 [organism=migratory locust] gregarious-read-1 solitary-read-0.
GCAACTCAATTGGGGATCGCTGGAAG
>lmi-piR-533 [organism=migratory locust] gregarious-read-1 solitary-read-0.
TAGCATAGCGCCTCAATGCGCTCGGC
>lmi-piR-534 [organism=migratory locust] gregarious-read-1 solitary-read-0.
TTACATTTTTCTAGCTTAAGAGACA
>lmi-piR-535 [organism=migratory locust] gregarious-read-1 solitary-read-0.
GATTTGAATTCCAGAAGATCGTTT
>lmi-piR-536 [organism=migratory locust] gregarious-read-1 solitary-read-0.
TCCAGGGAATGAACGAGCTGATCGG
>lmi-piR-537 [organism=migratory locust] gregarious-read-1 solitary-read-0.
GACCGAGACGTGTAACCAATGGCACCCC
>lmi-piR-538 [organism=migratory locust] gregarious-read-1 solitary-read-0.
GTGACGCAAACAAAAACAGACAGA
>lmi-piR-539 [organism=migratory locust] gregarious-read-1 solitary-read-0.
TTTGGTCACCATCGACGCTATGACGAT
>lmi-piR-540 [organism=migratory locust] gregarious-read-1 solitary-read-0.
CCTGGGACCTTTGCCTTTCGCGGG
>lmi-piR-541 [organism=migratory locust] gregarious-read-1 solitary-read-0.
CCTGGGACCTTTGCCTTTCGCGGG
>lmi-piR-542 [organism=migratory locust] gregarious-read-1 solitary-read-0.
TGCTGGCTGATGACAGCTGTCACGTTTCT
>lmi-piR-543 [organism=migratory locust] gregarious-read-1 solitary-read-0.
TCACGAATGATGTACGACGATCGGTC
>lmi-piR-544 [organism=migratory locust] gregarious-read-1 solitary-read-0.
GGACTCCACCTTCGCCGAGCTGGCCG
>lmi-piR-545 [organism=migratory locust] gregarious-read-1 solitary-read-0.
GGACTCCACCTTCGCCGAGCTGGCCG
>lmi-piR-546 [organism=migratory locust] gregarious-read-1 solitary-read-0.
GGACTCCACCTTCGCCGAGCTGGCCG
>lmi-piR-547 [organism=migratory locust] gregarious-read-1 solitary-read-0.
GGACTCCACCTTCGCCGAGCTGGCCG
>lmi-piR-548 [organism=migratory locust] gregarious-read-1 solitary-read-0.
TTTCAAAGACGTCTGCGAGTGCGT
>lmi-piR-549 [organism=migratory locust] gregarious-read-1 solitary-read-0.
TTCGATGTCCTCCGTCAAACCCACCTG
>lmi-piR-550 [organism=migratory locust] gregarious-read-1 solitary-read-0.
ACCATTCTGAGTTCCAAGCCATAGA
>lmi-piR-551 [organism=migratory locust] gregarious-read-1 solitary-read-0.
AGAAGCGGGCAGTGCAATCGAAGG
>lmi-piR-552 [organism=migratory locust] gregarious-read-1 solitary-read-0.
AGAAGCGGGCAGTGCAATCGAAGG
>lmi-piR-553 [organism=migratory locust] gregarious-read-1 solitary-read-0.
TAAAAATATCACTCTTTATATCCTGCAT
>lmi-piR-554 [organism=migratory locust] gregarious-read-1 solitary-read-0.
TCTGTAGCACCATATTTCAAAAGCCTC
>lmi-piR-555 [organism=migratory locust] gregarious-read-1 solitary-read-0.
TTTGTCATGGCTGGTTCTCCCAGAGA
>lmi-piR-556 [organism=migratory locust] gregarious-read-1 solitary-read-0.
AAAATTCCTCCATGATCCTCTATTCAA
>lmi-piR-557 [organism=migratory locust] gregarious-read-1 solitary-read-0.
TGCGTCTGTGTAAATGTATGGGTG
>lmi-piR-558 [organism=migratory locust] gregarious-read-1 solitary-read-0.
CATACTCCGCAATTCACCGTAAGGTGC
>lmi-piR-559 [organism=migratory locust] gregarious-read-1 solitary-read-0.
TCACTCGTACAATTTGCTGGGAAGAA
>lmi-piR-560 [organism=migratory locust] gregarious-read-1 solitary-read-0.
AGGGGCAACAGTACTCCAGGAGAGGA
>lmi-piR-561 [organism=migratory locust] gregarious-read-1 solitary-read-0.
ACAGCGGATAAGCAGTACAAGGGCA
>lmi-piR-562 [organism=migratory locust] gregarious-read-1 solitary-read-0.
TTTCACTCCCGTACAAGGCAACACTCCA
>lmi-piR-563 [organism=migratory locust] gregarious-read-1 solitary-read-0.
CCACCAAAGAGACTGCCTACATCA
>lmi-piR-564 [organism=migratory locust] gregarious-read-1 solitary-read-0.
GCGAAGAATGGGGTCTGGTCAACG
>lmi-piR-565 [organism=migratory locust] gregarious-read-1 solitary-read-0.
GCGAAGAATGGGGTCTGGTCAACG
>lmi-piR-566 [organism=migratory locust] gregarious-read-1 solitary-read-0.
TCTGGAGCACGTCAGACTGCCCCT
>lmi-piR-567 [organism=migratory locust] gregarious-read-1 solitary-read-0.
TGACATGCCTGCACTGTGAAGCGTTC
>lmi-piR-568 [organism=migratory locust] gregarious-read-1 solitary-read-0.
TCTGACTCCCTTAGTGCCCTGCAGA
>lmi-piR-569 [organism=migratory locust] gregarious-read-1 solitary-read-0.
CATCTTACCGATTATTTTTTGACG
>lmi-piR-570 [organism=migratory locust] gregarious-read-1 solitary-read-0.
CGTGGTCGTACAAGCGTTTTATACGCGGT
>lmi-piR-571 [organism=migratory locust] gregarious-read-1 solitary-read-0.
AATTCTTAGTGTAATGTCAAGCGGT
>lmi-piR-572 [organism=migratory locust] gregarious-read-1 solitary-read-0.
GAAGCTGCAGCTGATTGAGGAGGA
>lmi-piR-573 [organism=migratory locust] gregarious-read-1 solitary-read-0.
GAAGCTGCAGCTGATTGAGGAGGA
>lmi-piR-574 [organism=migratory locust] gregarious-read-1 solitary-read-0.
CGGTCGGTTTGAGTGGTATGCACT
>lmi-piR-575 [organism=migratory locust] gregarious-read-0 solitary-read-13.
GATGTAGCTCGATGTCTCAGATGCGTT
>lmi-piR-576 [organism=migratory locust] gregarious-read-0 solitary-read-6.
TGATGTAGCTCGATGTCTCAGATGCG
>lmi-piR-577 [organism=migratory locust] gregarious-read-0 solitary-read-2.
GATGTAGCTCGATGTCTCAGATGCGT
>lmi-piR-578 [organism=migratory locust] gregarious-read-0 solitary-read-2.
TGATGTAGCTCGATGTCTCAGATGC
>lmi-piR-579 [organism=migratory locust] gregarious-read-0 solitary-read-1.
TGATGTAGCTCGATGTCTCAGATG
>lmi-piR-580 [organism=migratory locust] gregarious-read-0 solitary-read-14.
CGGACAAGTACGGGGTGTCGGCGCTGAA
>lmi-piR-581 [organism=migratory locust] gregarious-read-0 solitary-read-10.
GGACAAGTACGGGGTGTCGGCGCTGA
>lmi-piR-582 [organism=migratory locust] gregarious-read-0 solitary-read-6.
GGACAAGTACGGGGTGTCGGCGCTG
>lmi-piR-583 [organism=migratory locust] gregarious-read-0 solitary-read-1.
GGACAAGTACGGGGTGTCGGCGCTGAA
>lmi-piR-584 [organism=migratory locust] gregarious-read-0 solitary-read-30.
TCAAAGAACAGGAGCATATCAACTTCGG
>lmi-piR-585 [organism=migratory locust] gregarious-read-0 solitary-read-1.
TCAAAGAACAGGAGCATATCAACTTCG
>lmi-piR-586 [organism=migratory locust] gregarious-read-0 solitary-read-1.
AAGAACAGGAGCATATCAACTTCGGTCAA
>lmi-piR-587 [organism=migratory locust] gregarious-read-0 solitary-read-20.
CGGACAAATACGGGGTGTCGGCGCTGA
>lmi-piR-588 [organism=migratory locust] gregarious-read-0 solitary-read-3.
CGGACAAATACGGGGTGTCGGCGCTG
>lmi-piR-589 [organism=migratory locust] gregarious-read-0 solitary-read-2.
GGACAAATACGGGGTGTCGGCGCTGA
>lmi-piR-590 [organism=migratory locust] gregarious-read-0 solitary-read-7.
TGCATAGGGCAGGTTTTACAACGGGGG
>lmi-piR-591 [organism=migratory locust] gregarious-read-0 solitary-read-1.
GGTGCATAGGGCAGGTTTTACAACGGG
>lmi-piR-592 [organism=migratory locust] gregarious-read-0 solitary-read-1.
TGCATAGGGCAGGTTTTACAACGG
>lmi-piR-593 [organism=migratory locust] gregarious-read-0 solitary-read-1.
TAAGGATAAAAACCAAGTAGCGAG
>lmi-piR-594 [organism=migratory locust] gregarious-read-0 solitary-read-1.
AATAAGGATAAAAACCAAGTAGCGAGC
>lmi-piR-595 [organism=migratory locust] gregarious-read-0 solitary-read-8.
TCTGCATCGTTGAGGCACGCAAGCCACCC
>lmi-piR-596 [organism=migratory locust] gregarious-read-0 solitary-read-4.
TCTGCATCGTTGAGGCACGCAAGCCAC
>lmi-piR-597 [organism=migratory locust] gregarious-read-0 solitary-read-2.
GCATCGTTGAGGCACGCAAGCCACCCC
>lmi-piR-598 [organism=migratory locust] gregarious-read-0 solitary-read-1.
GCATCGTTGAGGCACGCAAGCCACCC
>lmi-piR-599 [organism=migratory locust] gregarious-read-0 solitary-read-1.
TGCATCGTTGAGGCACGCAAGCCACCCC
>lmi-piR-600 [organism=migratory locust] gregarious-read-0 solitary-read-1.
TATCTGCATCGTTGAGGCACGCAAGCCACC
>lmi-piR-601 [organism=migratory locust] gregarious-read-0 solitary-read-1.
TAGGGTAGGATAAGCCTGTGACAGG
>lmi-piR-602 [organism=migratory locust] gregarious-read-0 solitary-read-10.
TCTATCTATATAAATGATCTGATGGACA
>lmi-piR-603 [organism=migratory locust] gregarious-read-0 solitary-read-1.
TTTCTATCTATATAAATGATCTGATGGAC
>lmi-piR-604 [organism=migratory locust] gregarious-read-0 solitary-read-1.
TTCTATCTATATAAATGATCTGATGGAC
>lmi-piR-605 [organism=migratory locust] gregarious-read-0 solitary-read-1.
TCTATCTATATAAATGATCTGATGGA
>lmi-piR-606 [organism=migratory locust] gregarious-read-0 solitary-read-3.
TGTTGCCCCTGTAACTACTGAAAAGGCT
>lmi-piR-607 [organism=migratory locust] gregarious-read-0 solitary-read-2.
TGTTGCCCCTGTAACTACTGAAAAGGC
>lmi-piR-608 [organism=migratory locust] gregarious-read-0 solitary-read-1.
GTTGCCCCTGTAACTACTGAAAAGGCT
>lmi-piR-609 [organism=migratory locust] gregarious-read-0 solitary-read-1.
TTGCCCCTGTAACTACTGAAAAGGCTG
>lmi-piR-610 [organism=migratory locust] gregarious-read-0 solitary-read-4.
TGTTCAACGGGCTCTTCGCCGGAGTAT
>lmi-piR-611 [organism=migratory locust] gregarious-read-0 solitary-read-1.
TGTTCAACGGGCTCTTCGCCGGAGTA
>lmi-piR-612 [organism=migratory locust] gregarious-read-0 solitary-read-1.
ATGTTCAACGGGCTCTTCGCCGGAGTAT
>lmi-piR-613 [organism=migratory locust] gregarious-read-0 solitary-read-9.
TCACTCGGTGAATACTAGACAGAAGTCG
>lmi-piR-614 [organism=migratory locust] gregarious-read-0 solitary-read-4.
TTCACTCGGTGAATACTAGACAGAAGTCG
>lmi-piR-615 [organism=migratory locust] gregarious-read-0 solitary-read-2.
TTCACTCGGTGAATACTAGACAGAAGTC
>lmi-piR-616 [organism=migratory locust] gregarious-read-0 solitary-read-1.
TTCACTCGGTGAATACTAGACAGAAG
>lmi-piR-617 [organism=migratory locust] gregarious-read-0 solitary-read-1.
TATAGCTTATGGGACTTAACTACGG
>lmi-piR-618 [organism=migratory locust] gregarious-read-0 solitary-read-1.
GCTTATGGGACTTAACTACGGGGTTA
>lmi-piR-619 [organism=migratory locust] gregarious-read-0 solitary-read-1.
ATAGCTTATGGGACTTAACTACGG
>lmi-piR-620 [organism=migratory locust] gregarious-read-0 solitary-read-6.
TGACTGGAGCGCCTCAGTCCCCTCGGCCA
>lmi-piR-621 [organism=migratory locust] gregarious-read-0 solitary-read-4.
TGACTGGAGCGCCTCAGTCCCCTCGGC
>lmi-piR-622 [organism=migratory locust] gregarious-read-0 solitary-read-1.
TGACTGGAGCGCCTCAGTCCCCTCGGCCAC
>lmi-piR-623 [organism=migratory locust] gregarious-read-0 solitary-read-4.
TCAAATGTTTGTATAGCTTATGGGAC
>lmi-piR-624 [organism=migratory locust] gregarious-read-0 solitary-read-7.
TCTGGAGGAAATTTTAGCTGATGACACA
>lmi-piR-625 [organism=migratory locust] gregarious-read-0 solitary-read-3.
TACTCTGGAGGAAATTTTAGCTGATGAC
>lmi-piR-626 [organism=migratory locust] gregarious-read-0 solitary-read-1.
TACTCTGGAGGAAATTTTAGCTGATGA
>lmi-piR-627 [organism=migratory locust] gregarious-read-0 solitary-read-1.
CTGGAGGAAATTTTAGCTGATGACACA
>lmi-piR-628 [organism=migratory locust] gregarious-read-0 solitary-read-1.
TACTCTGGAGGAAATTTTAGCTGATGACAC
>lmi-piR-629 [organism=migratory locust] gregarious-read-0 solitary-read-7.
TAAGGATAAAAACCAAGTAGCGAGCGGG
>lmi-piR-630 [organism=migratory locust] gregarious-read-0 solitary-read-2.
TAAGGATAAAAACCAAGTAGCGAGCG
>lmi-piR-631 [organism=migratory locust] gregarious-read-0 solitary-read-1.
AATAAGGATAAAAACCAAGTAGCGAGCG
>lmi-piR-632 [organism=migratory locust] gregarious-read-0 solitary-read-6.
TAGTGGACTCCTGACCTATTCAGCGGA
>lmi-piR-633 [organism=migratory locust] gregarious-read-0 solitary-read-1.
TAGTGGACTCCTGACCTATTCAGCGG
>lmi-piR-634 [organism=migratory locust] gregarious-read-0 solitary-read-1.
TATGTGCCTGTCGCAGCTCGTCGC
>lmi-piR-635 [organism=migratory locust] gregarious-read-0 solitary-read-1.
GCAATGTCTGTGGTTCATGGGGGTGG
>lmi-piR-636 [organism=migratory locust] gregarious-read-0 solitary-read-2.
TCGGCAATGTCTGTGGTTCATGGG
>lmi-piR-637 [organism=migratory locust] gregarious-read-0 solitary-read-1.
CAGAATTACTATGTCGTCGGCAAAAC
>lmi-piR-638 [organism=migratory locust] gregarious-read-0 solitary-read-1.
ACGAAGCGGAAGCGAGAATGTCGGC
>lmi-piR-639 [organism=migratory locust] gregarious-read-0 solitary-read-1.
CGAAGCGGAAGCGAGAATGTCGGCT
>lmi-piR-640 [organism=migratory locust] gregarious-read-0 solitary-read-1.
GAAGCGGAAGCGAGAATGTCGGCT
>lmi-piR-641 [organism=migratory locust] gregarious-read-0 solitary-read-1.
CGAAGCGGAAGCGAGAATGTCGGCTT
>lmi-piR-642 [organism=migratory locust] gregarious-read-0 solitary-read-3.
TCTTTAGGTCCCCTCTGAACGCGGCGA
>lmi-piR-643 [organism=migratory locust] gregarious-read-0 solitary-read-5.
TTCGGCACGGCATGTCGGAGGCCAC
>lmi-piR-644 [organism=migratory locust] gregarious-read-0 solitary-read-3.
TTCGGCACGGCATGTCGGAGGCCACCAG
>lmi-piR-645 [organism=migratory locust] gregarious-read-0 solitary-read-5.
TGCAGTTGGTTTTGATCTTCAGATGATT
>lmi-piR-646 [organism=migratory locust] gregarious-read-0 solitary-read-4.
TCGGCAATGTCTGTGGTTCATGGGGGT
>lmi-piR-647 [organism=migratory locust] gregarious-read-0 solitary-read-3.
TCGGCAATGTCTGTGGTTCATGGGG
>lmi-piR-648 [organism=migratory locust] gregarious-read-0 solitary-read-1.
CTCGGCAATGTCTGTGGTTCATGGGG
>lmi-piR-649 [organism=migratory locust] gregarious-read-0 solitary-read-1.
CGGCAATGTCTGTGGTTCATGGGGG
>lmi-piR-650 [organism=migratory locust] gregarious-read-0 solitary-read-2.
TTTACACTGATGGTTCCAAGAGCACTGC
>lmi-piR-651 [organism=migratory locust] gregarious-read-0 solitary-read-2.
ACACTGATGGTTCCAAGAGCACTGCCGG
>lmi-piR-652 [organism=migratory locust] gregarious-read-0 solitary-read-2.
TACACTGATGGTTCCAAGAGCACTGCCGG
>lmi-piR-653 [organism=migratory locust] gregarious-read-0 solitary-read-1.
TTTACACTGATGGTTCCAAGAGCACTGCC
>lmi-piR-654 [organism=migratory locust] gregarious-read-0 solitary-read-1.
TTATTTACACTGATGGTTCCAAGAGCAC
>lmi-piR-655 [organism=migratory locust] gregarious-read-0 solitary-read-1.
TTACACTGATGGTTCCAAGAGCACT
>lmi-piR-656 [organism=migratory locust] gregarious-read-0 solitary-read-1.
TTACACTGATGGTTCCAAGAGCAC
>lmi-piR-657 [organism=migratory locust] gregarious-read-0 solitary-read-1.
TACACTGATGGTTCCAAGAGCACT
>lmi-piR-658 [organism=migratory locust] gregarious-read-0 solitary-read-1.
TTACACTGATGGTTCCAAGAGCACTG
>lmi-piR-659 [organism=migratory locust] gregarious-read-0 solitary-read-1.
TACACTGATGGTTCCAAGAGCACTGCCG
>lmi-piR-660 [organism=migratory locust] gregarious-read-0 solitary-read-2.
AGAAGAATGCTGAAGATTAGGTGGGTG
>lmi-piR-661 [organism=migratory locust] gregarious-read-0 solitary-read-2.
TACAGAAGAATGCTGAAGATTAGGTGG
>lmi-piR-662 [organism=migratory locust] gregarious-read-0 solitary-read-2.
TACAGAAGAATGCTGAAGATTAGGTGGG
>lmi-piR-663 [organism=migratory locust] gregarious-read-0 solitary-read-1.
ACAGAAGAATGCTGAAGATTAGGT
>lmi-piR-664 [organism=migratory locust] gregarious-read-0 solitary-read-1.
CTACAGAAGAATGCTGAAGATTAGGTG
>lmi-piR-665 [organism=migratory locust] gregarious-read-0 solitary-read-4.
TTCCTTGATGTCTCAGAATGTGTCCAAC
>lmi-piR-666 [organism=migratory locust] gregarious-read-0 solitary-read-1.
TTGATGTCTCAGAATGTGTCCAACCAAT
>lmi-piR-667 [organism=migratory locust] gregarious-read-0 solitary-read-1.
TTCCTTGATGTCTCAGAATGTGTCCAA
>lmi-piR-668 [organism=migratory locust] gregarious-read-0 solitary-read-4.
TCGGATCTGCCTTCGTCGTCGGGGAC
>lmi-piR-669 [organism=migratory locust] gregarious-read-0 solitary-read-4.
TTATGAACAACTTTCTAAAGAAGCGTCA
>lmi-piR-670 [organism=migratory locust] gregarious-read-0 solitary-read-1.
TATGAACAACTTTCTAAAGAAGCGTCA
>lmi-piR-671 [organism=migratory locust] gregarious-read-0 solitary-read-4.
GTACAGCGAGAGGACATATGACCAAACC
>lmi-piR-672 [organism=migratory locust] gregarious-read-0 solitary-read-2.
TATAACATTTTTCTTAAAGTCTGAGGGT
>lmi-piR-673 [organism=migratory locust] gregarious-read-0 solitary-read-1.
ACATTTTTCTTAAAGTCTGAGGGT
>lmi-piR-674 [organism=migratory locust] gregarious-read-0 solitary-read-2.
TCTTCGTTAGCAGTCTGCAGTGTGGCACC
>lmi-piR-675 [organism=migratory locust] gregarious-read-0 solitary-read-2.
TATCTTCGTTAGCAGTCTGCAGTGTGGC
>lmi-piR-676 [organism=migratory locust] gregarious-read-0 solitary-read-2.
TCTTCGTTAGCAGTCTGCAGTGTGGCA
>lmi-piR-677 [organism=migratory locust] gregarious-read-0 solitary-read-1.
TATCTTCGTTAGCAGTCTGCAGTGTG
>lmi-piR-678 [organism=migratory locust] gregarious-read-0 solitary-read-1.
TCGTTAGCAGTCTGCAGTGTGGCACC
>lmi-piR-679 [organism=migratory locust] gregarious-read-0 solitary-read-1.
TTCGTTAGCAGTCTGCAGTGTGGCA
>lmi-piR-680 [organism=migratory locust] gregarious-read-0 solitary-read-1.
TCGTTAGCAGTCTGCAGTGTGGCACCAC
>lmi-piR-681 [organism=migratory locust] gregarious-read-0 solitary-read-1.
TATCTTCGTTAGCAGTCTGCAGTGTGG
>lmi-piR-682 [organism=migratory locust] gregarious-read-0 solitary-read-2.
TAGTTTGTAAGTTTAGGGACTGATG
>lmi-piR-683 [organism=migratory locust] gregarious-read-0 solitary-read-1.
AGTTTGTAAGTTTAGGGACTGATG
>lmi-piR-684 [organism=migratory locust] gregarious-read-0 solitary-read-1.
TAGTTTGTAAGTTTAGGGACTGATGACC
>lmi-piR-685 [organism=migratory locust] gregarious-read-0 solitary-read-1.
TAGTTTGTAAGTTTAGGGACTGATGA
>lmi-piR-686 [organism=migratory locust] gregarious-read-0 solitary-read-3.
TCTCTAATAGCGCGCGGGAAGAAAGA
>lmi-piR-687 [organism=migratory locust] gregarious-read-0 solitary-read-1.
TCTCTAATAGCGCGCGGGAAGAAAGAAC
>lmi-piR-688 [organism=migratory locust] gregarious-read-0 solitary-read-1.
TTCTCTAATAGCGCGCGGGAAGAAAGAA
>lmi-piR-689 [organism=migratory locust] gregarious-read-0 solitary-read-1.
TCTCTAATAGCGCGCGGGAAGAAAG
>lmi-piR-690 [organism=migratory locust] gregarious-read-0 solitary-read-3.
TGTTGAAAGTCTGTATGCCGAGGCTGC
>lmi-piR-691 [organism=migratory locust] gregarious-read-0 solitary-read-2.
TGTTGAAAGTCTGTATGCCGAGGCTGCT
>lmi-piR-692 [organism=migratory locust] gregarious-read-0 solitary-read-1.
CTGTTGAAAGTCTGTATGCCGAGG
>lmi-piR-693 [organism=migratory locust] gregarious-read-0 solitary-read-1.
CTGTTGAAAGTCTGTATGCCGAGGC
>lmi-piR-694 [organism=migratory locust] gregarious-read-0 solitary-read-1.
GCCCTGTTGAAAGTCTGTATGCCGAG
>lmi-piR-695 [organism=migratory locust] gregarious-read-0 solitary-read-1.
CCTGTTGAAAGTCTGTATGCCGAGGC
>lmi-piR-696 [organism=migratory locust] gregarious-read-0 solitary-read-1.
AGTAAAATAACAAATGATGGTCGCAGT
>lmi-piR-697 [organism=migratory locust] gregarious-read-0 solitary-read-1.
TAACAAATGATGGTCGCAGTACAGAGGA
>lmi-piR-698 [organism=migratory locust] gregarious-read-0 solitary-read-1.
TAAAATAACAAATGATGGTCGCAGTAC
>lmi-piR-699 [organism=migratory locust] gregarious-read-0 solitary-read-1.
AAATAACAAATGATGGTCGCAGTACAG
>lmi-piR-700 [organism=migratory locust] gregarious-read-0 solitary-read-3.
TGAGGAAGTGCAGCATCCCCCTAGATGGT
>lmi-piR-701 [organism=migratory locust] gregarious-read-0 solitary-read-2.
GCCACTACGGTCGGGGGTTCGAATCC
>lmi-piR-702 [organism=migratory locust] gregarious-read-0 solitary-read-1.
CTACGGTCGGGGGTTCGAATCCCC
>lmi-piR-703 [organism=migratory locust] gregarious-read-0 solitary-read-3.
TGTTCTGACTCCCTTAGTGCCCTGCAGA
>lmi-piR-704 [organism=migratory locust] gregarious-read-0 solitary-read-1.
TTCTGACTCCCTTAGTGCCCTGCAGA
>lmi-piR-705 [organism=migratory locust] gregarious-read-0 solitary-read-3.
AGGACTCGAACCTCCACGGCGAGCAAC
>lmi-piR-706 [organism=migratory locust] gregarious-read-0 solitary-read-2.
GAGGACTCGAACCTCCACGGCGAGCAAC
>lmi-piR-707 [organism=migratory locust] gregarious-read-0 solitary-read-1.
GAGGACTCGAACCTCCACGGCGAGC
>lmi-piR-708 [organism=migratory locust] gregarious-read-0 solitary-read-1.
AGGACTCGAACCTCCACGGCGAGCAACCG
>lmi-piR-709 [organism=migratory locust] gregarious-read-0 solitary-read-1.
GAGGACTCGAACCTCCACGGCGAGCA
>lmi-piR-710 [organism=migratory locust] gregarious-read-0 solitary-read-1.
GAGGACTCGAACCTCCACGGCGAGCAA
>lmi-piR-711 [organism=migratory locust] gregarious-read-0 solitary-read-2.
CGACGAAGCGGAAGCGAGAATGTC
>lmi-piR-712 [organism=migratory locust] gregarious-read-0 solitary-read-1.
GACGAAGCGGAAGCGAGAATGTCGGCT
>lmi-piR-713 [organism=migratory locust] gregarious-read-0 solitary-read-1.
TCGACGAAGCGGAAGCGAGAATGTCGGCT
>lmi-piR-714 [organism=migratory locust] gregarious-read-0 solitary-read-1.
GTCGACGAAGCGGAAGCGAGAATG
>lmi-piR-715 [organism=migratory locust] gregarious-read-0 solitary-read-1.
GGTCGACGAAGCGGAAGCGAGAATGTC
>lmi-piR-716 [organism=migratory locust] gregarious-read-0 solitary-read-1.
CGACGAAGCGGAAGCGAGAATGTCG
>lmi-piR-717 [organism=migratory locust] gregarious-read-0 solitary-read-2.
TCTGTGAACCTATTCCATAAGCTCGTA
>lmi-piR-718 [organism=migratory locust] gregarious-read-0 solitary-read-1.
TCTGTGAACCTATTCCATAAGCTCGTAT
>lmi-piR-719 [organism=migratory locust] gregarious-read-0 solitary-read-1.
TGTGAACCTATTCCATAAGCTCGTAT
>lmi-piR-720 [organism=migratory locust] gregarious-read-0 solitary-read-2.
TAAGGACAGTTGTGAGTAAGGCAGA
>lmi-piR-721 [organism=migratory locust] gregarious-read-0 solitary-read-2.
TTCACATTCAGAACTAAAAGTCGGTGATT
>lmi-piR-722 [organism=migratory locust] gregarious-read-0 solitary-read-1.
TTTTCACATTCAGAACTAAAAGTCGGT
>lmi-piR-723 [organism=migratory locust] gregarious-read-0 solitary-read-1.
TATTTTCACATTCAGAACTAAAAGTCGGT
>lmi-piR-724 [organism=migratory locust] gregarious-read-0 solitary-read-2.
TTCCAGGGAATGAACGAGCTGATCGGC
>lmi-piR-725 [organism=migratory locust] gregarious-read-0 solitary-read-2.
TCCAGGGAATGAACGAGCTGATCGGCT
>lmi-piR-726 [organism=migratory locust] gregarious-read-0 solitary-read-1.
TCCAGGGAATGAACGAGCTGATCGGC
>lmi-piR-727 [organism=migratory locust] gregarious-read-0 solitary-read-2.
TGATGGTTCCAAGAGCACTGCCGGTGT
>lmi-piR-728 [organism=migratory locust] gregarious-read-0 solitary-read-1.
TGGTTCCAAGAGCACTGCCGGTGT
>lmi-piR-729 [organism=migratory locust] gregarious-read-0 solitary-read-1.
GGTTCCAAGAGCACTGCCGGTGTCGGATC
>lmi-piR-730 [organism=migratory locust] gregarious-read-0 solitary-read-2.
GTGACGACGTTTGCGGGCATTATGT
>lmi-piR-731 [organism=migratory locust] gregarious-read-0 solitary-read-2.
TTGTAAACTGTAACAATGCTAGGGCATG
>lmi-piR-732 [organism=migratory locust] gregarious-read-0 solitary-read-1.
TGTATGTGTGTGTCTTTTGTATGT
>lmi-piR-733 [organism=migratory locust] gregarious-read-0 solitary-read-2.
TAAGGAACAGCAGAGGACCAATAACACT
>lmi-piR-734 [organism=migratory locust] gregarious-read-0 solitary-read-1.
TTGTTGACGACTTCGCGATCTACAGCA
>lmi-piR-735 [organism=migratory locust] gregarious-read-0 solitary-read-2.
TATCATCTACTCCAGGGGCCTTGTTTC
>lmi-piR-736 [organism=migratory locust] gregarious-read-0 solitary-read-1.
TCATCTACTCCAGGGGCCTTGTTTCGA
>lmi-piR-737 [organism=migratory locust] gregarious-read-0 solitary-read-2.
TCTGACAGAATTACTATGTCGTCGGC
>lmi-piR-738 [organism=migratory locust] gregarious-read-0 solitary-read-1.
TCTGACAGAATTACTATGTCGTCGGCA
>lmi-piR-739 [organism=migratory locust] gregarious-read-0 solitary-read-2.
TTCCTGTCTACGTATCGGTGCATGCCAC
>lmi-piR-740 [organism=migratory locust] gregarious-read-0 solitary-read-2.
TCCTGCGGTGAACTGCTGACAGTGCGAC
>lmi-piR-741 [organism=migratory locust] gregarious-read-0 solitary-read-1.
CTGCGGTGAACTGCTGACAGTGCGACAT
>lmi-piR-742 [organism=migratory locust] gregarious-read-0 solitary-read-1.
ACAGAGGATATAAAATGCAGAATG
>lmi-piR-743 [organism=migratory locust] gregarious-read-0 solitary-read-1.
TACAGAGGATATAAAATGCAGAATGGCA
>lmi-piR-744 [organism=migratory locust] gregarious-read-0 solitary-read-1.
TACAGAGGATATAAAATGCAGAATGG
>lmi-piR-745 [organism=migratory locust] gregarious-read-0 solitary-read-1.
CGCAGTACAGAGGATATAAAATGC
>lmi-piR-746 [organism=migratory locust] gregarious-read-0 solitary-read-2.
AACGCCATGAAATGGGAGATCGTGTGC
>lmi-piR-747 [organism=migratory locust] gregarious-read-0 solitary-read-2.
CGCGAAAGCGGGGGTCGACGAAGCG
>lmi-piR-748 [organism=migratory locust] gregarious-read-0 solitary-read-1.
CGCGAAAGCGGGGGTCGACGAAGC
>lmi-piR-749 [organism=migratory locust] gregarious-read-0 solitary-read-1.
CGCGAAAGCGGGGGTCGACGAAGCGGA
>lmi-piR-750 [organism=migratory locust] gregarious-read-0 solitary-read-1.
AAGAATGCTGAAGATTAGGTGGGTG
>lmi-piR-751 [organism=migratory locust] gregarious-read-0 solitary-read-2.
AGTACAAGGGCATGATTGACTGCT
>lmi-piR-752 [organism=migratory locust] gregarious-read-0 solitary-read-1.
GGGACAACGGCAACTACCAGATAGCCT
>lmi-piR-753 [organism=migratory locust] gregarious-read-0 solitary-read-2.
TTGACTAAAAGAAGGGATAGATTGGTA
>lmi-piR-754 [organism=migratory locust] gregarious-read-0 solitary-read-2.
TTCGGAGGAGAATGTTGGCGATTGGAG
>lmi-piR-755 [organism=migratory locust] gregarious-read-0 solitary-read-1.
TCGGAGGAGAATGTTGGCGATTGG
>lmi-piR-756 [organism=migratory locust] gregarious-read-0 solitary-read-1.
TTCGGAGGAGAATGTTGGCGATTG
>lmi-piR-757 [organism=migratory locust] gregarious-read-0 solitary-read-1.
ATTCGGAGGAGAATGTTGGCGATTGG
>lmi-piR-758 [organism=migratory locust] gregarious-read-0 solitary-read-2.
TTCAGTCGAAGCTCGACTACGGAAGCCT
>lmi-piR-759 [organism=migratory locust] gregarious-read-0 solitary-read-1.
CAATTGGGGATCGCTGGAAGAAAGACG
>lmi-piR-760 [organism=migratory locust] gregarious-read-0 solitary-read-1.
AACTCAATTGGGGATCGCTGGAAG
>lmi-piR-761 [organism=migratory locust] gregarious-read-0 solitary-read-1.
TATCTTATTCAGATCGTTCTGCAGTTGGT
>lmi-piR-762 [organism=migratory locust] gregarious-read-0 solitary-read-1.
TCGAACTCCGTTCGCGGTTCGATAATGC
>lmi-piR-763 [organism=migratory locust] gregarious-read-0 solitary-read-2.
AGTCGGTAGTGCGCTTGCCCGCGAAAG
>lmi-piR-764 [organism=migratory locust] gregarious-read-0 solitary-read-1.
CGGTAGTGCGCTTGCCCGCGAAAGGCA
>lmi-piR-765 [organism=migratory locust] gregarious-read-0 solitary-read-2.
TGACCGTCTATATTCCTGGAGCATCGCA
>lmi-piR-766 [organism=migratory locust] gregarious-read-0 solitary-read-1.
TCTTGACCGTCTATATTCCTGGAGCATC
>lmi-piR-767 [organism=migratory locust] gregarious-read-0 solitary-read-2.
TCTGTGCAGTTCAGAAAAGCTGGTGGTG
>lmi-piR-768 [organism=migratory locust] gregarious-read-0 solitary-read-1.
TCTGTGCAGTTCAGAAAAGCTGGTGGT
>lmi-piR-769 [organism=migratory locust] gregarious-read-0 solitary-read-1.
CTTTTCTGAAGGCATTTGTGTGGA
>lmi-piR-770 [organism=migratory locust] gregarious-read-0 solitary-read-2.
ATACCCATTTGACACTGTACGTAGACG
>lmi-piR-771 [organism=migratory locust] gregarious-read-0 solitary-read-2.
CATACCCATTTGACACTGTACGTAGAC
>lmi-piR-772 [organism=migratory locust] gregarious-read-0 solitary-read-1.
CATACCCATTTGACACTGTACGTAGACGT
>lmi-piR-773 [organism=migratory locust] gregarious-read-0 solitary-read-1.
CATACCCATTTGACACTGTACGTAGACG
>lmi-piR-774 [organism=migratory locust] gregarious-read-0 solitary-read-2.
TGGCTGCATAAATTCAAGATCAGGCAT
>lmi-piR-775 [organism=migratory locust] gregarious-read-0 solitary-read-2.
TTGAAAGACAAAGTTACTGACTGCAAT
>lmi-piR-776 [organism=migratory locust] gregarious-read-0 solitary-read-1.
AGAGCGATATGAAATGGAACGAGCATGT
>lmi-piR-777 [organism=migratory locust] gregarious-read-0 solitary-read-1.
GCGTCCCATCGGACGATGTTCAACGG
>lmi-piR-778 [organism=migratory locust] gregarious-read-0 solitary-read-1.
TTTGCGTCCCATCGGACGATGTTCAACGG
>lmi-piR-779 [organism=migratory locust] gregarious-read-0 solitary-read-1.
TGCGTCCCATCGGACGATGTTCAACGGGC
>lmi-piR-780 [organism=migratory locust] gregarious-read-0 solitary-read-1.
AAAGGAGAGAACTGCCATGGTGGTAA
>lmi-piR-781 [organism=migratory locust] gregarious-read-0 solitary-read-1.
AAGGAGAGAACTGCCATGGTGGTA
>lmi-piR-782 [organism=migratory locust] gregarious-read-0 solitary-read-1.
GTCACGGAAATGCTCCGGCAACTCAATT
>lmi-piR-783 [organism=migratory locust] gregarious-read-0 solitary-read-2.
TTCTAGTTGGTGCGAAGAATGGCA
>lmi-piR-784 [organism=migratory locust] gregarious-read-0 solitary-read-1.
TAGTTGGTGCGAAGAATGGCAGCTAGCT
>lmi-piR-785 [organism=migratory locust] gregarious-read-0 solitary-read-1.
CGTACGGGGCAAGATCGTGGACTA
>lmi-piR-786 [organism=migratory locust] gregarious-read-0 solitary-read-1.
TACGGGGCAAGATCGTGGACTACAT
>lmi-piR-787 [organism=migratory locust] gregarious-read-0 solitary-read-1.
TTCGAACCCCCGACCGTAGTGGCC
>lmi-piR-788 [organism=migratory locust] gregarious-read-0 solitary-read-2.
TTGCCATTGCAATCAATCCGATCGTGG
>lmi-piR-789 [organism=migratory locust] gregarious-read-0 solitary-read-1.
TTTGCCATTGCAATCAATCCGATCGTGGAC
>lmi-piR-790 [organism=migratory locust] gregarious-read-0 solitary-read-1.
AATATCAGTTGTCTGCGATTGCCTT
>lmi-piR-791 [organism=migratory locust] gregarious-read-0 solitary-read-2.
TTTATTGGGAGAATTTTGGGAAGATGTA
>lmi-piR-792 [organism=migratory locust] gregarious-read-0 solitary-read-2.
TTTATTGGGAGAATTTTGGGAAGATGT
>lmi-piR-793 [organism=migratory locust] gregarious-read-0 solitary-read-1.
TTATTGGGAGAATTTTGGGAAGATGTA
>lmi-piR-794 [organism=migratory locust] gregarious-read-0 solitary-read-1.
GTTCAGGAGAAATGTAGGAACACGG
>lmi-piR-795 [organism=migratory locust] gregarious-read-0 solitary-read-1.
CAGGAGAAATGTAGGAACACGGGAGG
>lmi-piR-796 [organism=migratory locust] gregarious-read-0 solitary-read-1.
TTCAGGAGAAATGTAGGAACACGGGAGG
>lmi-piR-797 [organism=migratory locust] gregarious-read-0 solitary-read-1.
TTCAGGAGAAATGTAGGAACACGGGAG
>lmi-piR-798 [organism=migratory locust] gregarious-read-0 solitary-read-1.
TGCAGAGCGATATGAAATGGAACGAGC
>lmi-piR-799 [organism=migratory locust] gregarious-read-0 solitary-read-2.
TCGCAATTTATTGTAGCGCCCAGCGGAC
>lmi-piR-800 [organism=migratory locust] gregarious-read-0 solitary-read-1.
AATTTATTGTAGCGCCCAGCGGACGT
>lmi-piR-801 [organism=migratory locust] gregarious-read-0 solitary-read-1.
TCGCAATTTATTGTAGCGCCCAGCGG
>lmi-piR-802 [organism=migratory locust] gregarious-read-0 solitary-read-1.
TTCGCAATTTATTGTAGCGCCCAGCGGAC
>lmi-piR-803 [organism=migratory locust] gregarious-read-0 solitary-read-1.
CATACAGTAGAGCTGCATGTCCTCGG
>lmi-piR-804 [organism=migratory locust] gregarious-read-0 solitary-read-2.
TCGAAATTGATAAGAGTTGACTCGGA
>lmi-piR-805 [organism=migratory locust] gregarious-read-0 solitary-read-2.
TTCCATTGAAGGAGCGCCATGATA
>lmi-piR-806 [organism=migratory locust] gregarious-read-0 solitary-read-1.
TTCCATTGAAGGAGCGCCATGATAA
>lmi-piR-807 [organism=migratory locust] gregarious-read-0 solitary-read-1.
ATGATAAACGGGTATTCATTGGACAA
>lmi-piR-808 [organism=migratory locust] gregarious-read-0 solitary-read-2.
TCTTCAGGAACCACATGTTTGTCTGGCC
>lmi-piR-809 [organism=migratory locust] gregarious-read-0 solitary-read-1.
TCCCTAGAGATGTCGGTCGATCACG
>lmi-piR-810 [organism=migratory locust] gregarious-read-0 solitary-read-2.
TTGTGATCGCGTAATCTCGTTGAAGGTT
>lmi-piR-811 [organism=migratory locust] gregarious-read-0 solitary-read-2.
TACGGCTATCTGCATCGTTGAGGCACGC
>lmi-piR-812 [organism=migratory locust] gregarious-read-0 solitary-read-1.
GTACGGCTATCTGCATCGTTGAGG
>lmi-piR-813 [organism=migratory locust] gregarious-read-0 solitary-read-1.
GTACGGCTATCTGCATCGTTGAGGCA
>lmi-piR-814 [organism=migratory locust] gregarious-read-0 solitary-read-1.
CGGCTATCTGCATCGTTGAGGCACGCA
>lmi-piR-815 [organism=migratory locust] gregarious-read-0 solitary-read-1.
TGTTAGGATCTACGTCGACGCTGT
>lmi-piR-816 [organism=migratory locust] gregarious-read-0 solitary-read-1.
GGTGTTAGGATCTACGTCGACGCTG
>lmi-piR-817 [organism=migratory locust] gregarious-read-0 solitary-read-1.
AGAAGCGTCAAACAGTAGCCGTGTTCTT
>lmi-piR-818 [organism=migratory locust] gregarious-read-0 solitary-read-1.
GATCGGTTTGAAGGAAGACATAGA
>lmi-piR-819 [organism=migratory locust] gregarious-read-0 solitary-read-2.
CAAAATTCTTGGGACTCATGTTGGATC
>lmi-piR-820 [organism=migratory locust] gregarious-read-0 solitary-read-1.
TACAAAATTCTTGGGACTCATGTTGGAT
>lmi-piR-821 [organism=migratory locust] gregarious-read-0 solitary-read-1.
AAATTCTTGGGACTCATGTTGGATC
>lmi-piR-822 [organism=migratory locust] gregarious-read-0 solitary-read-1.
ATGGAACGAGCATGTAAGGACAGTTG
>lmi-piR-823 [organism=migratory locust] gregarious-read-0 solitary-read-1.
TCCTGCACTTTGAGGGCTGTAAGGC
>lmi-piR-824 [organism=migratory locust] gregarious-read-0 solitary-read-1.
TCCTGCACTTTGAGGGCTGTAAGGCGGT
>lmi-piR-825 [organism=migratory locust] gregarious-read-0 solitary-read-2.
AAGCCTTGTATACTCTTCTGCACGGC
>lmi-piR-826 [organism=migratory locust] gregarious-read-0 solitary-read-1.
CGGAAGCCTTGTATACTCTTCTGCACGG
>lmi-piR-827 [organism=migratory locust] gregarious-read-0 solitary-read-1.
CTCCGTGTAGCCCTTCACTTTCCGTC
>lmi-piR-828 [organism=migratory locust] gregarious-read-0 solitary-read-1.
TCTCCGTGTAGCCCTTCACTTTCCGTCT
>lmi-piR-829 [organism=migratory locust] gregarious-read-0 solitary-read-1.
TCTCCGTGTAGCCCTTCACTTTCCGTC
>lmi-piR-830 [organism=migratory locust] gregarious-read-0 solitary-read-1.
CGTGTAGCCCTTCACTTTCCGTCTACTC
>lmi-piR-831 [organism=migratory locust] gregarious-read-0 solitary-read-1.
TCTCCGTGTAGCCCTTCACTTTCCGTCTA
>lmi-piR-832 [organism=migratory locust] gregarious-read-0 solitary-read-1.
TTTCATTTTTGAAGGATTTTGCTG
>lmi-piR-833 [organism=migratory locust] gregarious-read-0 solitary-read-1.
TGGTTCGGAGGCCCAGTTCAAGGA
>lmi-piR-834 [organism=migratory locust] gregarious-read-0 solitary-read-1.
TGGTTCGGAGGCCCAGTTCAAGGAC
>lmi-piR-835 [organism=migratory locust] gregarious-read-0 solitary-read-1.
TGCACTCCTCAGCTTGCCGGTCGGTTT
>lmi-piR-836 [organism=migratory locust] gregarious-read-0 solitary-read-1.
ATGAGCGCGACTTGGAATGGTCTC
>lmi-piR-837 [organism=migratory locust] gregarious-read-0 solitary-read-1.
TCGGACGATGTTCAACGGGCTCTTCGCCGG
>lmi-piR-838 [organism=migratory locust] gregarious-read-0 solitary-read-1.
CCCATCGGACGATGTTCAACGGGCT
>lmi-piR-839 [organism=migratory locust] gregarious-read-0 solitary-read-1.
AGGAATTAGATTGGGAAACGAAGCAATA
>lmi-piR-840 [organism=migratory locust] gregarious-read-0 solitary-read-1.
AGGAATTAGATTGGGAAACGAAGC
>lmi-piR-841 [organism=migratory locust] gregarious-read-0 solitary-read-1.
TTCAGGATTGACGCAGCCAAGCACATGT
>lmi-piR-842 [organism=migratory locust] gregarious-read-0 solitary-read-1.
TTCAGGATTGACGCAGCCAAGCACATG
>lmi-piR-843 [organism=migratory locust] gregarious-read-0 solitary-read-1.
TTCAGGATTGACGCAGCCAAGCACA
>lmi-piR-844 [organism=migratory locust] gregarious-read-0 solitary-read-1.
AAAATTTCTAGTTGGTGCGAAGAATGG
>lmi-piR-845 [organism=migratory locust] gregarious-read-0 solitary-read-1.
TCTACTCTGGAGGAAATTTTAGCTGATG
>lmi-piR-846 [organism=migratory locust] gregarious-read-0 solitary-read-1.
TCCGTCTACTCTGGAGGAAATTTTAGCT
>lmi-piR-847 [organism=migratory locust] gregarious-read-0 solitary-read-1.
TCTACTCTGGAGGAAATTTTAGCTGA
>lmi-piR-848 [organism=migratory locust] gregarious-read-0 solitary-read-1.
CGTCTACTCTGGAGGAAATTTTAGCT
>lmi-piR-849 [organism=migratory locust] gregarious-read-0 solitary-read-1.
TACAGAACTGAAGGTGGTGCTGCAT
>lmi-piR-850 [organism=migratory locust] gregarious-read-0 solitary-read-1.
TGCATTTTATACCAGCCCTGTTGAA
>lmi-piR-851 [organism=migratory locust] gregarious-read-0 solitary-read-1.
TGCATTTTATACCAGCCCTGTTGAAAGT
>lmi-piR-852 [organism=migratory locust] gregarious-read-0 solitary-read-1.
GAAATGGAACGAGCATGTAAGGACAGT
>lmi-piR-853 [organism=migratory locust] gregarious-read-0 solitary-read-1.
ATGAAATGGAACGAGCATGTAAGGACAG
>lmi-piR-854 [organism=migratory locust] gregarious-read-0 solitary-read-1.
TATGAAATGGAACGAGCATGTAAGGAC
>lmi-piR-855 [organism=migratory locust] gregarious-read-0 solitary-read-1.
GGCTCGACCGTCCATACTGCGCCGC
>lmi-piR-856 [organism=migratory locust] gregarious-read-0 solitary-read-1.
AATTGTCAATTGATCAGTCAGTGTAC
>lmi-piR-857 [organism=migratory locust] gregarious-read-0 solitary-read-1.
CATCATCTATCGAGCGGCGTATTTC
>lmi-piR-858 [organism=migratory locust] gregarious-read-0 solitary-read-1.
CATCATCTATCGAGCGGCGTATTTCGGCT
>lmi-piR-859 [organism=migratory locust] gregarious-read-0 solitary-read-1.
CGACGAGTGCGAGCGCTTCCTGGC
>lmi-piR-860 [organism=migratory locust] gregarious-read-0 solitary-read-1.
TAAGAAATTCATCAGTGGAGTAGGA
>lmi-piR-861 [organism=migratory locust] gregarious-read-0 solitary-read-1.
AGGACATACAAAATAGATTTGCACCACAA
>lmi-piR-862 [organism=migratory locust] gregarious-read-0 solitary-read-1.
CAAAATTGTGGAACTGGAAGAGGAGC
>lmi-piR-863 [organism=migratory locust] gregarious-read-0 solitary-read-1.
CAAAATTGTGGAACTGGAAGAGGAG
>lmi-piR-864 [organism=migratory locust] gregarious-read-0 solitary-read-1.
AAATTGTGGAACTGGAAGAGGAGCTC
>lmi-piR-865 [organism=migratory locust] gregarious-read-0 solitary-read-1.
ATTGTGGAACTGGAAGAGGAGCTC
>lmi-piR-866 [organism=migratory locust] gregarious-read-0 solitary-read-1.
GACTAGAAGCGGGCAGTGCAATCGA
>lmi-piR-867 [organism=migratory locust] gregarious-read-0 solitary-read-1.
TAGAAGCGGGCAGTGCAATCGAAGGAG
>lmi-piR-868 [organism=migratory locust] gregarious-read-0 solitary-read-1.
AAGTCTGTATGCCGAGGCTGCTGTATT
>lmi-piR-869 [organism=migratory locust] gregarious-read-0 solitary-read-1.
CTGTATGCCGAGGCTGCTGTATTA
>lmi-piR-870 [organism=migratory locust] gregarious-read-0 solitary-read-1.
TTTTGAATCTGCTTACTGTATTCGTCC
>lmi-piR-871 [organism=migratory locust] gregarious-read-0 solitary-read-1.
TTGAATCTGCTTACTGTATTCGTCCCTC
>lmi-piR-872 [organism=migratory locust] gregarious-read-0 solitary-read-1.
ATGGAGTGCAGTGTAAGAAAATCAGG
>lmi-piR-873 [organism=migratory locust] gregarious-read-0 solitary-read-1.
GAGGAACAACCGGACGCCTGCGGC
>lmi-piR-874 [organism=migratory locust] gregarious-read-0 solitary-read-1.
TCGAGGAACAACCGGACGCCTGCGGC
>lmi-piR-875 [organism=migratory locust] gregarious-read-0 solitary-read-1.
GTATGGGAGTGAAACATGGACGATA
>lmi-piR-876 [organism=migratory locust] gregarious-read-0 solitary-read-1.
AGAATGGCAATGGGTAGAAAAGCGT
>lmi-piR-877 [organism=migratory locust] gregarious-read-0 solitary-read-1.
TACTGGAAGAAGTGTGCAGAAGATTAA
>lmi-piR-878 [organism=migratory locust] gregarious-read-0 solitary-read-1.
GCTTACTGGAAGAAGTGTGCAGAAG
>lmi-piR-879 [organism=migratory locust] gregarious-read-0 solitary-read-1.
TTATAAACGTATGAGAGCGCAATGTCGTC
>lmi-piR-880 [organism=migratory locust] gregarious-read-0 solitary-read-1.
AAACGTATGAGAGCGCAATGTCGTCGTA
>lmi-piR-881 [organism=migratory locust] gregarious-read-0 solitary-read-1.
TGTAGAAAAATGTAAGGTGATGTGCA
>lmi-piR-882 [organism=migratory locust] gregarious-read-0 solitary-read-1.
TGGACACTGGCTTTCGATTCTCAGC
>lmi-piR-883 [organism=migratory locust] gregarious-read-0 solitary-read-1.
ATGGCTGGTTCTCCCAGAGACTTCAGTA
>lmi-piR-884 [organism=migratory locust] gregarious-read-0 solitary-read-1.
TTGGTGCGAAGAATGGCAGCTAGCT
>lmi-piR-885 [organism=migratory locust] gregarious-read-0 solitary-read-1.
AGAAGGGATAGATTGGTTGGACACAT
>lmi-piR-886 [organism=migratory locust] gregarious-read-0 solitary-read-1.
TTTACACTGATGGCTCAAAGACAGACCAG
>lmi-piR-887 [organism=migratory locust] gregarious-read-0 solitary-read-1.
TCGTGTCGCAATGGCACAGTGTGTGGCT
>lmi-piR-888 [organism=migratory locust] gregarious-read-0 solitary-read-1.
TGCTGATGATGCTGTGGTGTATGGGAG
>lmi-piR-889 [organism=migratory locust] gregarious-read-0 solitary-read-1.
TTTGAAAAGACTCACTACATGCAGTTCAG
>lmi-piR-890 [organism=migratory locust] gregarious-read-0 solitary-read-1.
TTTGAAAAGACTCACTACATGCAGT
>lmi-piR-891 [organism=migratory locust] gregarious-read-0 solitary-read-1.
TGCGAACACCGCTGGAGGCAGATCTACA
>lmi-piR-892 [organism=migratory locust] gregarious-read-0 solitary-read-1.
AGGTAAACTAACCTAAGGACAACACACA
>lmi-piR-893 [organism=migratory locust] gregarious-read-0 solitary-read-1.
AAACTAACCTAAGGACAACACACA
>lmi-piR-894 [organism=migratory locust] gregarious-read-0 solitary-read-1.
TCCAACTTCGGCGAAGAATGGGGTCT
>lmi-piR-895 [organism=migratory locust] gregarious-read-0 solitary-read-1.
CAACTTCGGCGAAGAATGGGGTCT
>lmi-piR-896 [organism=migratory locust] gregarious-read-0 solitary-read-1.
GCGAATCTATGTTCTTGGCTGGGCGC
>lmi-piR-897 [organism=migratory locust] gregarious-read-0 solitary-read-1.
GTCTCCGGACTGAAGACCACAACAACA
>lmi-piR-898 [organism=migratory locust] gregarious-read-0 solitary-read-1.
TCTCCGGACTGAAGACCACAACAACAAC
>lmi-piR-899 [organism=migratory locust] gregarious-read-0 solitary-read-1.
TAGGAAAGGAAATGCCTAGTAGTGGTA
>lmi-piR-900 [organism=migratory locust] gregarious-read-0 solitary-read-1.
TATAGACCTCGCAATATGCACTCCTC
>lmi-piR-901 [organism=migratory locust] gregarious-read-0 solitary-read-1.
TATAGACCTCGCAATATGCACTCCTCA
>lmi-piR-902 [organism=migratory locust] gregarious-read-0 solitary-read-1.
CAACTGCTGGAGGAAGACCTGGAG
>lmi-piR-903 [organism=migratory locust] gregarious-read-0 solitary-read-1.
TACCGTCGGGAACTCCTGCTTAGCCGTT
>lmi-piR-904 [organism=migratory locust] gregarious-read-0 solitary-read-1.
TTACCGTCGGGAACTCCTGCTTAGCCGTT
>lmi-piR-905 [organism=migratory locust] gregarious-read-0 solitary-read-1.
CGAGAATGTCGGCTTGAGTAACGAAAA
>lmi-piR-906 [organism=migratory locust] gregarious-read-0 solitary-read-1.
ACGCAACTTAGTTTCCTGGAGGCAGAC
>lmi-piR-907 [organism=migratory locust] gregarious-read-0 solitary-read-1.
TCTACTCCAGGGGCCTTGTTTCGACTTA
>lmi-piR-908 [organism=migratory locust] gregarious-read-0 solitary-read-1.
TGCTGAAGGAATTAGATTGGGAAA
>lmi-piR-909 [organism=migratory locust] gregarious-read-0 solitary-read-1.
GAAGGAATTAGATTGGGAAACGAAGCAA
>lmi-piR-910 [organism=migratory locust] gregarious-read-0 solitary-read-1.
TGTTCGGACTCCCTTAGTGCCCTGCAGAG
>lmi-piR-911 [organism=migratory locust] gregarious-read-0 solitary-read-1.
GTACGACCACGTCTTGAGTATTGCT
>lmi-piR-912 [organism=migratory locust] gregarious-read-0 solitary-read-1.
AGGAATTGTGAATTTAGCGTTGGAGGG
>lmi-piR-913 [organism=migratory locust] gregarious-read-0 solitary-read-1.
ATTGTGAATTTAGCGTTGGAGGGA
>lmi-piR-914 [organism=migratory locust] gregarious-read-0 solitary-read-1.
TCAAGGAATTGTGAATTTAGCGTTGGAG
>lmi-piR-915 [organism=migratory locust] gregarious-read-0 solitary-read-1.
ATTACTCCTTCGATTGCACTGCCC
>lmi-piR-916 [organism=migratory locust] gregarious-read-0 solitary-read-1.
TGCTAACGAAGATACGAGCTTATGGAAT
>lmi-piR-917 [organism=migratory locust] gregarious-read-0 solitary-read-1.
GGACTACGAGATCGTCCCGATGGA
>lmi-piR-918 [organism=migratory locust] gregarious-read-0 solitary-read-1.
TTCCTTTAAACTGATCTGCTGCGGGTCC
>lmi-piR-919 [organism=migratory locust] gregarious-read-0 solitary-read-1.
CATTTGCGATGGAAGCCACTCAACACG
>lmi-piR-920 [organism=migratory locust] gregarious-read-0 solitary-read-1.
CAATGTAGAAAAATGTAAGGTGATG
>lmi-piR-921 [organism=migratory locust] gregarious-read-0 solitary-read-1.
TCAATGTAGAAAAATGTAAGGTGATG
>lmi-piR-922 [organism=migratory locust] gregarious-read-0 solitary-read-1.
TATTTGGTAGAATCTACGACCTTAAGGT
>lmi-piR-923 [organism=migratory locust] gregarious-read-0 solitary-read-1.
TATTTGGTAGAATCTACGACCTTAAGG
>lmi-piR-924 [organism=migratory locust] gregarious-read-0 solitary-read-1.
TCGGACTCCCTTAGTGCCCTGCAGAGTC
>lmi-piR-925 [organism=migratory locust] gregarious-read-0 solitary-read-1.
AACCTTTCTATGCCATCTGTTCGGACT
>lmi-piR-926 [organism=migratory locust] gregarious-read-0 solitary-read-1.
CTTTCTATGCCATCTGTTCGGACT
>lmi-piR-927 [organism=migratory locust] gregarious-read-0 solitary-read-1.
GGGTTCAGGAGAAATGTAGGAACACGG
>lmi-piR-928 [organism=migratory locust] gregarious-read-0 solitary-read-1.
ACAAGAGCGGAAGCAGCTGCACGGGCA
>lmi-piR-929 [organism=migratory locust] gregarious-read-0 solitary-read-1.
TGACATTCTGATTACACATAATGGGCAT
>lmi-piR-930 [organism=migratory locust] gregarious-read-0 solitary-read-1.
GTGGTGCTACAGAAGAATGCTGAAGAT
>lmi-piR-931 [organism=migratory locust] gregarious-read-0 solitary-read-1.
TGGTGCTACAGAAGAATGCTGAAG
>lmi-piR-932 [organism=migratory locust] gregarious-read-0 solitary-read-1.
TGTTCATTTACACTGATGGCTCAAAGAC
>lmi-piR-933 [organism=migratory locust] gregarious-read-0 solitary-read-1.
GTATGATGATGCAGTCTGGACGTG
>lmi-piR-934 [organism=migratory locust] gregarious-read-0 solitary-read-1.
TATGATGATGCAGTCTGGACGTGCAAAG
>lmi-piR-935 [organism=migratory locust] gregarious-read-0 solitary-read-1.
TATGATGATGCAGTCTGGACGTGCAAA
>lmi-piR-936 [organism=migratory locust] gregarious-read-0 solitary-read-1.
CTGATGGTCACCAGGTCCCTGGAAC
>lmi-piR-937 [organism=migratory locust] gregarious-read-0 solitary-read-1.
CTGATGGTCACCAGGTCCCTGGAA
>lmi-piR-938 [organism=migratory locust] gregarious-read-0 solitary-read-1.
CAGATGAAGAGACTTGCACAGGACA
>lmi-piR-939 [organism=migratory locust] gregarious-read-0 solitary-read-1.
TCTCAGATGAAGAGACTTGCACAGGA
>lmi-piR-940 [organism=migratory locust] gregarious-read-0 solitary-read-1.
AGATGAAGAGACTTGCACAGGACAG
>lmi-piR-941 [organism=migratory locust] gregarious-read-0 solitary-read-1.
TCTCAGATGAAGAGACTTGCACAGGAC
>lmi-piR-942 [organism=migratory locust] gregarious-read-0 solitary-read-1.
CTCAGATGAAGAGACTTGCACAGGACA
>lmi-piR-943 [organism=migratory locust] gregarious-read-0 solitary-read-1.
TCTCAGATGAAGAGACTTGCACAGGACA
>lmi-piR-944 [organism=migratory locust] gregarious-read-0 solitary-read-1.
TCTGTTAAGTAAATTTAGAGGGCCGGAA
>lmi-piR-945 [organism=migratory locust] gregarious-read-0 solitary-read-1.
TTATTGTAGCGCCCAGCGGACGTGTC
>lmi-piR-946 [organism=migratory locust] gregarious-read-0 solitary-read-1.
TGACCGGTGCTCGACCTTCACGGC
>lmi-piR-947 [organism=migratory locust] gregarious-read-0 solitary-read-1.
TGCGATCGCGACCACTTCCGCGTGTTT
>lmi-piR-948 [organism=migratory locust] gregarious-read-0 solitary-read-1.
CTGCACTGTGAAGCGTTCTATGTGT
>lmi-piR-949 [organism=migratory locust] gregarious-read-0 solitary-read-1.
TGATTTCTCGTATTTTATTCTGATGATC
>lmi-piR-950 [organism=migratory locust] gregarious-read-0 solitary-read-1.
ATTAGAACCAGGAATGTCGTTGAAAGA
>lmi-piR-951 [organism=migratory locust] gregarious-read-0 solitary-read-1.
CACATTAGAACCAGGAATGTCGTTG
>lmi-piR-952 [organism=migratory locust] gregarious-read-0 solitary-read-1.
AGAACCAGGAATGTCGTTGAAAGATCAT
>lmi-piR-953 [organism=migratory locust] gregarious-read-0 solitary-read-1.
TAAGTTGCGTCCACGTGATCGTGCAG
>lmi-piR-954 [organism=migratory locust] gregarious-read-0 solitary-read-1.
CGAATACGTACGGGGCAAGATCGTG
>lmi-piR-955 [organism=migratory locust] gregarious-read-0 solitary-read-1.
ACTGTGACGTCATCTCCGGCAACAAGAG
>lmi-piR-956 [organism=migratory locust] gregarious-read-0 solitary-read-1.
GGTTCATACTGTGACGTCATCTCC
>lmi-piR-957 [organism=migratory locust] gregarious-read-0 solitary-read-1.
GTTCATACTGTGACGTCATCTCCGGCA
>lmi-piR-958 [organism=migratory locust] gregarious-read-0 solitary-read-1.
CAGCTTGGAAAACGTCTCTTAGGCCAT
>lmi-piR-959 [organism=migratory locust] gregarious-read-0 solitary-read-1.
AAGTGTGCAGCGAGTTTGGTAGTA
>lmi-piR-960 [organism=migratory locust] gregarious-read-0 solitary-read-1.
AAGCGGTAATAAAGAAGACTTTGA
>lmi-piR-961 [organism=migratory locust] gregarious-read-0 solitary-read-1.
TAAGTTCATGGCTAATAGAAAACAAGT
>lmi-piR-962 [organism=migratory locust] gregarious-read-0 solitary-read-1.
TAAGTTCAGTATATCCTGTGTTATCCAG
>lmi-piR-963 [organism=migratory locust] gregarious-read-0 solitary-read-1.
CTGGAGGAAGACCTGGAGCGTTCG
>lmi-piR-964 [organism=migratory locust] gregarious-read-0 solitary-read-1.
TGAATTTAGCGTTGGAGGGAAGTG
>lmi-piR-965 [organism=migratory locust] gregarious-read-0 solitary-read-1.
TGACCGAGACGTGTAACCAATGGCACCCC
>lmi-piR-966 [organism=migratory locust] gregarious-read-0 solitary-read-1.
AAGATCTGCTGACGTTACACCAACCA
>lmi-piR-967 [organism=migratory locust] gregarious-read-0 solitary-read-1.
CTACAACGAGGACGATGGCGTCGTGGCT
>lmi-piR-968 [organism=migratory locust] gregarious-read-0 solitary-read-1.
TCTACAACGAGGACGATGGCGTCGTGGC
>lmi-piR-969 [organism=migratory locust] gregarious-read-0 solitary-read-1.
ATGTTTAAGACTTTGCCAAAGTTGCAT
>lmi-piR-970 [organism=migratory locust] gregarious-read-0 solitary-read-1.
TCAAGTACGGAGTGGAACTGGCAA
>lmi-piR-971 [organism=migratory locust] gregarious-read-0 solitary-read-1.
AATTCAAGTACGGAGTGGAACTGGCAAAC
>lmi-piR-972 [organism=migratory locust] gregarious-read-0 solitary-read-1.
AGGACAGGGTAGCGTGGAGAGCTGC
>lmi-piR-973 [organism=migratory locust] gregarious-read-0 solitary-read-1.
AGGACAGGGTAGCGTGGAGAGCTGCAT
>lmi-piR-974 [organism=migratory locust] gregarious-read-0 solitary-read-1.
TTCGCGGCATTCGTTCTAATCGGGAG
>lmi-piR-975 [organism=migratory locust] gregarious-read-0 solitary-read-1.
GACATGCCTGCACTGTGAAGCGTTCT
>lmi-piR-976 [organism=migratory locust] gregarious-read-0 solitary-read-1.
TTCTCGACGGCGAGTGTTCATCAGA
>lmi-piR-977 [organism=migratory locust] gregarious-read-0 solitary-read-1.
TCAAGGACATTGGGGCATTGTTAGGA
>lmi-piR-978 [organism=migratory locust] gregarious-read-0 solitary-read-1.
GCATCAAGGACATTGGGGCATTGTTAG
>lmi-piR-979 [organism=migratory locust] gregarious-read-0 solitary-read-1.
TCATTCAAGCGTTTTTGGCGGATC
>lmi-piR-980 [organism=migratory locust] gregarious-read-0 solitary-read-1.
TTTTCGGTTGAGCTGCGAGCCAGGAA
>lmi-piR-981 [organism=migratory locust] gregarious-read-0 solitary-read-1.
CTCAAGAGATTGCCAGCAGAACATG
>lmi-piR-982 [organism=migratory locust] gregarious-read-0 solitary-read-1.
CACAGACATCGTTAATAAGGTCAGGCCT
>lmi-piR-983 [organism=migratory locust] gregarious-read-0 solitary-read-1.
CGAATGGAAGTGGGTGGACATCGC
>lmi-piR-984 [organism=migratory locust] gregarious-read-0 solitary-read-1.
TGTTCGAATGGAAGTGGGTGGACATCG
>lmi-piR-985 [organism=migratory locust] gregarious-read-0 solitary-read-1.
TGCAAACGTCGTCGAACTGTTCGTGCAG
>lmi-piR-986 [organism=migratory locust] gregarious-read-0 solitary-read-1.
TCTGCACGATCACGTGGACGCAACTTAGT
>lmi-piR-987 [organism=migratory locust] gregarious-read-0 solitary-read-1.
GTTGGATTTATAGGCATGATTGTAAG
>lmi-piR-988 [organism=migratory locust] gregarious-read-0 solitary-read-1.
TGGATTTATAGGCATGATTGTAAGT
>lmi-piR-989 [organism=migratory locust] gregarious-read-0 solitary-read-1.
GAAGAACCCGATGAAGTACCTTTCCAACT
>lmi-piR-990 [organism=migratory locust] gregarious-read-0 solitary-read-1.
CAGGAAGAACCCGATGAAGTACCTTT
>lmi-piR-991 [organism=migratory locust] gregarious-read-0 solitary-read-1.
CTGCTCGCTGAGGACGCCGACGGA
>lmi-piR-992 [organism=migratory locust] gregarious-read-0 solitary-read-1.
TCTAACACATAATTTGACGAAAGCTGAC
>lmi-piR-993 [organism=migratory locust] gregarious-read-0 solitary-read-1.
GTGGAGTGTTGCCTTGTACGGGAGTG
>lmi-piR-994 [organism=migratory locust] gregarious-read-0 solitary-read-1.
TGTGTGGAGTGTTGCCTTGTACGG
>lmi-piR-995 [organism=migratory locust] gregarious-read-0 solitary-read-1.
TTGTGTGGAGTGTTGCCTTGTACGGG
>lmi-piR-996 [organism=migratory locust] gregarious-read-0 solitary-read-1.
GTGTTCTTCGACTTGGAGAAGGCA
>lmi-piR-997 [organism=migratory locust] gregarious-read-0 solitary-read-1.
AAACAAACCCTCCAGACCGGGCTGTCGGCT
>lmi-piR-998 [organism=migratory locust] gregarious-read-0 solitary-read-1.
AACAAACCCTCCAGACCGGGCTGTC
>lmi-piR-999 [organism=migratory locust] gregarious-read-0 solitary-read-1.
GGATAGAGGCTTTTGAAATGTGGTGCTAC
>lmi-piR-1000 [organism=migratory locust] gregarious-read-0 solitary-read-1.
GAAGCAGCTGCACGGGCAAGACCAT
>lmi-piR-1001 [organism=migratory locust] gregarious-read-0 solitary-read-1.
CCCTGACTGTTAAGCTAAAAGAGGC
>lmi-piR-1002 [organism=migratory locust] gregarious-read-0 solitary-read-1.
TGACTGTTAAGCTAAAAGAGGCTGAG
>lmi-piR-1003 [organism=migratory locust] gregarious-read-0 solitary-read-1.
GACCCTGACTGTTAAGCTAAAAGAGG
>lmi-piR-1004 [organism=migratory locust] gregarious-read-0 solitary-read-1.
AAATGTAAGGTGATGCGCATGAGTA
>lmi-piR-1005 [organism=migratory locust] gregarious-read-0 solitary-read-1.
TGTAAGGTGATGCGCATGAGTAGAAA
>lmi-piR-1006 [organism=migratory locust] gregarious-read-0 solitary-read-1.
TGTAAGGTGATGCGCATGAGTAGAAAAA
>lmi-piR-1007 [organism=migratory locust] gregarious-read-0 solitary-read-1.
GAAATGTGGTGCTACAGAAGAATGCT
>lmi-piR-1008 [organism=migratory locust] gregarious-read-0 solitary-read-1.
GAAATGTGGTGCTACAGAAGAATGCTGA
>lmi-piR-1009 [organism=migratory locust] gregarious-read-0 solitary-read-1.
TTGAAATGTGGTGCTACAGAAGAATGCT
>lmi-piR-1010 [organism=migratory locust] gregarious-read-0 solitary-read-1.
TCTTGGGACTCATGTTGGATCGGAAAC
>lmi-piR-1011 [organism=migratory locust] gregarious-read-0 solitary-read-1.
TTCTTGGGACTCATGTTGGATCGGAA
>lmi-piR-1012 [organism=migratory locust] gregarious-read-0 solitary-read-1.
TTCTTGGGACTCATGTTGGATCGGAAAC
>lmi-piR-1013 [organism=migratory locust] gregarious-read-0 solitary-read-1.
CTTGGGACTCATGTTGGATCGGAAA
>lmi-piR-1014 [organism=migratory locust] gregarious-read-0 solitary-read-1.
AAGGTCAGCACTCCAGGCAGCAAGCT
>lmi-piR-1015 [organism=migratory locust] gregarious-read-0 solitary-read-1.
TGAAAGGTCAGCACTCCAGGCAGCAAGC
>lmi-piR-1016 [organism=migratory locust] gregarious-read-0 solitary-read-1.
TACTGGGACTGCTGTACAGCGAGAGGAC
>lmi-piR-1017 [organism=migratory locust] gregarious-read-0 solitary-read-1.
TTTTTGACGACTCACTCGATCGCCAA
>lmi-piR-1018 [organism=migratory locust] gregarious-read-0 solitary-read-1.
TTTTGACGACTCACTCGATCGCCAATAT
>lmi-piR-1019 [organism=migratory locust] gregarious-read-0 solitary-read-1.
GCATGTAAGGACAGTTGTGAGTAAGGC
>lmi-piR-1020 [organism=migratory locust] gregarious-read-0 solitary-read-1.
TCTAGGCGTAACATTGCAGAGCGATA
>lmi-piR-1021 [organism=migratory locust] gregarious-read-0 solitary-read-1.
GTGAACTGCTGACAGTGCGACATGTTTT
>lmi-piR-1022 [organism=migratory locust] gregarious-read-0 solitary-read-1.
TGAACTGCTGACAGTGCGACATGTTTT
>lmi-piR-1023 [organism=migratory locust] gregarious-read-0 solitary-read-1.
TGAACTGCTGACAGTGCGACATGTTTTA
>lmi-piR-1024 [organism=migratory locust] gregarious-read-0 solitary-read-1.
TGAACTGCTGACAGTGCGACATGTTTTAC
>lmi-piR-1025 [organism=migratory locust] gregarious-read-0 solitary-read-1.
GTGAACTGCTGACAGTGCGACATGTTT
>lmi-piR-1026 [organism=migratory locust] gregarious-read-0 solitary-read-1.
AAGCAGATATTCTTACCAAACCACTCAC
>lmi-piR-1027 [organism=migratory locust] gregarious-read-0 solitary-read-1.
GGGGTCGACGAAGCGGAAGCGAGAA
>lmi-piR-1028 [organism=migratory locust] gregarious-read-0 solitary-read-1.
TGGATGTTAACAAGTTTCGCTTCT
>lmi-piR-1029 [organism=migratory locust] gregarious-read-0 solitary-read-1.
TCCATAAGCTCGTATCTTCGTTAGCAGT
>lmi-piR-1030 [organism=migratory locust] gregarious-read-0 solitary-read-1.
AAAATGTGTTTCTGTTCTGTCCGA
>lmi-piR-1031 [organism=migratory locust] gregarious-read-0 solitary-read-1.
TAAGCAGATTCAGACAGATGTAGGTTGC
>lmi-piR-1032 [organism=migratory locust] gregarious-read-0 solitary-read-1.
GGGCAAGATCGTGGACTACATGAAC
>lmi-piR-1033 [organism=migratory locust] gregarious-read-0 solitary-read-1.
TAATATCCAATGCGGTTTTCGTCGACACC
>lmi-piR-1034 [organism=migratory locust] gregarious-read-0 solitary-read-1.
TGTTATTACTAGGCAGAGCCCTTCTGA
>lmi-piR-1035 [organism=migratory locust] gregarious-read-0 solitary-read-1.
TCCGGATTTGGTATACCGCTCGAG
>lmi-piR-1036 [organism=migratory locust] gregarious-read-0 solitary-read-1.
TGATAAGAAGACACAATTTTGGAGGTAT
>lmi-piR-1037 [organism=migratory locust] gregarious-read-0 solitary-read-1.
AAGAAGACACAATTTTGGAGGTATTT
>lmi-piR-1038 [organism=migratory locust] gregarious-read-0 solitary-read-1.
ACTTGGAATGGTCTCGCCGGCGTG
>lmi-piR-1039 [organism=migratory locust] gregarious-read-0 solitary-read-1.
TGGAATGGTCTCGCCGGCGTGGGCGGC
>lmi-piR-1040 [organism=migratory locust] gregarious-read-0 solitary-read-1.
TATCATGATCACTAATTCCTGTCTCTAC
>lmi-piR-1041 [organism=migratory locust] gregarious-read-0 solitary-read-1.
CAATACAAGCTCCCTGACCGGTGCTC
>lmi-piR-1042 [organism=migratory locust] gregarious-read-0 solitary-read-1.
AATACAAGCTCCCTGACCGGTGCTC
>lmi-piR-1043 [organism=migratory locust] gregarious-read-0 solitary-read-1.
TTCCAATACAAGCTCCCTGACCGGTG
>lmi-piR-1044 [organism=migratory locust] gregarious-read-0 solitary-read-1.
ATATCTAGGCGTAACATTGCAGAGCGATA
>lmi-piR-1045 [organism=migratory locust] gregarious-read-0 solitary-read-1.
CGGCTACCTCTACAACCTGCAGGTCC
>lmi-piR-1046 [organism=migratory locust] gregarious-read-0 solitary-read-1.
ACGGCAACAACGCTTTGGTGTTCATC
>lmi-piR-1047 [organism=migratory locust] gregarious-read-0 solitary-read-1.
CCGTGCCGAGTTCGCCGAGAAGACTG
>lmi-piR-1048 [organism=migratory locust] gregarious-read-0 solitary-read-1.
AACAAGGACAGATACAAGTCGTTGGC
>lmi-piR-1049 [organism=migratory locust] gregarious-read-0 solitary-read-1.
TGAGCTGCGAGCCAGGAATGCACCGC
>lmi-piR-1050 [organism=migratory locust] gregarious-read-0 solitary-read-1.
AACATTTGTCAAGTGGGGACTTGTTGC
>lmi-piR-1051 [organism=migratory locust] gregarious-read-0 solitary-read-1.
AGATGATACATGGCTTTTACCTTGGAC
>lmi-piR-1052 [organism=migratory locust] gregarious-read-0 solitary-read-1.
TCGTAATTGTAACTCCTAGGTATTTGGT
>lmi-piR-1053 [organism=migratory locust] gregarious-read-0 solitary-read-1.
TCGTAATTGTAACTCCTAGGTATTTGG
>lmi-piR-1054 [organism=migratory locust] gregarious-read-0 solitary-read-1.
ACCTTCAAGTCAGATGGCCTCGTGGGT
>lmi-piR-1055 [organism=migratory locust] gregarious-read-0 solitary-read-1.
CCGGACTTCACGACCTCAATGATGG
>lmi-piR-1056 [organism=migratory locust] gregarious-read-0 solitary-read-1.
CCACAGGGCTCCGTCTTGAGTGTG
>lmi-piR-1057 [organism=migratory locust] gregarious-read-0 solitary-read-1.
CGGACAGCCGACTTCGGTTTATTGGG
>lmi-piR-1058 [organism=migratory locust] gregarious-read-0 solitary-read-1.
TTATGAACTTTGGTCACCATCGACGCT
>lmi-piR-1059 [organism=migratory locust] gregarious-read-0 solitary-read-1.
CACACACACACACACACACACACACA
>lmi-piR-1060 [organism=migratory locust] gregarious-read-0 solitary-read-1.
TTGTCATGGCTGGTTCTCCCAGAGACTTC
>lmi-piR-1061 [organism=migratory locust] gregarious-read-0 solitary-read-1.
CAACATCGTCAGTCGATCTGGTTCG
>lmi-piR-1062 [organism=migratory locust] gregarious-read-0 solitary-read-1.
AGCTCGACTACGGAAGCCTTGTATA
>lmi-piR-1063 [organism=migratory locust] gregarious-read-0 solitary-read-1.
TCTATGCCGAGGCCGCCGAACTACCCCT
>lmi-piR-1064 [organism=migratory locust] gregarious-read-0 solitary-read-1.
GAGACGTGATTTGAAACAAAGGAAACAT
>lmi-piR-1065 [organism=migratory locust] gregarious-read-0 solitary-read-1.
TCGTTCAAATATCTAGGCGTAACATTGC
>lmi-piR-1066 [organism=migratory locust] gregarious-read-0 solitary-read-1.
TTTCACTGTACAATAATAAATTGCGAAC
>lmi-piR-1067 [organism=migratory locust] gregarious-read-0 solitary-read-1.
TGGGCAGTAAAATAACAAATGATG
>lmi-piR-1068 [organism=migratory locust] gregarious-read-0 solitary-read-1.
TCAAGTCCGGAGATGCCAAGATCATGG
>lmi-piR-1069 [organism=migratory locust] gregarious-read-0 solitary-read-1.
AAGAAGAAAGTACTTAGATTCGGTGC
>lmi-piR-1070 [organism=migratory locust] gregarious-read-0 solitary-read-1.
AGGTACTGAACAGAATTGGGGAGA
>lmi-piR-1071 [organism=migratory locust] gregarious-read-0 solitary-read-1.
TGTTTCCTGGACACATTTTGATGATGGCC
>lmi-piR-1072 [organism=migratory locust] gregarious-read-0 solitary-read-1.
TGCAGATGATAAACGGGTATTCATTGGA
>lmi-piR-1073 [organism=migratory locust] gregarious-read-0 solitary-read-1.
GATTTACCAACTGACATGCCTGCA
>lmi-piR-1074 [organism=migratory locust] gregarious-read-0 solitary-read-1.
TCCTTTCCGTGCTACATGACGCTTCTTC
>lmi-piR-1075 [organism=migratory locust] gregarious-read-0 solitary-read-1.
CCTTTCCGTGCTACATGACGCTTCTTC
>lmi-piR-1076 [organism=migratory locust] gregarious-read-0 solitary-read-1.
GGAGCGTTCCGCCTTAGAGGGAAG
>lmi-piR-1077 [organism=migratory locust] gregarious-read-0 solitary-read-1.
TGAGAAAGCAACTGAATTAGCAGTG
>lmi-piR-1078 [organism=migratory locust] gregarious-read-0 solitary-read-1.
ACCAACCACAGAATTCAACCGAAA
>lmi-piR-1079 [organism=migratory locust] gregarious-read-0 solitary-read-1.
TCGACAGGAAGTTAAGTTGGTCTCCCCAC
>lmi-piR-1080 [organism=migratory locust] gregarious-read-0 solitary-read-1.
TCTATTACTTAGGAAGTCTTCCAGCC
>lmi-piR-1081 [organism=migratory locust] gregarious-read-0 solitary-read-1.
CAAGTCGTTGGCCGACGAGATGGA
>lmi-piR-1082 [organism=migratory locust] gregarious-read-0 solitary-read-1.
GGACGTGCAAAGGCAGACATGATG
>lmi-piR-1083 [organism=migratory locust] gregarious-read-0 solitary-read-1.
TTCCTAAGTAATAGAACGCAGTACGTTGT
>lmi-piR-1084 [organism=migratory locust] gregarious-read-0 solitary-read-1.
TGCTGCCAGACCCGAAGAACACACC
>lmi-piR-1085 [organism=migratory locust] gregarious-read-0 solitary-read-1.
TAAGGTGATGCGCATGAGTAGAAA
>lmi-piR-1086 [organism=migratory locust] gregarious-read-0 solitary-read-1.
GGCAACTCAATTGGGGATCGCTGGAAG
>lmi-piR-1087 [organism=migratory locust] gregarious-read-0 solitary-read-1.
CGCCCAATGGGAGCCGAACGCGGT
>lmi-piR-1088 [organism=migratory locust] gregarious-read-0 solitary-read-1.
GCCCAATGGGAGCCGAACGCGGTGGATG
>lmi-piR-1089 [organism=migratory locust] gregarious-read-0 solitary-read-1.
TAAGAGGAGTCGAGGTAGACCAAG
>lmi-piR-1090 [organism=migratory locust] gregarious-read-0 solitary-read-1.
GTTGTGATGAAACGGTGAAATTTGTGA
>lmi-piR-1091 [organism=migratory locust] gregarious-read-0 solitary-read-1.
GTTGTGATGAAACGGTGAAATTTG
>lmi-piR-1092 [organism=migratory locust] gregarious-read-0 solitary-read-1.
TATCACACTCCCCTGGGGCACGCCTGAC
>lmi-piR-1093 [organism=migratory locust] gregarious-read-0 solitary-read-1.
GCGGACAGGAAGAGGATAGAGGCTTTTG
>lmi-piR-1094 [organism=migratory locust] gregarious-read-0 solitary-read-1.
GCGGACAGGAAGAGGATAGAGGCTT
>lmi-piR-1095 [organism=migratory locust] gregarious-read-0 solitary-read-1.
TAATGTTCGAATACAGCATCAGTAGTG
>lmi-piR-1096 [organism=migratory locust] gregarious-read-0 solitary-read-1.
TTCCAGAAGATCGTTTTGTTTGCGAC
>lmi-piR-1097 [organism=migratory locust] gregarious-read-0 solitary-read-1.
CGTACGGCACCAACGACTTCCACC
>lmi-piR-1098 [organism=migratory locust] gregarious-read-0 solitary-read-1.
CCTTAGTGCCCTGCAGAGTCTTAAGGACC
>lmi-piR-1099 [organism=migratory locust] gregarious-read-0 solitary-read-1.
TCCCTTAGTGCCCTGCAGAGTCTTAAGGA
>lmi-piR-1100 [organism=migratory locust] gregarious-read-0 solitary-read-1.
TTGGTTTTGATCTTCAGATGATTTTACT
>lmi-piR-1101 [organism=migratory locust] gregarious-read-0 solitary-read-1.
TTGGTTTTGATCTTCAGATGATTTTAC
>lmi-piR-1102 [organism=migratory locust] gregarious-read-0 solitary-read-1.
TAAACTTACAAACTACTTATCAACTAGCT
>lmi-piR-1103 [organism=migratory locust] gregarious-read-0 solitary-read-1.
ATACAAGGAATTTCTTCCACCTTCTCTAC
>lmi-piR-1104 [organism=migratory locust] gregarious-read-0 solitary-read-1.
GCTGATGCCGCGTGAGGACTGCTGCAAGA
>lmi-piR-1105 [organism=migratory locust] gregarious-read-0 solitary-read-1.
TAAACTTTGAAAAGACTCACTACATGCA
>lmi-piR-1106 [organism=migratory locust] gregarious-read-0 solitary-read-1.
TAAACTTTGAAAAGACTCACTACATGCAG
>lmi-piR-1107 [organism=migratory locust] gregarious-read-0 solitary-read-1.
TCCGGTTATTGATTCAGGATAAAGTCCC
>lmi-piR-1108 [organism=migratory locust] gregarious-read-0 solitary-read-1.
TCAGATGATTTTACTAGACGGTAAATGA
>lmi-piR-1109 [organism=migratory locust] gregarious-read-0 solitary-read-1.
AGCTTGGCTGATGAGGAGCGCATGGA
>lmi-piR-1110 [organism=migratory locust] gregarious-read-0 solitary-read-1.
CGTGACAATACGAAACGAGCTGCC
>lmi-piR-1111 [organism=migratory locust] gregarious-read-0 solitary-read-1.
TCGTATCTTCGTTAGCAGTCTGCAGTGT
>lmi-piR-1112 [organism=migratory locust] gregarious-read-0 solitary-read-1.
TGGGAATTTTGACTCTGGCGTCACAAT
>lmi-piR-1113 [organism=migratory locust] gregarious-read-0 solitary-read-1.
TCGGATCCAACGCTCCCTCCAGTTGCTG
>lmi-piR-1114 [organism=migratory locust] gregarious-read-0 solitary-read-1.
TCGGATCCAACGCTCCCTCCAGTTGCTGG
>lmi-piR-1115 [organism=migratory locust] gregarious-read-0 solitary-read-1.
TAAAGTCTGAGGGTACTTCGCCTGTCT
>lmi-piR-1116 [organism=migratory locust] gregarious-read-0 solitary-read-1.
CATAATGGGCATGTGATAAGTGAGACT
>lmi-piR-1117 [organism=migratory locust] gregarious-read-0 solitary-read-1.
TAATGGGCATGTGATAAGTGAGACTGA
>lmi-piR-1118 [organism=migratory locust] gregarious-read-0 solitary-read-1.
GGTGTCAGAAGAGAAGGCCAACCAGCGTG
>lmi-piR-1119 [organism=migratory locust] gregarious-read-0 solitary-read-1.
TACAGGGTGTTTGCTGGAAACAAGA
>lmi-piR-1120 [organism=migratory locust] gregarious-read-0 solitary-read-1.
AGTACATATGCGATGACCTTGACA
>lmi-piR-1121 [organism=migratory locust] gregarious-read-0 solitary-read-1.
ACAATTCTTAGTGTAATGTCAAGCGGT
>lmi-piR-1122 [organism=migratory locust] gregarious-read-0 solitary-read-1.
CAATTCTTAGTGTAATGTCAAGCGGT
>lmi-piR-1123 [organism=migratory locust] gregarious-read-0 solitary-read-1.
TTCCCGCCGTCACTCTTCCAGAAGAG
>lmi-piR-1124 [organism=migratory locust] gregarious-read-0 solitary-read-1.
CACAATTTTGGAGGTATTTTGTCGGGAA
>lmi-piR-1125 [organism=migratory locust] gregarious-read-0 solitary-read-1.
AGTTCGGACGATGGCCCACCACAG
>lmi-piR-1126 [organism=migratory locust] gregarious-read-0 solitary-read-1.
GACGGAAAGTCCGACGAGGTATCACGCA
>lmi-piR-1127 [organism=migratory locust] gregarious-read-0 solitary-read-1.
AAAGAGAATACTGGAAAAATTTGGCATG
>lmi-piR-1128 [organism=migratory locust] gregarious-read-0 solitary-read-1.
TTCAGAACTAAAAGTCGGTGATTGAAAC
>lmi-piR-1129 [organism=migratory locust] gregarious-read-0 solitary-read-1.
AACAGATTCGGTGACCGATGGATT
>lmi-piR-1130 [organism=migratory locust] gregarious-read-0 solitary-read-1.
TCTCTTATTTTATTGGGATGGTCATG
>lmi-piR-1131 [organism=migratory locust] gregarious-read-0 solitary-read-1.
GCAGAACATGGATGGAGGCCCGACGT
>lmi-piR-1132 [organism=migratory locust] gregarious-read-0 solitary-read-1.
TGCTCGTAAGTTGGCCATGGTGGAAGCT
>lmi-piR-1133 [organism=migratory locust] gregarious-read-0 solitary-read-1.
CTATGGTTGGAGGGTACTTGAGATAC
>lmi-piR-1134 [organism=migratory locust] gregarious-read-0 solitary-read-1.
ATAAGACTAAGCCTTGACAGAGTGGAA
>lmi-piR-1135 [organism=migratory locust] gregarious-read-0 solitary-read-1.
ATAAGACTAAGCCTTGACAGAGTGGA
>lmi-piR-1136 [organism=migratory locust] gregarious-read-0 solitary-read-1.
CATAAGACTAAGCCTTGACAGAGTGG
>lmi-piR-1137 [organism=migratory locust] gregarious-read-0 solitary-read-1.
TATACAAATTGAACCAGAATCTTACT
>lmi-piR-1138 [organism=migratory locust] gregarious-read-0 solitary-read-1.
CCCTGGACAGCGATAGCAGTGCTCC
>lmi-piR-1139 [organism=migratory locust] gregarious-read-0 solitary-read-1.
AGAGATACCACTTGAGGCAGAGGCTCT
>lmi-piR-1140 [organism=migratory locust] gregarious-read-0 solitary-read-1.
TTTGCTGATGATGCTGTGGTGTATGGGA
>lmi-piR-1141 [organism=migratory locust] gregarious-read-0 solitary-read-1.
CGGCGAAGAATGGGGTCTGGTCAAC
>lmi-piR-1142 [organism=migratory locust] gregarious-read-0 solitary-read-1.
CGGCGAAGAATGGGGTCTGGTCAACG
>lmi-piR-1143 [organism=migratory locust] gregarious-read-0 solitary-read-1.
CGAAGAATGGGGTCTGGTCAACGG
>lmi-piR-1144 [organism=migratory locust] gregarious-read-0 solitary-read-1.
ACATTTTTAATGCGGACGAAACTGGCC
>lmi-piR-1145 [organism=migratory locust] gregarious-read-0 solitary-read-1.
TGATGCAGTCTGGACGTGCAAAGGCA
>lmi-piR-1146 [organism=migratory locust] gregarious-read-0 solitary-read-1.
CGGACGGCTACAACTACCCAGACG
>lmi-piR-1147 [organism=migratory locust] gregarious-read-0 solitary-read-1.
CGGACGGCTACAACTACCCAGACGT
>lmi-piR-1148 [organism=migratory locust] gregarious-read-0 solitary-read-1.
TCACAGATTTGTGACTGGCTGGAAGACT
>lmi-piR-1149 [organism=migratory locust] gregarious-read-0 solitary-read-1.
TAGGAGGCGTTCGTATAGCTTACTTA
>lmi-piR-1150 [organism=migratory locust] gregarious-read-0 solitary-read-1.
TGTATGGAGTGTTGCCTTGTATGGGAGT
>lmi-piR-1151 [organism=migratory locust] gregarious-read-0 solitary-read-1.
CTTGTGACTACTATAGAAGAAAGGCT
>lmi-piR-1152 [organism=migratory locust] gregarious-read-0 solitary-read-1.
TCTTGTGACTACTATAGAAGAAAGGCT
>lmi-piR-1153 [organism=migratory locust] gregarious-read-0 solitary-read-1.
CCACTGAACAAAGAGGCTGCTGAAATGCT
>lmi-piR-1154 [organism=migratory locust] gregarious-read-0 solitary-read-1.
TACGATCTTGCTGCCGCCTACTTACA
>lmi-piR-1155 [organism=migratory locust] gregarious-read-0 solitary-read-1.
TGATCATGGCATTCCAAGAAGACTCTA
>lmi-piR-1156 [organism=migratory locust] gregarious-read-0 solitary-read-1.
GATCATGGCATTCCAAGAAGACTCTAG
>lmi-piR-1157 [organism=migratory locust] gregarious-read-0 solitary-read-1.
TGAGGACGCCGACGGAAAGTCCGAC
>lmi-piR-1158 [organism=migratory locust] gregarious-read-0 solitary-read-1.
TTGTATAGCTTATGGGACTTAACTACGG
>lmi-piR-1159 [organism=migratory locust] gregarious-read-0 solitary-read-1.
CCACTCCTGGGATTGGAATGACTCCTT
>lmi-piR-1160 [organism=migratory locust] gregarious-read-0 solitary-read-1.
GACGAGCTGGGAATCAACAAGGACAGA
>lmi-piR-1161 [organism=migratory locust] gregarious-read-0 solitary-read-1.
GAACATGTAAGCTCTACAGATCAGCAAG
>lmi-piR-1162 [organism=migratory locust] gregarious-read-0 solitary-read-1.
AGCTGAGCTGTATGCATTATACCA
>lmi-piR-1163 [organism=migratory locust] gregarious-read-0 solitary-read-1.
ATCCACTTCCTGCATCATTCCCCAT
>lmi-piR-1164 [organism=migratory locust] gregarious-read-0 solitary-read-1.
TCTGCGTTCTCAGGCTTCCCAACCGTCA
>lmi-piR-1165 [organism=migratory locust] gregarious-read-0 solitary-read-1.
TTCGATGTCCTCCGTCAAACCCACCT
>lmi-piR-1166 [organism=migratory locust] gregarious-read-0 solitary-read-1.
TAGCCGTGTTCTTCGACTTGGAGAAGGC
>lmi-piR-1167 [organism=migratory locust] gregarious-read-0 solitary-read-1.
CGACCATCATTTGTTATTTTACTGCCCA
>lmi-piR-1168 [organism=migratory locust] gregarious-read-0 solitary-read-1.
TCAGAATTTTCCCAACTGTGACAGTCA
>lmi-piR-1169 [organism=migratory locust] gregarious-read-0 solitary-read-1.
TGTCTGCTGTGTACACCGGTTTTTGGCC
>lmi-piR-1170 [organism=migratory locust] gregarious-read-0 solitary-read-1.
TTTTTATCCGAAGAAGATCTGCTGACGTTA
>lmi-piR-1171 [organism=migratory locust] gregarious-read-0 solitary-read-1.
TAGTGAGCTTCTTGATGCGGTCGCGT
>lmi-piR-1172 [organism=migratory locust] gregarious-read-0 solitary-read-1.
GTGAGCTTCTTGATGCGGTCGCGT
>lmi-piR-1173 [organism=migratory locust] gregarious-read-0 solitary-read-1.
TCATTTGTAGCTGCTTGTATACATAGTG
>lmi-piR-1174 [organism=migratory locust] gregarious-read-0 solitary-read-1.
TGTTCTCGACAGGAAGTTAAGTTGGTC
>lmi-piR-1175 [organism=migratory locust] gregarious-read-0 solitary-read-1.
TCCATCCTTAATCGTCTTTACTGGCAC
>lmi-piR-1176 [organism=migratory locust] gregarious-read-0 solitary-read-1.
TTCCATCCTTAATCGTCTTTACTGGCAC
>lmi-piR-1177 [organism=migratory locust] gregarious-read-0 solitary-read-1.
TTGCAATCAATCCGATCGTGGACTGCC
>lmi-piR-1178 [organism=migratory locust] gregarious-read-0 solitary-read-1.
TCAAGTCTCACATGGAGAAGATGA
>lmi-piR-1179 [organism=migratory locust] gregarious-read-0 solitary-read-1.
TACGTTGTTCTCGACGGCGAGTGTTCA
>lmi-piR-1180 [organism=migratory locust] gregarious-read-0 solitary-read-1.
CGCTATGACGATATCATGATCACTAATTC
>lmi-piR-1181 [organism=migratory locust] gregarious-read-0 solitary-read-1.
CGCATGGACGCTCTTGAAAACCAGC
>lmi-piR-1182 [organism=migratory locust] gregarious-read-0 solitary-read-1.
ATACAGCATTAGTAGTGAGCTTCT
>lmi-piR-1183 [organism=migratory locust] gregarious-read-0 solitary-read-1.
CGTTAAGAAGGGCGAGTACGTTGG
>lmi-piR-1184 [organism=migratory locust] gregarious-read-0 solitary-read-1.
TGTGAGCCAATTGGGGAAGAACTCCCGAC
>lmi-piR-1185 [organism=migratory locust] gregarious-read-0 solitary-read-1.
TTACTGCTTACTTCTTTACTGCCACAGG
>lmi-piR-1186 [organism=migratory locust] gregarious-read-0 solitary-read-1.
AATTGCTCAGGCTGTGACGACGTTTGCG
>lmi-piR-1187 [organism=migratory locust] gregarious-read-0 solitary-read-1.
TGTATCGTGACAATACGAAACGAGCTGC
>lmi-piR-1188 [organism=migratory locust] gregarious-read-0 solitary-read-1.
CCTGTATCGTGACAATACGAAACG
>lmi-piR-1189 [organism=migratory locust] gregarious-read-0 solitary-read-1.
TGGTTCTGTAGTTTTCACACCTGTCTGC
>lmi-piR-1190 [organism=migratory locust] gregarious-read-0 solitary-read-1.
ACAAGATCAACTAGGTGGAAAAACA
>lmi-piR-1191 [organism=migratory locust] gregarious-read-0 solitary-read-1.
GCAATGGGTAGAAAAGCGTTCTTG
>lmi-piR-1192 [organism=migratory locust] gregarious-read-0 solitary-read-1.
CAGAAGTACTGTCTCAGGAGTCTGGAA
>lmi-piR-1193 [organism=migratory locust] gregarious-read-0 solitary-read-1.
TCACCTTTACCAGGCCATTGTTCAG
>lmi-piR-1194 [organism=migratory locust] gregarious-read-0 solitary-read-1.
TTCACCTTTACCAGGCCATTGTTCAGTCG
>lmi-piR-1195 [organism=migratory locust] gregarious-read-0 solitary-read-1.
CTGGCTATAGCAAGCGGTTCTCCCCCTG
>lmi-piR-1196 [organism=migratory locust] gregarious-read-0 solitary-read-1.
CTGGCTATAGCAAGCGGTTCTCCCC
>lmi-piR-1197 [organism=migratory locust] gregarious-read-0 solitary-read-1.
TCCCTGCATACGCGACAAGTGGGCT
>lmi-piR-1198 [organism=migratory locust] gregarious-read-0 solitary-read-1.
AGAACGCAGAAAGTGAGGTTGCTGCC
>lmi-piR-1199 [organism=migratory locust] gregarious-read-0 solitary-read-1.
TAAACATTTGTGGACCAACTAATCTC
>lmi-piR-1200 [organism=migratory locust] gregarious-read-0 solitary-read-1.
CATGCGATGGTCGCAGTACAGAGGATATA
>lmi-piR-1201 [organism=migratory locust] gregarious-read-0 solitary-read-1.
AGTCTGGCTTTTGTACAAGTTGTA
>lmi-piR-1202 [organism=migratory locust] gregarious-read-0 solitary-read-1.
AGCAGATTCAAAAGGATGTAGGTTGCC
>lmi-piR-1203 [organism=migratory locust] gregarious-read-0 solitary-read-1.
TCTGTCCGACTTAACAACGCATTG
>lmi-piR-1204 [organism=migratory locust] gregarious-read-0 solitary-read-1.
GGTAGAATCTACGACCTTAAGGTTTGA
>lmi-piR-1205 [organism=migratory locust] gregarious-read-0 solitary-read-1.
CATCGACATTTCAGGCACTGAGGCC
>lmi-piR-1206 [organism=migratory locust] gregarious-read-0 solitary-read-1.
GGCCGTAGCGCCATCGTCCACCTGT
>lmi-piR-1207 [organism=migratory locust] gregarious-read-0 solitary-read-1.
TACATTTCGCGTAAAGATCACAAAGAC
>lmi-piR-1208 [organism=migratory locust] gregarious-read-0 solitary-read-1.
TCTTACCGATTATTTTTTGACGACTCACT
>lmi-piR-1209 [organism=migratory locust] gregarious-read-0 solitary-read-1.
TCCTTGTTGGAAGCTATGTCAATGCTGG
>lmi-piR-1210 [organism=migratory locust] gregarious-read-0 solitary-read-1.
TAGGTCCCCTCTGAACGCGGCGAACAA
>lmi-piR-1211 [organism=migratory locust] gregarious-read-0 solitary-read-1.
TAACGGATTTCTTTTCGTACTCATGTGGA
>lmi-piR-1212 [organism=migratory locust] gregarious-read-0 solitary-read-1.
AGCATAAGACTGGTATGGGAAGTA
>lmi-piR-1213 [organism=migratory locust] gregarious-read-0 solitary-read-1.
TTGGACCAGACCCAGGAGTCGCTTGG
>lmi-piR-1214 [organism=migratory locust] gregarious-read-0 solitary-read-1.
TTCGACCAATGCGCGAGTGTCACGGAA
>lmi-piR-1215 [organism=migratory locust] gregarious-read-0 solitary-read-1.
TTTCAATCCACTCGTACACACTTCGTTGT
>lmi-piR-1216 [organism=migratory locust] gregarious-read-0 solitary-read-1.
TGACCTATTCAGCGGAACCCGGAAA
>lmi-piR-1217 [organism=migratory locust] gregarious-read-0 solitary-read-1.
CCACGCACCGAGTCGGTTCGTATG
>lmi-piR-1218 [organism=migratory locust] gregarious-read-0 solitary-read-1.
GGAGGGTACACTGTACCACTACTAGGCA
>lmi-piR-1219 [organism=migratory locust] gregarious-read-0 solitary-read-1.
TGAACATTAACAAGAGCAAAACTAGGGT
>lmi-piR-1220 [organism=migratory locust] gregarious-read-0 solitary-read-1.
GTCTCCTACAACATCGTCAGTCGA
>lmi-piR-1221 [organism=migratory locust] gregarious-read-0 solitary-read-1.
GATGAAAGGTCAGCACTCCAGGCAG
>lmi-piR-1222 [organism=migratory locust] gregarious-read-0 solitary-read-1.
GAGGAATTTCAAGGACAGGAAAGACT
>lmi-piR-1223 [organism=migratory locust] gregarious-read-0 solitary-read-1.
GAATTTTATTGATAGTGACAACAGCCG
>lmi-piR-1224 [organism=migratory locust] gregarious-read-0 solitary-read-1.
ACAAAACACATAGACGTGAAGTATC
>lmi-piR-1225 [organism=migratory locust] gregarious-read-0 solitary-read-1.
AAATACTGGACATTGTTTGCAGGTG
>lmi-piR-1226 [organism=migratory locust] gregarious-read-0 solitary-read-1.
TAGCTTTTGTAGATTTGGAGAAGG
>lmi-piR-1227 [organism=migratory locust] gregarious-read-0 solitary-read-1.
AACAGACTGAGATGGTAGGGTCAT
>lmi-piR-1228 [organism=migratory locust] gregarious-read-0 solitary-read-1.
TACAGGTTGATTACATGTAAAAGGATG
>lmi-piR-1229 [organism=migratory locust] gregarious-read-0 solitary-read-1.
AGGGACTGATGACCCCGTAGTTACGT
>lmi-piR-1230 [organism=migratory locust] gregarious-read-0 solitary-read-1.
TGCTGCATCCTGATGGTCACCAGGT
>lmi-piR-1231 [organism=migratory locust] gregarious-read-0 solitary-read-1.
AGAAGAAGCCGACAAGAAGTATGATG
>lmi-piR-1232 [organism=migratory locust] gregarious-read-0 solitary-read-1.
AACAGATTAAGAACCTGACCACCAGGC
>lmi-piR-1233 [organism=migratory locust] gregarious-read-0 solitary-read-1.
TACTGACCGGGCAAATAAACTATCTACAA
>lmi-piR-1234 [organism=migratory locust] gregarious-read-0 solitary-read-1.
TTCCGTCTACTCTGGAGGAAATTTTAGC
>lmi-piR-1235 [organism=migratory locust] gregarious-read-0 solitary-read-1.
AAGAAGCTGCAGAAGGAGGTGGAC
>lmi-piR-1236 [organism=migratory locust] gregarious-read-0 solitary-read-1.
TTTTCTGTGTTCTCTCCAGTGACAGT
>lmi-piR-1237 [organism=migratory locust] gregarious-read-0 solitary-read-1.
AAAGACAAGATAAGAGAAATTAGGGCTC
>lmi-piR-1238 [organism=migratory locust] gregarious-read-0 solitary-read-1.
TAACGTTCTTCGTGTCCTCAGTGGCA
>lmi-piR-1239 [organism=migratory locust] gregarious-read-0 solitary-read-1.
TTTTGAACCGCTGATAGTAGGCTTTCAG
>lmi-piR-1240 [organism=migratory locust] gregarious-read-0 solitary-read-1.
AAGTGTAGAAGGTGGCCTACAAGGGC
>lmi-piR-1241 [organism=migratory locust] gregarious-read-0 solitary-read-1.
TTCCACAGGGTCGGAGCTGCGGCGCCAC
>lmi-piR-1242 [organism=migratory locust] gregarious-read-0 solitary-read-1.
AGGAATCATCATCTATCGAGCGGCG
>lmi-piR-1243 [organism=migratory locust] gregarious-read-0 solitary-read-1.
CTGTGAGCAGCAGGCCAGGGATGC
>lmi-piR-1244 [organism=migratory locust] gregarious-read-0 solitary-read-1.
TTGGGAAACGAAGCAATAAAGGAGGTAG
>lmi-piR-1245 [organism=migratory locust] gregarious-read-0 solitary-read-1.
AGATGAAGAGGCTTGCTCAGGATA
>lmi-piR-1246 [organism=migratory locust] gregarious-read-0 solitary-read-1.
AGTCATGTTGTCCGTACTCTGCCTGTTGGC
>lmi-piR-1247 [organism=migratory locust] gregarious-read-0 solitary-read-1.
AGAAGACTGTCAAGAAGCTGCAGAAGG
>lmi-piR-1248 [organism=migratory locust] gregarious-read-0 solitary-read-1.
TAGAGCACTGTCACCCACTTATGACG
>lmi-piR-1249 [organism=migratory locust] gregarious-read-0 solitary-read-1.
TAGCAGTCTGCAGTGTGGCACCACGTCGA
>lmi-piR-1250 [organism=migratory locust] gregarious-read-0 solitary-read-1.
AACGGCAATAACAGTGGTTTGTCAC
>lmi-piR-1251 [organism=migratory locust] gregarious-read-0 solitary-read-1.
TAACATACACATAGAAAGGCTTTAGATAA
>lmi-piR-1252 [organism=migratory locust] gregarious-read-0 solitary-read-1.
AGACGGCTACAACTACCCAGACGTG
>lmi-piR-1253 [organism=migratory locust] gregarious-read-0 solitary-read-1.
TGGGGTAAAAATTGTAGAGGGAGA
>lmi-piR-1254 [organism=migratory locust] gregarious-read-0 solitary-read-1.
ATGAAGGTAAAACTTGCCGCACAGACA
>lmi-piR-1255 [organism=migratory locust] gregarious-read-0 solitary-read-1.
GTATTCTTCAAGAAGAGTTGGATTT
>lmi-piR-1256 [organism=migratory locust] gregarious-read-0 solitary-read-1.
GATGAAGCTCGAGAAGGACAACGC
>lmi-piR-1257 [organism=migratory locust] gregarious-read-0 solitary-read-1.
AAGAGCTGTTACAACTGTGGCAAGACC
>lmi-piR-1258 [organism=migratory locust] gregarious-read-0 solitary-read-1.
TTCAATGGAACATTCGCGGCATTCGT
>lmi-piR-1259 [organism=migratory locust] gregarious-read-0 solitary-read-1.
AGAAGAATGCTGAAGATTAGATGGG
>lmi-piR-1260 [organism=migratory locust] gregarious-read-0 solitary-read-1.
ATGCTGTGAAGGAAATGAATGATGGC
>lmi-piR-1261 [organism=migratory locust] gregarious-read-0 solitary-read-1.
GCTGTGAAGGAAATGAATGATGGCA
>lmi-piR-1262 [organism=migratory locust] gregarious-read-0 solitary-read-1.
GTTGCCGTTCTTATGAGGAGATGA
>lmi-piR-1263 [organism=migratory locust] gregarious-read-0 solitary-read-1.
AACGTCTCTTTTAAATATCGTCTTCCTG
>lmi-piR-1264 [organism=migratory locust] gregarious-read-0 solitary-read-1.
CGGCGAGGTCGACATCCGAGACGT
>lmi-piR-1265 [organism=migratory locust] gregarious-read-0 solitary-read-1.
TGAAATTTGTTAGAGCATTGCGATT
>lmi-piR-1266 [organism=migratory locust] gregarious-read-0 solitary-read-1.
ATGAACGCACACACTGAAAATGAA
>lmi-piR-1267 [organism=migratory locust] gregarious-read-0 solitary-read-1.
TGTAGTTTTCACACCTGTCTGCACCTGC
>lmi-piR-1268 [organism=migratory locust] gregarious-read-0 solitary-read-1.
ATGGTGCTACAGAAGAATGCTGAAGAT
>lmi-piR-1269 [organism=migratory locust] gregarious-read-0 solitary-read-1.
CGGAATTTCAACAGTTTTGTCGTG
>lmi-piR-1270 [organism=migratory locust] gregarious-read-0 solitary-read-1.
GAAAGATTTACAGAACTGAAGGTGGT
>lmi-piR-1271 [organism=migratory locust] gregarious-read-0 solitary-read-1.
TGTACAAATTTGCGACCACAGGGGAGAG
>lmi-piR-1272 [organism=migratory locust] gregarious-read-0 solitary-read-1.
GCATTAGTAGTGAGCTTCTTGATGCTG
>lmi-piR-1273 [organism=migratory locust] gregarious-read-0 solitary-read-1.
TGATCTTAAAATACTGGACATTGTTTGC
>lmi-piR-1274 [organism=migratory locust] gregarious-read-0 solitary-read-1.
TCGGGAATCTCGCCTCAGGTGGAGCAGC
>lmi-piR-1275 [organism=migratory locust] gregarious-read-0 solitary-read-1.
TGCTGACTGTGGTCCACATCTTGGTG
>lmi-piR-1276 [organism=migratory locust] gregarious-read-0 solitary-read-1.
TTGCTGCCGGTGGAGTAGCTGCAGCA
>lmi-piR-1277 [organism=migratory locust] gregarious-read-0 solitary-read-5.
TACAAAAGCTAGAAATGTAGGTTTGCCTT
>lmi-piR-1278 [organism=migratory locust] gregarious-read-0 solitary-read-3.
ACAAAAGCTAGAAATGTAGGTTTGCCT
>lmi-piR-1279 [organism=migratory locust] gregarious-read-0 solitary-read-1.
TACAAAAGCTAGAAATGTAGGTTTGC
>lmi-piR-1280 [organism=migratory locust] gregarious-read-0 solitary-read-1.
ACAAAAGCTAGAAATGTAGGTTTG
>lmi-piR-1281 [organism=migratory locust] gregarious-read-0 solitary-read-4.
TAAGTAGTTTGTAAGTTTAGGGACTG
>lmi-piR-1282 [organism=migratory locust] gregarious-read-0 solitary-read-1.
TAAGTAGTTTGTAAGTTTAGGGACTGAT
>lmi-piR-1283 [organism=migratory locust] gregarious-read-0 solitary-read-1.
ATAAGTAGTTTGTAAGTTTAGGGACT
>lmi-piR-1284 [organism=migratory locust] gregarious-read-0 solitary-read-1.
ATAAGTAGTTTGTAAGTTTAGGGAC
>lmi-piR-1285 [organism=migratory locust] gregarious-read-0 solitary-read-1.
GTACGAGGTATGGAACGTTCAGCAG
>lmi-piR-1286 [organism=migratory locust] gregarious-read-0 solitary-read-23.
TGCCTGATCTTGAATTTATGCAGCCAGC
>lmi-piR-1287 [organism=migratory locust] gregarious-read-0 solitary-read-2.
TGCCTGATCTTGAATTTATGCAGC
>lmi-piR-1288 [organism=migratory locust] gregarious-read-0 solitary-read-1.
GCCTGATCTTGAATTTATGCAGCCAG
>lmi-piR-1289 [organism=migratory locust] gregarious-read-0 solitary-read-1.
TGCCTGATCTTGAATTTATGCAGCCAG
>lmi-piR-1290 [organism=migratory locust] gregarious-read-0 solitary-read-1.
GCCTGATCTTGAATTTATGCAGCCAGC
>lmi-piR-1291 [organism=migratory locust] gregarious-read-0 solitary-read-1.
TGGAATCAAGAAACCGGAGACAGGA
>lmi-piR-1292 [organism=migratory locust] gregarious-read-0 solitary-read-1.
TCTGGAATCAAGAAACCGGAGACAGGAT
>lmi-piR-1293 [organism=migratory locust] gregarious-read-0 solitary-read-1.
TCTGGAATCAAGAAACCGGAGACAGG
>lmi-piR-1294 [organism=migratory locust] gregarious-read-0 solitary-read-1.
TGGAATCAAGAAACCGGAGACAGGATCGC
>lmi-piR-1295 [organism=migratory locust] gregarious-read-0 solitary-read-3.
TGTTGAGGCAGACAAGATCGAGGTGT
>lmi-piR-1296 [organism=migratory locust] gregarious-read-0 solitary-read-2.
TGAGGCAGACAAGATCGAGGTGTTGGA
>lmi-piR-1297 [organism=migratory locust] gregarious-read-0 solitary-read-1.
TTGAGGCAGACAAGATCGAGGTGTTGGA
>lmi-piR-1298 [organism=migratory locust] gregarious-read-0 solitary-read-1.
GAGGCAGACAAGATCGAGGTGTTGGAG
>lmi-piR-1299 [organism=migratory locust] gregarious-read-0 solitary-read-1.
TGAGGCAGACAAGATCGAGGTGTTGGAG
>lmi-piR-1300 [organism=migratory locust] gregarious-read-0 solitary-read-16.
TAAGGAATAAATATACTGAGAGGCAGT
>lmi-piR-1301 [organism=migratory locust] gregarious-read-0 solitary-read-1.
CATTAAGGAATAAATATACTGAGAGGCA
>lmi-piR-1302 [organism=migratory locust] gregarious-read-0 solitary-read-1.
TTAAGGAATAAATATACTGAGAGGCAGT
>lmi-piR-1303 [organism=migratory locust] gregarious-read-0 solitary-read-1.
TAAGGAATAAATATACTGAGAGGCAG
>lmi-piR-1304 [organism=migratory locust] gregarious-read-0 solitary-read-1.
AAGGAATAAATATACTGAGAGGCAGT
>lmi-piR-1305 [organism=migratory locust] gregarious-read-0 solitary-read-1.
GTACGTGTCAGAAAGTGCATACCACTCA
>lmi-piR-1306 [organism=migratory locust] gregarious-read-0 solitary-read-1.
TACGTGTCAGAAAGTGCATACCACTCAAAC
>lmi-piR-1307 [organism=migratory locust] gregarious-read-0 solitary-read-1.
TACGTGTCAGAAAGTGCATACCACTCAAA
>lmi-piR-1308 [organism=migratory locust] gregarious-read-0 solitary-read-3.
TGTCGTAGGAATAGTGATTGGAGGT
>lmi-piR-1309 [organism=migratory locust] gregarious-read-0 solitary-read-1.
TCTTGTCGTAGGAATAGTGATTGGAG
>lmi-piR-1310 [organism=migratory locust] gregarious-read-0 solitary-read-1.
TCACAAAAGGAAACTTGCTGAAAGCG
>lmi-piR-1311 [organism=migratory locust] gregarious-read-0 solitary-read-1.
ACAAAAGGAAACTTGCTGAAAGCGTC
>lmi-piR-1312 [organism=migratory locust] gregarious-read-0 solitary-read-13.
TGCTCTTGTCGTAGGAATAGTGATTGGA
>lmi-piR-1313 [organism=migratory locust] gregarious-read-0 solitary-read-10.
TGCTCTTGTCGTAGGAATAGTGATTGG
>lmi-piR-1314 [organism=migratory locust] gregarious-read-0 solitary-read-1.
GCTCTTGTCGTAGGAATAGTGATTGGA
>lmi-piR-1315 [organism=migratory locust] gregarious-read-0 solitary-read-1.
TGCTCTTGTCGTAGGAATAGTGATTGGAG
>lmi-piR-1316 [organism=migratory locust] gregarious-read-0 solitary-read-1.
GCTCTTGTCGTAGGAATAGTGATTGG
>lmi-piR-1317 [organism=migratory locust] gregarious-read-0 solitary-read-12.
TTTTTGCATTGAGACTTCGAAGCCAGC
>lmi-piR-1318 [organism=migratory locust] gregarious-read-0 solitary-read-1.
TTGCATTGAGACTTCGAAGCCAGCCTT
>lmi-piR-1319 [organism=migratory locust] gregarious-read-0 solitary-read-1.
TTTTTGCATTGAGACTTCGAAGCCAGCCT
>lmi-piR-1320 [organism=migratory locust] gregarious-read-0 solitary-read-2.
TATTACTTAGGAAGTCTTCCAGCCAGTC
>lmi-piR-1321 [organism=migratory locust] gregarious-read-0 solitary-read-1.
TATTACTTAGGAAGTCTTCCAGCCAGTCA
>lmi-piR-1322 [organism=migratory locust] gregarious-read-0 solitary-read-1.
TACTTAGGAAGTCTTCCAGCCAGTCA
>lmi-piR-1323 [organism=migratory locust] gregarious-read-0 solitary-read-2.
TCCAGGGACCTGGTGACCATCAGGATG
>lmi-piR-1324 [organism=migratory locust] gregarious-read-0 solitary-read-2.
TTCCAGGGACCTGGTGACCATCAGGATG
>lmi-piR-1325 [organism=migratory locust] gregarious-read-0 solitary-read-1.
TGTTCCAGGGACCTGGTGACCATCAGG
>lmi-piR-1326 [organism=migratory locust] gregarious-read-0 solitary-read-9.
TAGAAACCTGAAAACGCGTAGCGCCATA
>lmi-piR-1327 [organism=migratory locust] gregarious-read-0 solitary-read-8.
TAGAAACCTGAAAACGCGTAGCGCCAT
>lmi-piR-1328 [organism=migratory locust] gregarious-read-0 solitary-read-8.
TCTGTCTGAATCTGCTTACTGTATCCATC
>lmi-piR-1329 [organism=migratory locust] gregarious-read-0 solitary-read-2.
CATCTGTCTGAATCTGCTTACTGTATC
>lmi-piR-1330 [organism=migratory locust] gregarious-read-0 solitary-read-2.
CATCTGTCTGAATCTGCTTACTGT
>lmi-piR-1331 [organism=migratory locust] gregarious-read-0 solitary-read-1.
TCTGAATCTGCTTACTGTATCCAT
>lmi-piR-1332 [organism=migratory locust] gregarious-read-0 solitary-read-1.
GTCTGAATCTGCTTACTGTATCCATC
>lmi-piR-1333 [organism=migratory locust] gregarious-read-0 solitary-read-1.
CTGTCTGAATCTGCTTACTGTATCCA
>lmi-piR-1334 [organism=migratory locust] gregarious-read-0 solitary-read-1.
ACATCTGTCTGAATCTGCTTACTGTATC
>lmi-piR-1335 [organism=migratory locust] gregarious-read-0 solitary-read-2.
TATGGGAATAAGTGTGTGTTGTGTC
>lmi-piR-1336 [organism=migratory locust] gregarious-read-0 solitary-read-1.
TCTATATGGGAATAAGTGTGTGTTGTGTC
>lmi-piR-1337 [organism=migratory locust] gregarious-read-0 solitary-read-1.
TATATGGGAATAAGTGTGTGTTGTGT
>lmi-piR-1338 [organism=migratory locust] gregarious-read-0 solitary-read-7.
TGTACGAGGTATGGAACGTTCAGCAGC
>lmi-piR-1339 [organism=migratory locust] gregarious-read-0 solitary-read-1.
TAGAACGCTTCACAGTGCAGGCATGTC
>lmi-piR-1340 [organism=migratory locust] gregarious-read-0 solitary-read-6.
TAAGAACGGCAACCTACATCTGTCTGAA
>lmi-piR-1341 [organism=migratory locust] gregarious-read-0 solitary-read-5.
TAAGAACGGCAACCTACATCTGTCTGA
>lmi-piR-1342 [organism=migratory locust] gregarious-read-0 solitary-read-2.
ATAAGAACGGCAACCTACATCTGTCTGA
>lmi-piR-1343 [organism=migratory locust] gregarious-read-0 solitary-read-1.
TAAGAACGGCAACCTACATCTGTCTGAAT
>lmi-piR-1344 [organism=migratory locust] gregarious-read-0 solitary-read-1.
TAAGAACGGCAACCTACATCTGTCTG
>lmi-piR-1345 [organism=migratory locust] gregarious-read-0 solitary-read-4.
TTAAAAGCAGCTTCAAACTGTCGGGC
>lmi-piR-1346 [organism=migratory locust] gregarious-read-0 solitary-read-1.
TTAAAAGCAGCTTCAAACTGTCGGGCTGT
>lmi-piR-1347 [organism=migratory locust] gregarious-read-0 solitary-read-1.
TTAAAAGCAGCTTCAAACTGTCGGG
>lmi-piR-1348 [organism=migratory locust] gregarious-read-0 solitary-read-1.
TTAAAAGCAGCTTCAAACTGTCGGGCT
>lmi-piR-1349 [organism=migratory locust] gregarious-read-0 solitary-read-6.
TGAAAGTCAAGAGGGTTGAGGTCAGGAG
>lmi-piR-1350 [organism=migratory locust] gregarious-read-0 solitary-read-5.
TGAAAGTCAAGAGGGTTGAGGTCAGG
>lmi-piR-1351 [organism=migratory locust] gregarious-read-0 solitary-read-2.
TGAAAGTCAAGAGGGTTGAGGTCAGGA
>lmi-piR-1352 [organism=migratory locust] gregarious-read-0 solitary-read-1.
GAAAGTCAAGAGGGTTGAGGTCAGG
>lmi-piR-1353 [organism=migratory locust] gregarious-read-0 solitary-read-5.
TTACACTAAGAATTGTTGTCGAATCA
>lmi-piR-1354 [organism=migratory locust] gregarious-read-0 solitary-read-1.
TTACACTAAGAATTGTTGTCGAATC
>lmi-piR-1355 [organism=migratory locust] gregarious-read-0 solitary-read-5.
TCACTCTTGCTTGGTCGTTGTCGGTAT
>lmi-piR-1356 [organism=migratory locust] gregarious-read-0 solitary-read-5.
TAAGAATTGTTGTCGAATCAATAGCTG
>lmi-piR-1357 [organism=migratory locust] gregarious-read-0 solitary-read-3.
TAAGAATTGTTGTCGAATCAATAGCTGA
>lmi-piR-1358 [organism=migratory locust] gregarious-read-0 solitary-read-1.
TAAGAATTGTTGTCGAATCAATAGCT
>lmi-piR-1359 [organism=migratory locust] gregarious-read-0 solitary-read-5.
TAACTGACAGCGATCTCCAAATGGCGCAC
>lmi-piR-1360 [organism=migratory locust] gregarious-read-0 solitary-read-4.
TAACTGACAGCGATCTCCAAATGGCGCA
>lmi-piR-1361 [organism=migratory locust] gregarious-read-0 solitary-read-3.
TACGTAACTGACAGCGATCTCCAAATGGC
>lmi-piR-1362 [organism=migratory locust] gregarious-read-0 solitary-read-2.
TAACTGACAGCGATCTCCAAATGGCGC
>lmi-piR-1363 [organism=migratory locust] gregarious-read-0 solitary-read-1.
ACGTAACTGACAGCGATCTCCAAATGGC
>lmi-piR-1364 [organism=migratory locust] gregarious-read-0 solitary-read-1.
GTAACTGACAGCGATCTCCAAATGGCGCA
>lmi-piR-1365 [organism=migratory locust] gregarious-read-0 solitary-read-5.
TATTAGAGAATGGAACGGTAGAGAAAA
>lmi-piR-1366 [organism=migratory locust] gregarious-read-0 solitary-read-1.
TATTAGAGAATGGAACGGTAGAGA
>lmi-piR-1367 [organism=migratory locust] gregarious-read-0 solitary-read-1.
TATTAGAGAATGGAACGGTAGAGAA
>lmi-piR-1368 [organism=migratory locust] gregarious-read-0 solitary-read-1.
GCGCTATTAGAGAATGGAACGGTA
>lmi-piR-1369 [organism=migratory locust] gregarious-read-0 solitary-read-1.
ATTAGAGAATGGAACGGTAGAGAAA
>lmi-piR-1370 [organism=migratory locust] gregarious-read-0 solitary-read-4.
TCAATAGCTGAACAATTTGCACTAGTTG
>lmi-piR-1371 [organism=migratory locust] gregarious-read-0 solitary-read-2.
TAGCTGAACAATTTGCACTAGTTGGTG
>lmi-piR-1372 [organism=migratory locust] gregarious-read-0 solitary-read-1.
CAATAGCTGAACAATTTGCACTAGTTGG
>lmi-piR-1373 [organism=migratory locust] gregarious-read-0 solitary-read-1.
TCAATAGCTGAACAATTTGCACTAGTTGGT
>lmi-piR-1374 [organism=migratory locust] gregarious-read-0 solitary-read-1.
ATCAATAGCTGAACAATTTGCACTAGT
>lmi-piR-1375 [organism=migratory locust] gregarious-read-0 solitary-read-1.
TAGCTGAACAATTTGCACTAGTTGG
>lmi-piR-1376 [organism=migratory locust] gregarious-read-0 solitary-read-1.
TAGCTGAACAATTTGCACTAGTTGGTGC
>lmi-piR-1377 [organism=migratory locust] gregarious-read-0 solitary-read-1.
CAATAGCTGAACAATTTGCACTAGT
>lmi-piR-1378 [organism=migratory locust] gregarious-read-0 solitary-read-1.
TCAATAGCTGAACAATTTGCACTA
>lmi-piR-1379 [organism=migratory locust] gregarious-read-0 solitary-read-4.
TGAGAACGCAGAAAATCCTCGCGGACGG
>lmi-piR-1380 [organism=migratory locust] gregarious-read-0 solitary-read-3.
TGAGAACGCAGAAAATCCTCGCGGACGGG
>lmi-piR-1381 [organism=migratory locust] gregarious-read-0 solitary-read-3.
TGAGAACGCAGAAAATCCTCGCGGACG
>lmi-piR-1382 [organism=migratory locust] gregarious-read-0 solitary-read-1.
CTGAGAACGCAGAAAATCCTCGCGGACGG
>lmi-piR-1383 [organism=migratory locust] gregarious-read-0 solitary-read-1.
AGAACGCAGAAAATCCTCGCGGACGGGT
>lmi-piR-1384 [organism=migratory locust] gregarious-read-0 solitary-read-4.
TTGATTGCAATGGCAAAGAGCGCCACAC
>lmi-piR-1385 [organism=migratory locust] gregarious-read-0 solitary-read-2.
TTGATTGCAATGGCAAAGAGCGCCACACT
>lmi-piR-1386 [organism=migratory locust] gregarious-read-0 solitary-read-1.
TTGATTGCAATGGCAAAGAGCGCCACA
>lmi-piR-1387 [organism=migratory locust] gregarious-read-0 solitary-read-1.
TGATTGCAATGGCAAAGAGCGCCACACTC
>lmi-piR-1388 [organism=migratory locust] gregarious-read-0 solitary-read-1.
ATTGATTGCAATGGCAAAGAGCGCCAC
>lmi-piR-1389 [organism=migratory locust] gregarious-read-0 solitary-read-1.
CGGATTGATTGCAATGGCAAAGAGCGCC
>lmi-piR-1390 [organism=migratory locust] gregarious-read-0 solitary-read-1.
CATAGATGGCTAAGCTTGAATGCAGAC
>lmi-piR-1391 [organism=migratory locust] gregarious-read-0 solitary-read-1.
CATAGATGGCTAAGCTTGAATGCAG
>lmi-piR-1392 [organism=migratory locust] gregarious-read-0 solitary-read-4.
TCATCAGAGCTAGTAGAAAAGGTAGATA
>lmi-piR-1393 [organism=migratory locust] gregarious-read-0 solitary-read-1.
TCATCAGAGCTAGTAGAAAAGGTAGAT
>lmi-piR-1394 [organism=migratory locust] gregarious-read-0 solitary-read-1.
TCATCAGAGCTAGTAGAAAAGGTAG
>lmi-piR-1395 [organism=migratory locust] gregarious-read-0 solitary-read-1.
TGAACGACGCGACAGCATCAAGAAGCTC
>lmi-piR-1396 [organism=migratory locust] gregarious-read-0 solitary-read-1.
TTGAACGACGCGACAGCATCAAGAAGCTC
>lmi-piR-1397 [organism=migratory locust] gregarious-read-0 solitary-read-1.
TAGATATTTGAACGACGCGACAGC
>lmi-piR-1398 [organism=migratory locust] gregarious-read-0 solitary-read-1.
AGTAGTTTGTAAGTTTAGGGACTGA
>lmi-piR-1399 [organism=migratory locust] gregarious-read-0 solitary-read-1.
AGTAGTTTGTAAGTTTAGGGACTGAT
>lmi-piR-1400 [organism=migratory locust] gregarious-read-0 solitary-read-1.
TTTTGTATGTCCTCATAGATGGCTAAGC
>lmi-piR-1401 [organism=migratory locust] gregarious-read-0 solitary-read-3.
TCATGGAATGGAAACACACAGCAACAGA
>lmi-piR-1402 [organism=migratory locust] gregarious-read-0 solitary-read-1.
TAATCATGGAATGGAAACACACAGCAAC
>lmi-piR-1403 [organism=migratory locust] gregarious-read-0 solitary-read-3.
TTGTTCATAATGAAGGTCGACAACGTA
>lmi-piR-1404 [organism=migratory locust] gregarious-read-0 solitary-read-2.
TCATAATGAAGGTCGACAACGTAACGAG
>lmi-piR-1405 [organism=migratory locust] gregarious-read-0 solitary-read-1.
TTGTTCATAATGAAGGTCGACAACGTAAC
>lmi-piR-1406 [organism=migratory locust] gregarious-read-0 solitary-read-1.
TTGTTCATAATGAAGGTCGACAACGTAA
>lmi-piR-1407 [organism=migratory locust] gregarious-read-0 solitary-read-1.
TTCATAATGAAGGTCGACAACGTAAC
>lmi-piR-1408 [organism=migratory locust] gregarious-read-0 solitary-read-3.
TTTGTATGTCCTCATAGATGGCTAAGCT
>lmi-piR-1409 [organism=migratory locust] gregarious-read-0 solitary-read-1.
TTGTATGTCCTCATAGATGGCTAAGCT
>lmi-piR-1410 [organism=migratory locust] gregarious-read-0 solitary-read-1.
TGTATGTCCTCATAGATGGCTAAG
>lmi-piR-1411 [organism=migratory locust] gregarious-read-0 solitary-read-1.
TGTATGTCCTCATAGATGGCTAAGCTT
>lmi-piR-1412 [organism=migratory locust] gregarious-read-0 solitary-read-1.
TGTATGTCCTCATAGATGGCTAAGCTTG
>lmi-piR-1413 [organism=migratory locust] gregarious-read-0 solitary-read-1.
TTGTATGTCCTCATAGATGGCTAAG
>lmi-piR-1414 [organism=migratory locust] gregarious-read-0 solitary-read-3.
TCCAGGAATATAGACGGTCAAGACAGCGT
>lmi-piR-1415 [organism=migratory locust] gregarious-read-0 solitary-read-1.
CTCCAGGAATATAGACGGTCAAGACAG
>lmi-piR-1416 [organism=migratory locust] gregarious-read-0 solitary-read-1.
AGGAATATAGACGGTCAAGACAGCGTT
>lmi-piR-1417 [organism=migratory locust] gregarious-read-0 solitary-read-1.
CAGGAATATAGACGGTCAAGACAGC
>lmi-piR-1418 [organism=migratory locust] gregarious-read-0 solitary-read-1.
CTCCAGGAATATAGACGGTCAAGACAGC
>lmi-piR-1419 [organism=migratory locust] gregarious-read-0 solitary-read-1.
GCTCCAGGAATATAGACGGTCAAG
>lmi-piR-1420 [organism=migratory locust] gregarious-read-0 solitary-read-1.
TCCAGGAATATAGACGGTCAAGACAGC
>lmi-piR-1421 [organism=migratory locust] gregarious-read-0 solitary-read-3.
TACAGACGACACCCTCCCATACACCACA
>lmi-piR-1422 [organism=migratory locust] gregarious-read-0 solitary-read-2.
TCACTCCCGTACAAGGCAACACTCCACA
>lmi-piR-1423 [organism=migratory locust] gregarious-read-0 solitary-read-2.
TCACTCCCGTACAAGGCAACACTCCAC
>lmi-piR-1424 [organism=migratory locust] gregarious-read-0 solitary-read-1.
TTCACTCCCGTACAAGGCAACACTCCACA
>lmi-piR-1425 [organism=migratory locust] gregarious-read-0 solitary-read-2.
TACAGACTTTCAACAGGGCTGGTATA
>lmi-piR-1426 [organism=migratory locust] gregarious-read-0 solitary-read-2.
AGTCCACCAAGGGACCTGGACACGACGTG
>lmi-piR-1427 [organism=migratory locust] gregarious-read-0 solitary-read-1.
AGTCCACCAAGGGACCTGGACACGA
>lmi-piR-1428 [organism=migratory locust] gregarious-read-0 solitary-read-2.
TCATATCGCTCTGCAATGTTACGCCTAG
>lmi-piR-1429 [organism=migratory locust] gregarious-read-0 solitary-read-1.
TTCATATCGCTCTGCAATGTTACGCCTA
>lmi-piR-1430 [organism=migratory locust] gregarious-read-0 solitary-read-3.
TGAACAATGGCCTGGTAAAGGTGAAGCA
>lmi-piR-1431 [organism=migratory locust] gregarious-read-0 solitary-read-1.
GACTGAACAATGGCCTGGTAAAGGTGA
>lmi-piR-1432 [organism=migratory locust] gregarious-read-0 solitary-read-3.
TGGGATTTGGAATAGGACCAGGTGAAT
>lmi-piR-1433 [organism=migratory locust] gregarious-read-0 solitary-read-1.
GGCGACGAGCTGCGACAGGCACATA
>lmi-piR-1434 [organism=migratory locust] gregarious-read-0 solitary-read-1.
TGTAAGTAGGCGGCAGCAAGATCGTACT
>lmi-piR-1435 [organism=migratory locust] gregarious-read-0 solitary-read-1.
TGTAAGTAGGCGGCAGCAAGATCGT
>lmi-piR-1436 [organism=migratory locust] gregarious-read-0 solitary-read-2.
TCATCTGAGAATACGTTCGACAACCTA
>lmi-piR-1437 [organism=migratory locust] gregarious-read-0 solitary-read-2.
TTCATCTGAGAATACGTTCGACAACCTA
>lmi-piR-1438 [organism=migratory locust] gregarious-read-0 solitary-read-1.
TCTTCATCTGAGAATACGTTCGACAACCT
>lmi-piR-1439 [organism=migratory locust] gregarious-read-0 solitary-read-2.
TGGATTTGGTATATAATCATGGTCATGA
>lmi-piR-1440 [organism=migratory locust] gregarious-read-0 solitary-read-2.
TTCTGATCGTGAAAAACAGCCACGGAAG
>lmi-piR-1441 [organism=migratory locust] gregarious-read-0 solitary-read-1.
TTCTGATCGTGAAAAACAGCCACGGAAGA
>lmi-piR-1442 [organism=migratory locust] gregarious-read-0 solitary-read-2.
TTCCAGCGATCCCCAATTGAGTTGCCGG
>lmi-piR-1443 [organism=migratory locust] gregarious-read-0 solitary-read-2.
TTTCAGAAGTTTCTTGGTGACAAATC
>lmi-piR-1444 [organism=migratory locust] gregarious-read-0 solitary-read-1.
TTTTTCAGAAGTTTCTTGGTGACAAATC
>lmi-piR-1445 [organism=migratory locust] gregarious-read-0 solitary-read-1.
TTTCAGAAGTTTCTTGGTGACAAATCCA
>lmi-piR-1446 [organism=migratory locust] gregarious-read-0 solitary-read-2.
TTGGATCCGATACACGAGAGGATGGTTC
>lmi-piR-1447 [organism=migratory locust] gregarious-read-0 solitary-read-1.
TTGGATCCGATACACGAGAGGATGG
>lmi-piR-1448 [organism=migratory locust] gregarious-read-0 solitary-read-1.
TTGGATCCGATACACGAGAGGATGGT
>lmi-piR-1449 [organism=migratory locust] gregarious-read-0 solitary-read-2.
TTCTCTCCTTTGAATGCCATTGTTTGGTC
>lmi-piR-1450 [organism=migratory locust] gregarious-read-0 solitary-read-2.
AGCTGTAGCCTCCTTTACATACTGGCA
>lmi-piR-1451 [organism=migratory locust] gregarious-read-0 solitary-read-1.
TGTAGCCTCCTTTACATACTGGCATA
>lmi-piR-1452 [organism=migratory locust] gregarious-read-0 solitary-read-1.
TAGATATTTGAACGACGCGACCGCATC
>lmi-piR-1453 [organism=migratory locust] gregarious-read-0 solitary-read-1.
CCTAGATATTTGAACGACGCGACA
>lmi-piR-1454 [organism=migratory locust] gregarious-read-0 solitary-read-1.
TACGCCTAGATATTTGAACGACGCGA
>lmi-piR-1455 [organism=migratory locust] gregarious-read-0 solitary-read-2.
TGTTTTTCGGGGCTTACTGGGATAAA
>lmi-piR-1456 [organism=migratory locust] gregarious-read-0 solitary-read-2.
TGCTGAAAGCGTCTACAACAATTAACCAG
>lmi-piR-1457 [organism=migratory locust] gregarious-read-0 solitary-read-1.
TGCTGAAAGCGTCTACAACAATTAACCA
>lmi-piR-1458 [organism=migratory locust] gregarious-read-0 solitary-read-2.
GAGGTATGGAACGTTCAGCAGCGGT
>lmi-piR-1459 [organism=migratory locust] gregarious-read-0 solitary-read-2.
TTAACAGAAATTCACGAAAAGAACGTCGTC
>lmi-piR-1460 [organism=migratory locust] gregarious-read-0 solitary-read-1.
ACAGAAATTCACGAAAAGAACGTCGTCTT
>lmi-piR-1461 [organism=migratory locust] gregarious-read-0 solitary-read-2.
TCCATACAATTTCTTTTACAGCCTGACAA
>lmi-piR-1462 [organism=migratory locust] gregarious-read-0 solitary-read-1.
AGAGAAATCAGATCGAAAACGGAACG
>lmi-piR-1463 [organism=migratory locust] gregarious-read-0 solitary-read-1.
TCAGATCGAAAACGGAACGATTTAGGT
>lmi-piR-1464 [organism=migratory locust] gregarious-read-0 solitary-read-1.
TCAGATCGAAAACGGAACGATTTAGGTG
>lmi-piR-1465 [organism=migratory locust] gregarious-read-0 solitary-read-1.
AGAGACAGCAAAGGACCTGGAAGAGC
>lmi-piR-1466 [organism=migratory locust] gregarious-read-0 solitary-read-2.
TACAACAAAGTTGGTCGAAAGATAGAGC
>lmi-piR-1467 [organism=migratory locust] gregarious-read-0 solitary-read-1.
ACAACAAAGTTGGTCGAAAGATAGAGC
>lmi-piR-1468 [organism=migratory locust] gregarious-read-0 solitary-read-1.
TGTCTGTGCGGCAAGTTTTACCTT
>lmi-piR-1469 [organism=migratory locust] gregarious-read-0 solitary-read-1.
TCTGTGCGGCAAGTTTTACCTTCATGG
>lmi-piR-1470 [organism=migratory locust] gregarious-read-0 solitary-read-2.
TTATGTTAGAAATGGAATACCTTTCATA
>lmi-piR-1471 [organism=migratory locust] gregarious-read-0 solitary-read-2.
TTATGTTAGAAATGGAATACCTTTCATAC
>lmi-piR-1472 [organism=migratory locust] gregarious-read-0 solitary-read-1.
TCAGTAGTTACAGGGGCAACAGTCTGG
>lmi-piR-1473 [organism=migratory locust] gregarious-read-0 solitary-read-1.
CTTTTCAGTAGTTACAGGGGCAACAG
>lmi-piR-1474 [organism=migratory locust] gregarious-read-0 solitary-read-1.
TCAGTAGTTACAGGGGCAACAGTCTGGA
>lmi-piR-1475 [organism=migratory locust] gregarious-read-0 solitary-read-1.
TTTTCAGTAGTTACAGGGGCAACA
>lmi-piR-1476 [organism=migratory locust] gregarious-read-0 solitary-read-1.
CTTTTCAGTAGTTACAGGGGCAACA
>lmi-piR-1477 [organism=migratory locust] gregarious-read-0 solitary-read-2.
TGGAATGAAAGTAAGCAAAGTATGCAAG
>lmi-piR-1478 [organism=migratory locust] gregarious-read-0 solitary-read-1.
TATGGAATGAAAGTAAGCAAAGTATGC
>lmi-piR-1479 [organism=migratory locust] gregarious-read-0 solitary-read-2.
AGTCCGGAGACTGGTTTGATGCAGCT
>lmi-piR-1480 [organism=migratory locust] gregarious-read-0 solitary-read-1.
TCAGTCCGGAGACTGGTTTGATGCAG
>lmi-piR-1481 [organism=migratory locust] gregarious-read-0 solitary-read-1.
CAGTCCGGAGACTGGTTTGATGCAG
>lmi-piR-1482 [organism=migratory locust] gregarious-read-0 solitary-read-2.
TTAAAAATGTTTTTCGGGGCTTACTGG
>lmi-piR-1483 [organism=migratory locust] gregarious-read-0 solitary-read-1.
TTAAAAATGTTTTTCGGGGCTTACTG
>lmi-piR-1484 [organism=migratory locust] gregarious-read-0 solitary-read-2.
TACTCTGTGAATATTTGAGATGTCATCCAT
>lmi-piR-1485 [organism=migratory locust] gregarious-read-0 solitary-read-1.
TACTCTGTGAATATTTGAGATGTC
>lmi-piR-1486 [organism=migratory locust] gregarious-read-0 solitary-read-1.
ACTCTGTGAATATTTGAGATGTCATC
>lmi-piR-1487 [organism=migratory locust] gregarious-read-0 solitary-read-2.
AGGAAAATGGTCGCTACCACACAGGTCG
>lmi-piR-1488 [organism=migratory locust] gregarious-read-0 solitary-read-2.
TAGAGTTGAGACGGCGGAGAATCGAC
>lmi-piR-1489 [organism=migratory locust] gregarious-read-0 solitary-read-1.
TGCTTGGTCGTTGTCGGTATGCAAC
>lmi-piR-1490 [organism=migratory locust] gregarious-read-0 solitary-read-2.
TGTGAATATTTGAGATGTCATCCATGC
>lmi-piR-1491 [organism=migratory locust] gregarious-read-0 solitary-read-1.
TGTGAATATTTGAGATGTCATCCATG
>lmi-piR-1492 [organism=migratory locust] gregarious-read-0 solitary-read-1.
TTCCAGAAAGGTCCGGCAAAGTCAAT
>lmi-piR-1493 [organism=migratory locust] gregarious-read-0 solitary-read-2.
TCCAGTAAGCTTATGTGTTCTTCCCAGG
>lmi-piR-1494 [organism=migratory locust] gregarious-read-0 solitary-read-1.
TCTTCCAGTAAGCTTATGTGTTCTTCCCA
>lmi-piR-1495 [organism=migratory locust] gregarious-read-0 solitary-read-1.
TCCAGTAAGCTTATGTGTTCTTCCC
>lmi-piR-1496 [organism=migratory locust] gregarious-read-0 solitary-read-2.
TGAGGACCGGATTTCGAGGGAGCACTGC
>lmi-piR-1497 [organism=migratory locust] gregarious-read-0 solitary-read-2.
ACCTGGGACCTTTGCCTTTCGCGG
>lmi-piR-1498 [organism=migratory locust] gregarious-read-0 solitary-read-1.
GAACCTGGGACCTTTGCCTTTCGCGG
>lmi-piR-1499 [organism=migratory locust] gregarious-read-0 solitary-read-1.
TCGAACCTGGGACCTTTGCCTTTCGCGG
>lmi-piR-1500 [organism=migratory locust] gregarious-read-0 solitary-read-1.
TGGGACCTTTGCCTTTCGCGGGCAAGC
>lmi-piR-1501 [organism=migratory locust] gregarious-read-0 solitary-read-2.
TATTTGAACGACGCGACCGCATCAAGA
>lmi-piR-1502 [organism=migratory locust] gregarious-read-0 solitary-read-1.
TGAACGACGCGACCGCATCAAGAAGCTC
>lmi-piR-1503 [organism=migratory locust] gregarious-read-0 solitary-read-1.
TTTGAACGACGCGACCGCATCAAGAAGCT
>lmi-piR-1504 [organism=migratory locust] gregarious-read-0 solitary-read-1.
TATTTGAACGACGCGACCGCATCAAGAA
>lmi-piR-1505 [organism=migratory locust] gregarious-read-0 solitary-read-1.
TGAACGACGCGACCGCATCAAGAAGCTCA
>lmi-piR-1506 [organism=migratory locust] gregarious-read-0 solitary-read-2.
TTGCAGAGTATCCCATGTAGATGTAGA
>lmi-piR-1507 [organism=migratory locust] gregarious-read-0 solitary-read-1.
GATTTGCAGAGTATCCCATGTAGATGT
>lmi-piR-1508 [organism=migratory locust] gregarious-read-0 solitary-read-1.
TTGCAGAGTATCCCATGTAGATGTAGAT
>lmi-piR-1509 [organism=migratory locust] gregarious-read-0 solitary-read-1.
AGAGTATCCCATGTAGATGTAGATGTA
>lmi-piR-1510 [organism=migratory locust] gregarious-read-0 solitary-read-1.
TTGCAGAGTATCCCATGTAGATGT
>lmi-piR-1511 [organism=migratory locust] gregarious-read-0 solitary-read-2.
GGGATTCGAACCCCCGACCGTAGTGG
>lmi-piR-1512 [organism=migratory locust] gregarious-read-0 solitary-read-2.
TAAACAACATCATTCGATGGAATTGTCA
>lmi-piR-1513 [organism=migratory locust] gregarious-read-0 solitary-read-2.
TCTGCTAGCAACTGGAGGGAGCGTT
>lmi-piR-1514 [organism=migratory locust] gregarious-read-0 solitary-read-1.
TCTGCTAGCAACTGGAGGGAGCGTTGG
>lmi-piR-1515 [organism=migratory locust] gregarious-read-0 solitary-read-2.
TTTCTACATTGAGAGCTAGCTGCCATTC
>lmi-piR-1516 [organism=migratory locust] gregarious-read-0 solitary-read-1.
TTCTACATTGAGAGCTAGCTGCCATTCT
>lmi-piR-1517 [organism=migratory locust] gregarious-read-0 solitary-read-2.
GGCAGCTCGTTTCGTATTGTCACG
>lmi-piR-1518 [organism=migratory locust] gregarious-read-0 solitary-read-2.
GAAGATAGGAAAATGGTCGCTACCACAC
>lmi-piR-1519 [organism=migratory locust] gregarious-read-0 solitary-read-2.
TGCAAAGATAAACAACATCATTCGATGGA
>lmi-piR-1520 [organism=migratory locust] gregarious-read-0 solitary-read-1.
CTTGCAAAGATAAACAACATCATTCGAT
>lmi-piR-1521 [organism=migratory locust] gregarious-read-0 solitary-read-1.
GCACTACCGACTGTGCTATCCCGACA
>lmi-piR-1522 [organism=migratory locust] gregarious-read-0 solitary-read-2.
TTACATTTTTCTACATTGAGAGCTAGC
>lmi-piR-1523 [organism=migratory locust] gregarious-read-0 solitary-read-2.
TGATAAAACGCAAAACTCGAGCAGCTGC
>lmi-piR-1524 [organism=migratory locust] gregarious-read-0 solitary-read-1.
TAAAACGCAAAACTCGAGCAGCTGCT
>lmi-piR-1525 [organism=migratory locust] gregarious-read-0 solitary-read-1.
TTGATAAAACGCAAAACTCGAGCAGCTG
>lmi-piR-1526 [organism=migratory locust] gregarious-read-0 solitary-read-1.
AAGACTCTTAATCCAGACATTCAGGTCAT
>lmi-piR-1527 [organism=migratory locust] gregarious-read-0 solitary-read-1.
AGTGTGTGTGTGTGTGTGTGTGTG
>lmi-piR-1528 [organism=migratory locust] gregarious-read-0 solitary-read-1.
CTAAAACAGAGGTGATATCGGGCGTTC
>lmi-piR-1529 [organism=migratory locust] gregarious-read-0 solitary-read-1.
ACTAAAACAGAGGTGATATCGGGCGTT
>lmi-piR-1530 [organism=migratory locust] gregarious-read-0 solitary-read-1.
AAGTGGATGATACAAGGGAAATGG
>lmi-piR-1531 [organism=migratory locust] gregarious-read-0 solitary-read-1.
TGTGGTCTTCAGTCCGGAGACTGG
>lmi-piR-1532 [organism=migratory locust] gregarious-read-0 solitary-read-1.
TTTATATCCTCTGTACTGCGACCATCATT
>lmi-piR-1533 [organism=migratory locust] gregarious-read-0 solitary-read-1.
TTTATATCCTCTGTACTGCGACCATC
>lmi-piR-1534 [organism=migratory locust] gregarious-read-0 solitary-read-1.
TTTATATCCTCTGTACTGCGACCAT
>lmi-piR-1535 [organism=migratory locust] gregarious-read-0 solitary-read-1.
TTATATCCTCTGTACTGCGACCATCAT
>lmi-piR-1536 [organism=migratory locust] gregarious-read-0 solitary-read-1.
ATTCTTCTGTAGCACCATATTTCAAA
>lmi-piR-1537 [organism=migratory locust] gregarious-read-0 solitary-read-1.
TTCTTCTGTAGCACCATATTTCAAAAGC
>lmi-piR-1538 [organism=migratory locust] gregarious-read-0 solitary-read-1.
TTCTTCTGTAGCACCATATTTCAA
>lmi-piR-1539 [organism=migratory locust] gregarious-read-0 solitary-read-1.
AAAGTGCATACCACTCAAACCGACCGGC
>lmi-piR-1540 [organism=migratory locust] gregarious-read-0 solitary-read-1.
TGCATACCACTCAAACCGACCGGCAAGCT
>lmi-piR-1541 [organism=migratory locust] gregarious-read-0 solitary-read-1.
ATTCTCCCAATAAACCGAAGTCGGCTGTC
>lmi-piR-1542 [organism=migratory locust] gregarious-read-0 solitary-read-1.
TTCTCCCAATAAACCGAAGTCGGCTGTC
>lmi-piR-1543 [organism=migratory locust] gregarious-read-0 solitary-read-1.
CATATCGCGATTTTCTGAAGCCTGCA
>lmi-piR-1544 [organism=migratory locust] gregarious-read-0 solitary-read-1.
AATACGAGAAATCAGAGCCCGAACGGA
>lmi-piR-1545 [organism=migratory locust] gregarious-read-0 solitary-read-1.
TACGAGAAATCAGAGCCCGAACGGA
>lmi-piR-1546 [organism=migratory locust] gregarious-read-0 solitary-read-1.
TACGAGAAATCAGAGCCCGAACGGAGA
>lmi-piR-1547 [organism=migratory locust] gregarious-read-0 solitary-read-1.
GGCCAAGGACGCCAATGCTCGCGC
>lmi-piR-1548 [organism=migratory locust] gregarious-read-0 solitary-read-1.
GTTTAACGTCCCGTCGACAGCTTGGTCA
>lmi-piR-1549 [organism=migratory locust] gregarious-read-0 solitary-read-1.
AACGTCCCGTCGACAGCTTGGTCA
>lmi-piR-1550 [organism=migratory locust] gregarious-read-0 solitary-read-1.
TAACGTCCCGTCGACAGCTTGGTCAT
>lmi-piR-1551 [organism=migratory locust] gregarious-read-0 solitary-read-1.
TAACGTCCCGTCGACAGCTTGGTCATT
>lmi-piR-1552 [organism=migratory locust] gregarious-read-0 solitary-read-1.
TAGGGAAGGTGGTTTGGGGATTTCA
>lmi-piR-1553 [organism=migratory locust] gregarious-read-0 solitary-read-1.
TACTCAAGACGTGGTCGTACAAGCG
>lmi-piR-1554 [organism=migratory locust] gregarious-read-0 solitary-read-1.
ACTCAAGACGTGGTCGTACAAGCGTT
>lmi-piR-1555 [organism=migratory locust] gregarious-read-0 solitary-read-1.
TCCTGCATGGACAAGGTAACCAATCTGT
>lmi-piR-1556 [organism=migratory locust] gregarious-read-0 solitary-read-1.
TAAAATAAGAGAAATCAGATCGAAAACGG
>lmi-piR-1557 [organism=migratory locust] gregarious-read-0 solitary-read-1.
TGCACCGGTGTTGAGGCAGACAAGATCG
>lmi-piR-1558 [organism=migratory locust] gregarious-read-0 solitary-read-1.
CACCGGTGTTGAGGCAGACAAGATCGA
>lmi-piR-1559 [organism=migratory locust] gregarious-read-0 solitary-read-1.
TGCACCGGTGTTGAGGCAGACAAGATCGA
>lmi-piR-1560 [organism=migratory locust] gregarious-read-0 solitary-read-1.
AAGAGGGTTGAGGTCAGGAGAGCG
>lmi-piR-1561 [organism=migratory locust] gregarious-read-0 solitary-read-1.
AGAGGGTTGAGGTCAGGAGAGCGTG
>lmi-piR-1562 [organism=migratory locust] gregarious-read-0 solitary-read-1.
GCGATGAAGCTGGAGAAGGACAAT
>lmi-piR-1563 [organism=migratory locust] gregarious-read-0 solitary-read-1.
ATGAAGCTGGAGAAGGACAATGCC
>lmi-piR-1564 [organism=migratory locust] gregarious-read-0 solitary-read-1.
CGATGAAGCTGGAGAAGGACAATGC
>lmi-piR-1565 [organism=migratory locust] gregarious-read-0 solitary-read-1.
CTGCATTTTATATCCTCTGTACTGCGAC
>lmi-piR-1566 [organism=migratory locust] gregarious-read-0 solitary-read-1.
TGCATTTTATATCCTCTGTACTGC
>lmi-piR-1567 [organism=migratory locust] gregarious-read-0 solitary-read-1.
CATTTTATATCCTCTGTACTGCGAC
>lmi-piR-1568 [organism=migratory locust] gregarious-read-0 solitary-read-1.
CTTGAATGTGATTTGCAGAGTATCGATG
>lmi-piR-1569 [organism=migratory locust] gregarious-read-0 solitary-read-1.
TTCATAGAGCTGCATAAAAATATCACTC
>lmi-piR-1570 [organism=migratory locust] gregarious-read-0 solitary-read-1.
CCTTATCAGGTGGGTTTGACGGAG
>lmi-piR-1571 [organism=migratory locust] gregarious-read-0 solitary-read-1.
TTACATAGGTAGAAATGATCATCAGAA
>lmi-piR-1572 [organism=migratory locust] gregarious-read-0 solitary-read-1.
TAGACAGGAAAATTTGAAGAGCTTGCTGC
>lmi-piR-1573 [organism=migratory locust] gregarious-read-0 solitary-read-1.
ACGTAGACAGGAAAATTTGAAGAG
>lmi-piR-1574 [organism=migratory locust] gregarious-read-0 solitary-read-1.
TACGTAGACAGGAAAATTTGAAGAGC
>lmi-piR-1575 [organism=migratory locust] gregarious-read-0 solitary-read-1.
TACGTAGACAGGAAAATTTGAAGAGCTT
>lmi-piR-1576 [organism=migratory locust] gregarious-read-0 solitary-read-1.
TACGTAGACAGGAAAATTTGAAGAGCT
>lmi-piR-1577 [organism=migratory locust] gregarious-read-0 solitary-read-1.
CAAGTCAGTAAAACATGTCGCACTGT
>lmi-piR-1578 [organism=migratory locust] gregarious-read-0 solitary-read-1.
GATCAAAACCAACTGCAGAACGATCT
>lmi-piR-1579 [organism=migratory locust] gregarious-read-0 solitary-read-1.
TCAAAACCAACTGCAGAACGATCTGAA
>lmi-piR-1580 [organism=migratory locust] gregarious-read-0 solitary-read-1.
TCAAAACCAACTGCAGAACGATCTGA
>lmi-piR-1581 [organism=migratory locust] gregarious-read-0 solitary-read-1.
TGAAGATCAAAACCAACTGCAGAACG
>lmi-piR-1582 [organism=migratory locust] gregarious-read-0 solitary-read-1.
GAGGAGATGGGGAATGATGCAGGAAGT
>lmi-piR-1583 [organism=migratory locust] gregarious-read-0 solitary-read-1.
TACTCCGCAATTCACCGTAAGGTGCGTG
>lmi-piR-1584 [organism=migratory locust] gregarious-read-0 solitary-read-1.
ATTCACGAAAAGAACGTCGTCTTTC
>lmi-piR-1585 [organism=migratory locust] gregarious-read-0 solitary-read-1.
TTCACGAAAAGAACGTCGTCTTTCTTCC
>lmi-piR-1586 [organism=migratory locust] gregarious-read-0 solitary-read-1.
TAATCGGTAAGATGGATGGTTGGGCATC
>lmi-piR-1587 [organism=migratory locust] gregarious-read-0 solitary-read-1.
CGAACACGTCGACTGAAATGTGCA
>lmi-piR-1588 [organism=migratory locust] gregarious-read-0 solitary-read-1.
TCAGAAAGGACTTCCTTAGGCTTAA
>lmi-piR-1589 [organism=migratory locust] gregarious-read-0 solitary-read-1.
TCAGAAAGGACTTCCTTAGGCTTAAATC
>lmi-piR-1590 [organism=migratory locust] gregarious-read-0 solitary-read-1.
CAGATTAAAACTTAAGAGACTGCAGA
>lmi-piR-1591 [organism=migratory locust] gregarious-read-0 solitary-read-1.
TCGGCTTTGACCAAGGACGTCACTTATT
>lmi-piR-1592 [organism=migratory locust] gregarious-read-0 solitary-read-1.
AGGGAATGAACAAGTAGATCGCTTAGCC
>lmi-piR-1593 [organism=migratory locust] gregarious-read-0 solitary-read-1.
TCACAACCCTGAAACTGAGGTAAACC
>lmi-piR-1594 [organism=migratory locust] gregarious-read-0 solitary-read-1.
AGGATATAAAATGTAGAATGGCAATGG
>lmi-piR-1595 [organism=migratory locust] gregarious-read-0 solitary-read-1.
GAGGATATAAAATGTAGAATGGCAA
>lmi-piR-1596 [organism=migratory locust] gregarious-read-0 solitary-read-1.
ACGTGGTCGTACAAGCGTTTTATACGC
>lmi-piR-1597 [organism=migratory locust] gregarious-read-0 solitary-read-1.
TGCAGGCATTTGTCATAGCGTGGCAGCA
>lmi-piR-1598 [organism=migratory locust] gregarious-read-0 solitary-read-1.
TTTTGCAGGCATTTGTCATAGCGTG
>lmi-piR-1599 [organism=migratory locust] gregarious-read-0 solitary-read-1.
GGGGTAAAAATCGTAGAGGGAGAC
>lmi-piR-1600 [organism=migratory locust] gregarious-read-0 solitary-read-1.
GAAGGTCGACAACGTAACGAGGTG
>lmi-piR-1601 [organism=migratory locust] gregarious-read-0 solitary-read-1.
GGGGAAAAAAAGGAAGGTAAACAA
>lmi-piR-1602 [organism=migratory locust] gregarious-read-0 solitary-read-1.
AGGCTACTGTTATTAAAAATTGTCTGG
>lmi-piR-1603 [organism=migratory locust] gregarious-read-0 solitary-read-1.
ACATCATTCGATGGAATTGTCAAGCCGCC
>lmi-piR-1604 [organism=migratory locust] gregarious-read-0 solitary-read-1.
TGCGAGGCAAAAGAGCTGCTGCCTTGGC
>lmi-piR-1605 [organism=migratory locust] gregarious-read-0 solitary-read-1.
GGAAGGTGGTTTGGGGATTTCATAGG
>lmi-piR-1606 [organism=migratory locust] gregarious-read-0 solitary-read-1.
CTCGCTGTACAGCAGTCCCAGTATG
>lmi-piR-1607 [organism=migratory locust] gregarious-read-0 solitary-read-1.
CTCGCTGTACAGCAGTCCCAGTATGCGGT
>lmi-piR-1608 [organism=migratory locust] gregarious-read-0 solitary-read-1.
CAGAGAAGGTCAAGATAATGATATATCGA
>lmi-piR-1609 [organism=migratory locust] gregarious-read-0 solitary-read-1.
TCGAGGAAAGTGGCATGGGATTTGG
>lmi-piR-1610 [organism=migratory locust] gregarious-read-0 solitary-read-1.
CGCGCCGACAAGGTGAATGAGGAG
>lmi-piR-1611 [organism=migratory locust] gregarious-read-0 solitary-read-1.
AGAAGAAGAAGTCTGTCAAGGAGG
>lmi-piR-1612 [organism=migratory locust] gregarious-read-0 solitary-read-1.
AAGAAGAAGTCTGTCAAGGAGGAGGC
>lmi-piR-1613 [organism=migratory locust] gregarious-read-0 solitary-read-1.
ATTCAGGAGGAACGTAGGAACCCGG
>lmi-piR-1614 [organism=migratory locust] gregarious-read-0 solitary-read-1.
GAAGGTCATCAGAGCTAGTAGAAAAGG
>lmi-piR-1615 [organism=migratory locust] gregarious-read-0 solitary-read-1.
CGAAGGTCATCAGAGCTAGTAGAAAAGGT
>lmi-piR-1616 [organism=migratory locust] gregarious-read-0 solitary-read-1.
ACGGTCAAGACAGCGTTGGAGAGAA
>lmi-piR-1617 [organism=migratory locust] gregarious-read-0 solitary-read-1.
ACAGCAGACAAAACCAAAGTGCAGGACA
>lmi-piR-1618 [organism=migratory locust] gregarious-read-0 solitary-read-1.
TACACAGCAGACAAAACCAAAGTGCAGGA
>lmi-piR-1619 [organism=migratory locust] gregarious-read-0 solitary-read-1.
CAGGAAAGAAAAAAGAAGAAACACCGA
>lmi-piR-1620 [organism=migratory locust] gregarious-read-0 solitary-read-1.
CTTTCGCGGGCAAGCGCACTACCGAC
>lmi-piR-1621 [organism=migratory locust] gregarious-read-0 solitary-read-1.
ATGGTAAATATAGCAGAATTTAGTT
>lmi-piR-1622 [organism=migratory locust] gregarious-read-0 solitary-read-1.
TCTTCAGTCCGGAGACTGGTTTGATGC
>lmi-piR-1623 [organism=migratory locust] gregarious-read-0 solitary-read-1.
TCTTCAGTCCGGAGACTGGTTTGATGCA
>lmi-piR-1624 [organism=migratory locust] gregarious-read-0 solitary-read-1.
TCTTCAGTCCGGAGACTGGTTTGATG
>lmi-piR-1625 [organism=migratory locust] gregarious-read-0 solitary-read-1.
CAATTTGCCACAAGTTCATAGAGCTGC
>lmi-piR-1626 [organism=migratory locust] gregarious-read-0 solitary-read-1.
CATTCCAATCCCGGGAGTGGAAGG
>lmi-piR-1627 [organism=migratory locust] gregarious-read-0 solitary-read-1.
TGCCACGGTGGCAATGGGCTTTCGCT
>lmi-piR-1628 [organism=migratory locust] gregarious-read-0 solitary-read-1.
TCAGTGGGGTTTAGGTTTTTTGTG
>lmi-piR-1629 [organism=migratory locust] gregarious-read-0 solitary-read-1.
CTGGTTTGATGCAGCTCTCCACCCT
>lmi-piR-1630 [organism=migratory locust] gregarious-read-0 solitary-read-1.
GAAGGAGAAGGCACTGCAGAACGCG
>lmi-piR-1631 [organism=migratory locust] gregarious-read-0 solitary-read-1.
TGATGTAGGCAGTCTCTTTGGTGGAG
>lmi-piR-1632 [organism=migratory locust] gregarious-read-0 solitary-read-1.
TAGAACGAATGCCGCGAATGTTCCAT
>lmi-piR-1633 [organism=migratory locust] gregarious-read-0 solitary-read-1.
TAAGTTGGCCAAGTTGATAAAACGCA
>lmi-piR-1634 [organism=migratory locust] gregarious-read-0 solitary-read-1.
ACATGTCGCACTGTCAGCAGTTCACCG
>lmi-piR-1635 [organism=migratory locust] gregarious-read-0 solitary-read-1.
TCGGATTGATTGCAATGGCAAAGAGCGC
>lmi-piR-1636 [organism=migratory locust] gregarious-read-0 solitary-read-1.
GATCGGATTGATTGCAATGGCAAAGAGC
>lmi-piR-1637 [organism=migratory locust] gregarious-read-0 solitary-read-1.
AGACCGAGGGACGAATACAGTAAGC
>lmi-piR-1638 [organism=migratory locust] gregarious-read-0 solitary-read-1.
GGAGACCGAGGGACGAATACAGTAAGCAG
>lmi-piR-1639 [organism=migratory locust] gregarious-read-0 solitary-read-1.
TACACTTTGACTCAATGTCTGTGCGGC
>lmi-piR-1640 [organism=migratory locust] gregarious-read-0 solitary-read-1.
TTACTTTCTTTACCACCATGGCAGTTC
>lmi-piR-1641 [organism=migratory locust] gregarious-read-0 solitary-read-1.
TAACCTGAATCACACAATAGCACACGAT
>lmi-piR-1642 [organism=migratory locust] gregarious-read-0 solitary-read-1.
TAACCTGAATCACACAATAGCACACGA
>lmi-piR-1643 [organism=migratory locust] gregarious-read-0 solitary-read-1.
TACATCCTTTTGAATCTGCTTACTGT
>lmi-piR-1644 [organism=migratory locust] gregarious-read-0 solitary-read-1.
TAGAGATGGATTTCTGGAGAAGATCGG
>lmi-piR-1645 [organism=migratory locust] gregarious-read-0 solitary-read-1.
TGTAGAGCTTACATGTTCAAGGTTGAAG
>lmi-piR-1646 [organism=migratory locust] gregarious-read-0 solitary-read-1.
TGAAACGGCAATGACCGATCCGCAACCGA
>lmi-piR-1647 [organism=migratory locust] gregarious-read-0 solitary-read-1.
GAGGTCTATATGGGAATAAGTGTGTGTT
>lmi-piR-1648 [organism=migratory locust] gregarious-read-0 solitary-read-1.
TTTATTATCAAGCTGTAATCCCAG
>lmi-piR-1649 [organism=migratory locust] gregarious-read-0 solitary-read-1.
AAATTTATTATCAAGCTGTAATCCCAG
>lmi-piR-1650 [organism=migratory locust] gregarious-read-0 solitary-read-1.
CGGAAGACATTGAGAAGGTTCAGAGAAG
>lmi-piR-1651 [organism=migratory locust] gregarious-read-0 solitary-read-1.
ACGGAAGACATTGAGAAGGTTCAG
>lmi-piR-1652 [organism=migratory locust] gregarious-read-0 solitary-read-1.
TTTTCTCCCCAATTCTGTTCAGTACCTCC
>lmi-piR-1653 [organism=migratory locust] gregarious-read-0 solitary-read-1.
TGATGCCTCGTCTGATGTTATGCCT
>lmi-piR-1654 [organism=migratory locust] gregarious-read-0 solitary-read-1.
AGACTGTAAAGCCAAAAGGGTCAGA
>lmi-piR-1655 [organism=migratory locust] gregarious-read-0 solitary-read-1.
TTGTAAAGGCACATGTTCTAGCAGCAC
>lmi-piR-1656 [organism=migratory locust] gregarious-read-0 solitary-read-1.
AAGAAGAGGACACACAAGATAGACACA
>lmi-piR-1657 [organism=migratory locust] gregarious-read-0 solitary-read-1.
CAGGAAAGAAACGTGACAGCTGTC
>lmi-piR-1658 [organism=migratory locust] gregarious-read-0 solitary-read-1.
TACCGGTAACAAATCTAGCTGCTCGCCTC
>lmi-piR-1659 [organism=migratory locust] gregarious-read-0 solitary-read-1.
ACCGGTAACAAATCTAGCTGCTCGCCTCT
>lmi-piR-1660 [organism=migratory locust] gregarious-read-0 solitary-read-1.
TACCGGTAACAAATCTAGCTGCTCGCC
>lmi-piR-1661 [organism=migratory locust] gregarious-read-0 solitary-read-1.
TCCATCGGGACGATCTCGTAGTCC
>lmi-piR-1662 [organism=migratory locust] gregarious-read-0 solitary-read-1.
TCTCACTGCACTGAAGAAAACTTCCAAG
>lmi-piR-1663 [organism=migratory locust] gregarious-read-0 solitary-read-1.
AGACGGAAAGTGAAGGGCTACACGGA
>lmi-piR-1664 [organism=migratory locust] gregarious-read-0 solitary-read-1.
TGTGGATAGGTTGACCACAGTGTTCTGGG
>lmi-piR-1665 [organism=migratory locust] gregarious-read-0 solitary-read-1.
GTCCTCTCGCTGTACAGCAGTCCCAGTA
>lmi-piR-1666 [organism=migratory locust] gregarious-read-0 solitary-read-1.
CACTAAGGGAGTCAGAACATATGGCATA
>lmi-piR-1667 [organism=migratory locust] gregarious-read-0 solitary-read-1.
AGAAGGCACTGCAGAACGCGGAGAG
>lmi-piR-1668 [organism=migratory locust] gregarious-read-0 solitary-read-1.
AAGAGAAATCAGATCGAAAACGGAAC
>lmi-piR-1669 [organism=migratory locust] gregarious-read-0 solitary-read-1.
CGGGACTCGAACCTGGGACCTTTGCC
>lmi-piR-1670 [organism=migratory locust] gregarious-read-0 solitary-read-1.
ACCGGGACTCGAACCTGGGACCTTTGCC
>lmi-piR-1671 [organism=migratory locust] gregarious-read-0 solitary-read-1.
TGCAATTCTCCAAAGTTGGGTGGCG
>lmi-piR-1672 [organism=migratory locust] gregarious-read-0 solitary-read-1.
GACATTACTTTCGTTTTGGAGATGCT
>lmi-piR-1673 [organism=migratory locust] gregarious-read-0 solitary-read-1.
GTTCTGAACTGCATGTAGTGAGTC
>lmi-piR-1674 [organism=migratory locust] gregarious-read-0 solitary-read-1.
TCGAGGAAAGTGGCATGGGATTTGGA
>lmi-piR-1675 [organism=migratory locust] gregarious-read-0 solitary-read-1.
TGACGGTTGGGAAGCCTGAGAACGCA
>lmi-piR-1676 [organism=migratory locust] gregarious-read-0 solitary-read-1.
TGGGTAGCAAGATAACTTCTGATG
>lmi-piR-1677 [organism=migratory locust] gregarious-read-0 solitary-read-1.
AGGTGATGGACAGGAAGAAATTACGGT
>lmi-piR-1678 [organism=migratory locust] gregarious-read-0 solitary-read-1.
TGGTTCGATGAACCCTCTGCCAGGC
>lmi-piR-1679 [organism=migratory locust] gregarious-read-0 solitary-read-1.
TGTTATTAAAAATTGTCTGGTCATGGG
>lmi-piR-1680 [organism=migratory locust] gregarious-read-0 solitary-read-1.
TGACTGTATCCATACAATTTCTTTTACA
>lmi-piR-1681 [organism=migratory locust] gregarious-read-0 solitary-read-1.
TGACTGTATCCATACAATTTCTTTTACAG
>lmi-piR-1682 [organism=migratory locust] gregarious-read-0 solitary-read-1.
TACTGTACACTTCAGTTCCAAAGATGCC
>lmi-piR-1683 [organism=migratory locust] gregarious-read-0 solitary-read-1.
TGGAAGTACTATGGGGCCCAGACGAAG
>lmi-piR-1684 [organism=migratory locust] gregarious-read-0 solitary-read-1.
TGGAAGTACTATGGGGCCCAGACGAAGG
>lmi-piR-1685 [organism=migratory locust] gregarious-read-0 solitary-read-1.
GAAAAGAAGAAGAAGAAGAAGTCTGT
>lmi-piR-1686 [organism=migratory locust] gregarious-read-0 solitary-read-1.
TCGCTGCGGAGCGCGCGGTTGCTCGCC
>lmi-piR-1687 [organism=migratory locust] gregarious-read-0 solitary-read-1.
GACAGGCAAAAGTTAGTAGAGATTCGTG
>lmi-piR-1688 [organism=migratory locust] gregarious-read-0 solitary-read-1.
TGAAGTGATGACCGCCAAGGAAAGACT
>lmi-piR-1689 [organism=migratory locust] gregarious-read-0 solitary-read-1.
TGGGGTACCAATATCCAGACGCTGCGA
>lmi-piR-1690 [organism=migratory locust] gregarious-read-0 solitary-read-1.
TCTCCTAGCATCCACTGTGCAGTGACT
>lmi-piR-1691 [organism=migratory locust] gregarious-read-0 solitary-read-1.
TCTCCTAGCATCCACTGTGCAGTGACTG
>lmi-piR-1692 [organism=migratory locust] gregarious-read-0 solitary-read-1.
TCCTAGCATCCACTGTGCAGTGACTGA
>lmi-piR-1693 [organism=migratory locust] gregarious-read-0 solitary-read-1.
GTTGGAGGTAAACCTCTGTAATGAGGAC
>lmi-piR-1694 [organism=migratory locust] gregarious-read-0 solitary-read-1.
TGGATTGTATTAAGGCGGCGCAGTATGG
>lmi-piR-1695 [organism=migratory locust] gregarious-read-0 solitary-read-1.
ACTTATCAAACTGATGGTTCTGTAAT
>lmi-piR-1696 [organism=migratory locust] gregarious-read-0 solitary-read-1.
TGAGGTAGGTTCAAGAGGTCAGCTA
>lmi-piR-1697 [organism=migratory locust] gregarious-read-0 solitary-read-1.
CTCCTGGCAAAAGGTATCTGACAAA
>lmi-piR-1698 [organism=migratory locust] gregarious-read-0 solitary-read-1.
TATCACTCTTTATATCCTGCATGGACAAG
>lmi-piR-1699 [organism=migratory locust] gregarious-read-0 solitary-read-1.
TCTCACTCCCATACAAGGCAACACTCCA
>lmi-piR-1700 [organism=migratory locust] gregarious-read-0 solitary-read-1.
TCGTCAAAAAATAATCGGTAAGATGGAT
>lmi-piR-1701 [organism=migratory locust] gregarious-read-0 solitary-read-1.
TCAAAAAATAATCGGTAAGATGGATGG
>lmi-piR-1702 [organism=migratory locust] gregarious-read-0 solitary-read-1.
TGGGGTAAGCTTCTCAGAGCCATCA
>lmi-piR-1703 [organism=migratory locust] gregarious-read-0 solitary-read-1.
GGGGTAAGCTTCTCAGAGCCATCACTGT
>lmi-piR-1704 [organism=migratory locust] gregarious-read-0 solitary-read-1.
TAAGTGGGGTAAGCTTCTCAGAGCCATC
>lmi-piR-1705 [organism=migratory locust] gregarious-read-0 solitary-read-1.
AAACGAACTCTGCTTCTGGTAGTGTAA
>lmi-piR-1706 [organism=migratory locust] gregarious-read-0 solitary-read-1.
TTTGCAAGACGACAACCATCTGCACG
>lmi-piR-1707 [organism=migratory locust] gregarious-read-0 solitary-read-1.
TTCTGTTGCATCTTTTAAGGGTTCTGCCA
>lmi-piR-1708 [organism=migratory locust] gregarious-read-0 solitary-read-1.
GAGCATTTCCGTGACACTCGCGCATTG
>lmi-piR-1709 [organism=migratory locust] gregarious-read-0 solitary-read-1.
TCCGTACTGTTTATCGTCCATGTT
>lmi-piR-1710 [organism=migratory locust] gregarious-read-0 solitary-read-1.
CACGTGGCATGCACCGATACGTAGACA
>lmi-piR-1711 [organism=migratory locust] gregarious-read-0 solitary-read-1.
TGGCATGCACCGATACGTAGACAGG
>lmi-piR-1712 [organism=migratory locust] gregarious-read-0 solitary-read-1.
TACATCCTTTTGAATCTGCTTACTATAT
>lmi-piR-1713 [organism=migratory locust] gregarious-read-0 solitary-read-1.
AACCTGCGGAACAGGTGGCAATTCATGAT
>lmi-piR-1714 [organism=migratory locust] gregarious-read-0 solitary-read-1.
AGGATGACAGGCGTACGCTGGAGGAC
>lmi-piR-1715 [organism=migratory locust] gregarious-read-0 solitary-read-1.
GGTTCAGGGATTCAGGACTGGAGCAGA
>lmi-piR-1716 [organism=migratory locust] gregarious-read-0 solitary-read-1.
ATAGATTAAAACTTGGTGCGTGATGG
>lmi-piR-1717 [organism=migratory locust] gregarious-read-0 solitary-read-1.
TCTGAAAGCATTTGTCTGGAGTGTAGC
>lmi-piR-1718 [organism=migratory locust] gregarious-read-0 solitary-read-1.
TTATATAGATAGAAAATAATAGCGGTCC
>lmi-piR-1719 [organism=migratory locust] gregarious-read-0 solitary-read-1.
TTCCATTTCATATCGCTCTGCAATGTT
>lmi-piR-1720 [organism=migratory locust] gregarious-read-0 solitary-read-1.
GTGGAACGTGAAGATTGGAAGCTG
>lmi-piR-1721 [organism=migratory locust] gregarious-read-0 solitary-read-1.
TGTGGAACGTGAAGATTGGAAGCT
>lmi-piR-1722 [organism=migratory locust] gregarious-read-0 solitary-read-1.
GTGGAACGTGAAGATTGGAAGCTGGATAC
>lmi-piR-1723 [organism=migratory locust] gregarious-read-0 solitary-read-1.
CAGTTGTAAATTGTCGTAGCTGTG
>lmi-piR-1724 [organism=migratory locust] gregarious-read-0 solitary-read-1.
TAAAAATATCACTCTTTATATCCTGCATG
>lmi-piR-1725 [organism=migratory locust] gregarious-read-0 solitary-read-1.
ACTTCTGTAGTCTTCTGTCAGCAAGA
>lmi-piR-1726 [organism=migratory locust] gregarious-read-0 solitary-read-1.
AGCAATACTCAAGACGTGGTCGTACAAGC
>lmi-piR-1727 [organism=migratory locust] gregarious-read-0 solitary-read-1.
TATCTACTAACCTCACAAATTTCA
>lmi-piR-1728 [organism=migratory locust] gregarious-read-0 solitary-read-1.
CAGCAGGCCAAGGACGCCAATGCTCG
>lmi-piR-1729 [organism=migratory locust] gregarious-read-0 solitary-read-1.
TGTCATCAAATTTAAACCGGAGTGCGTG
>lmi-piR-1730 [organism=migratory locust] gregarious-read-0 solitary-read-1.
CAATATTCGATGTTAACAAATTTCTCTT
>lmi-piR-1731 [organism=migratory locust] gregarious-read-0 solitary-read-1.
CTAGGGTAATGGAGTGCAGTCTAAGAA
>lmi-piR-1732 [organism=migratory locust] gregarious-read-0 solitary-read-1.
CGCAGGAGCATAGCGGTGCAGGTTCGG
>lmi-piR-1733 [organism=migratory locust] gregarious-read-0 solitary-read-1.
ACCATTCTGAGTTCCAAGCCATAGATA
>lmi-piR-1734 [organism=migratory locust] gregarious-read-0 solitary-read-1.
TTGATGCAGCTCTCCACGCTACCCTGTC
>lmi-piR-1735 [organism=migratory locust] gregarious-read-0 solitary-read-1.
TGTCCAGAGAACTGAGGCAAAGATGTT
>lmi-piR-1736 [organism=migratory locust] gregarious-read-0 solitary-read-1.
TTTTGTAGTTCTGTTGCATCTTTTAAGG
>lmi-piR-1737 [organism=migratory locust] gregarious-read-0 solitary-read-1.
TTACATTTTTCTAGCTTAAGAGACATC
>lmi-piR-1738 [organism=migratory locust] gregarious-read-0 solitary-read-1.
GCGGTAACATCGCTCAGCAGCTCCTAT
>lmi-piR-1739 [organism=migratory locust] gregarious-read-0 solitary-read-1.
CGCGCTATTAGAGAATGGAACGGT
>lmi-piR-1740 [organism=migratory locust] gregarious-read-0 solitary-read-1.
GCGCGCTATTAGAGAATGGAACGGTAGAG
>lmi-piR-1741 [organism=migratory locust] gregarious-read-0 solitary-read-1.
TCAACAAAAAGAGATCCGGAGACGTCGGC
>lmi-piR-1742 [organism=migratory locust] gregarious-read-0 solitary-read-1.
TCAACAAAAAGAGATCCGGAGACGTCGG
>lmi-piR-1743 [organism=migratory locust] gregarious-read-0 solitary-read-1.
GTCAACAAAAAGAGATCCGGAGACGTC
>lmi-piR-1744 [organism=migratory locust] gregarious-read-0 solitary-read-1.
AACAAATCTAGCTGCTCGCCTCTGAAC
>lmi-piR-1745 [organism=migratory locust] gregarious-read-0 solitary-read-1.
TGAGACTTGAATGTTCGAACGAAACGTT
>lmi-piR-1746 [organism=migratory locust] gregarious-read-0 solitary-read-1.
ACCGATCCGCAACCGAGCCAGGATGAC
>lmi-piR-1747 [organism=migratory locust] gregarious-read-0 solitary-read-1.
TGCCTCTGAGAGCTCCAAGCTATAGTAGC
>lmi-piR-1748 [organism=migratory locust] gregarious-read-0 solitary-read-1.
TTCTAGCAGCACAGGTAGAGTATCCCGT
>lmi-piR-1749 [organism=migratory locust] gregarious-read-0 solitary-read-1.
TGAACACTCGCCGTCGAGAACAACGTAC
>lmi-piR-1750 [organism=migratory locust] gregarious-read-0 solitary-read-1.
CCAGCCAAGAACATAGATTCGCTA
>lmi-piR-1751 [organism=migratory locust] gregarious-read-0 solitary-read-1.
TGAAACATTTGAACACAGTGCCATTTGGC
>lmi-piR-1752 [organism=migratory locust] gregarious-read-0 solitary-read-1.
AAGGTGCGTAAAGCACGGCGCCGG
>lmi-piR-1753 [organism=migratory locust] gregarious-read-0 solitary-read-1.
TATCTTGTCTTTGTGATCTTTACGCGA
>lmi-piR-1754 [organism=migratory locust] gregarious-read-0 solitary-read-1.
ATGATTAATAAATGCAACCTGCGGAAC
>lmi-piR-1755 [organism=migratory locust] gregarious-read-0 solitary-read-1.
TAAAACAAAACGAGCTGCCCTTCT
>lmi-piR-1756 [organism=migratory locust] gregarious-read-0 solitary-read-1.
TAACATTGATGCCTCGTCTGATGTTA
>lmi-piR-1757 [organism=migratory locust] gregarious-read-0 solitary-read-1.
TATGGGAATAAGTGTGTGTTGTGTCTG
>lmi-piR-1758 [organism=migratory locust] gregarious-read-0 solitary-read-1.
TATATGGGAATAAGTGTGTGTTGTGTCT
>lmi-piR-1759 [organism=migratory locust] gregarious-read-0 solitary-read-1.
TCCAGTATTTTAAGATCATAGTTGGCC
>lmi-piR-1760 [organism=migratory locust] gregarious-read-0 solitary-read-1.
GGTGAATGAGGAGGTGCAGGATCT
>lmi-piR-1761 [organism=migratory locust] gregarious-read-0 solitary-read-1.
TACAGTCAGTTACAGACGACACCCTCCC
>lmi-piR-1762 [organism=migratory locust] gregarious-read-0 solitary-read-1.
ACGACGCGACAGCATCAAGAAGCTCACTAC
>lmi-piR-1763 [organism=migratory locust] gregarious-read-0 solitary-read-1.
TACGAGCACGAAGAGTCTCTACATTTGGT
>lmi-piR-1764 [organism=migratory locust] gregarious-read-0 solitary-read-1.
TGTAAAGGCACTGGCTACACTTTGACTCA
>lmi-piR-1765 [organism=migratory locust] gregarious-read-0 solitary-read-1.
TGTAAAGGCACTGGCTACACTTTG
>lmi-piR-1766 [organism=migratory locust] gregarious-read-0 solitary-read-1.
TGTCGACGAAAACCGCATTGGATA
>lmi-piR-1767 [organism=migratory locust] gregarious-read-0 solitary-read-1.
ACTGTCAGAACATCAACAAGAGGCTAA
>lmi-piR-1768 [organism=migratory locust] gregarious-read-0 solitary-read-1.
GGTATACAAAACGGCCTGGTGGAG
>lmi-piR-1769 [organism=migratory locust] gregarious-read-0 solitary-read-1.
AGCTGTCGTTGAGTTCATGGCAATCACA
>lmi-piR-1770 [organism=migratory locust] gregarious-read-0 solitary-read-1.
TTGTACTAGAAGCTGTCGTTGAGTTC
>lmi-piR-1771 [organism=migratory locust] gregarious-read-0 solitary-read-1.
GAGAGAATATGCTGAAGGGCTAGTTCCCA
>lmi-piR-1772 [organism=migratory locust] gregarious-read-0 solitary-read-1.
GTGAGCAGAGAAGAAAAGAACAGC
>lmi-piR-1773 [organism=migratory locust] gregarious-read-0 solitary-read-1.
CTGAGGAGTGCATATTGCGAGGTCTAT
>lmi-piR-1774 [organism=migratory locust] gregarious-read-0 solitary-read-1.
TCATGGTCTGCACGGCCACTACGGTCGGGG
>lmi-piR-1775 [organism=migratory locust] gregarious-read-0 solitary-read-1.
CTGTGTAGAGACAGGAATTAGTGATCAT
>lmi-piR-1776 [organism=migratory locust] gregarious-read-0 solitary-read-1.
TAGAAAGTTGTTCATAATGAAGGTCGA
>lmi-piR-1777 [organism=migratory locust] gregarious-read-0 solitary-read-1.
TGCTGTATTCGAACATTATGGGATTGT
>lmi-piR-1778 [organism=migratory locust] gregarious-read-0 solitary-read-1.
TGAAAACGCGTAGCGCCATACGAACCGA
>lmi-piR-1779 [organism=migratory locust] gregarious-read-0 solitary-read-1.
TGAAAACGCGTAGCGCCATACGAACCGAC
>lmi-piR-1780 [organism=migratory locust] gregarious-read-0 solitary-read-1.
GTGATCTTTACGCGAAATGTAAGT
>lmi-piR-1781 [organism=migratory locust] gregarious-read-0 solitary-read-1.
TGTGATCTTTACGCGAAATGTAAGTAGG
>lmi-piR-1782 [organism=migratory locust] gregarious-read-0 solitary-read-1.
AACCTCTGTGAGGTAGTCGACCTGAC
>lmi-piR-1783 [organism=migratory locust] gregarious-read-0 solitary-read-1.
TTCACCGTAAGGTGCGTGGCGGAGGGT
>lmi-piR-1784 [organism=migratory locust] gregarious-read-0 solitary-read-1.
GAGAGATAGGGTAGTGAAGGCAGCA
>lmi-piR-1785 [organism=migratory locust] gregarious-read-0 solitary-read-1.
TTGGTCAAGAGAAGAGCTGATGGCACCC
>lmi-piR-1786 [organism=migratory locust] gregarious-read-0 solitary-read-1.
TTGGTCAAGAGAAGAGCTGATGGCA
>lmi-piR-1787 [organism=migratory locust] gregarious-read-0 solitary-read-1.
TAGCATCACCAACATAAAGTAGCTGTCT
>lmi-piR-1788 [organism=migratory locust] gregarious-read-0 solitary-read-1.
TGTCATCAAATTTGAACCGAAGTGCGAG
>lmi-piR-1789 [organism=migratory locust] gregarious-read-0 solitary-read-1.
TCCGAACAGATGGCATAGAAAGGTTGGC
>lmi-piR-1790 [organism=migratory locust] gregarious-read-0 solitary-read-1.
CGTACGTAACTGACAGCGATCTCCAAA
>lmi-piR-1791 [organism=migratory locust] gregarious-read-0 solitary-read-1.
TTATGATGTGAAGTAACATATTGACAA
>lmi-piR-1792 [organism=migratory locust] gregarious-read-0 solitary-read-1.
TAAAGCCAAAAGGGTCAGAACTTCGGTT
>lmi-piR-1793 [organism=migratory locust] gregarious-read-0 solitary-read-1.
CTGGGAGATGGGATGTAGGTAGTT
>lmi-piR-1794 [organism=migratory locust] gregarious-read-0 solitary-read-1.
CACTCGCGCATTGGTCGAACCTACCGGTA
>lmi-piR-1795 [organism=migratory locust] gregarious-read-0 solitary-read-1.
CAACCTACATCTATCTGAATCTGC
>lmi-piR-1796 [organism=migratory locust] gregarious-read-0 solitary-read-1.
ACAACAAAGCGTACGTAACTGACAGCG
>lmi-piR-1797 [organism=migratory locust] gregarious-read-0 solitary-read-1.
AGAAGTAGAATTCCATAACAGATGCTA
>lmi-piR-1798 [organism=migratory locust] gregarious-read-0 solitary-read-1.
GAGATCCGGAGACGTCGGCTGAAAGGCA
>lmi-piR-1799 [organism=migratory locust] gregarious-read-0 solitary-read-1.
TCGAAGAACACGGCTACTGTTTGA
>lmi-piR-1800 [organism=migratory locust] gregarious-read-0 solitary-read-1.
TCAAAGTTAACACGGACTTCGGGGC
>lmi-piR-1801 [organism=migratory locust] gregarious-read-0 solitary-read-1.
TCAGTGTAAATGAACAAATTGTCA
>lmi-piR-1802 [organism=migratory locust] gregarious-read-0 solitary-read-1.
TCTTTTCAATCACGCACAGTCTCGGGA
>lmi-piR-1803 [organism=migratory locust] gregarious-read-0 solitary-read-1.
TACTCACAACTGTCCTTACATGCTCGTT
>lmi-piR-1804 [organism=migratory locust] gregarious-read-0 solitary-read-1.
CACGCAGTTTGGTCCGATAGAATTACA
>lmi-piR-1805 [organism=migratory locust] gregarious-read-0 solitary-read-1.
TGCCATTCTGCATTTTATATCCTCTG
>lmi-piR-1806 [organism=migratory locust] gregarious-read-0 solitary-read-1.
TCGACTGAACAATGGCCTGGTAAAG
>lmi-piR-1807 [organism=migratory locust] gregarious-read-0 solitary-read-1.
TTCGACTGAACAATGGCCTGGTAAAGG
>lmi-piR-1808 [organism=migratory locust] gregarious-read-0 solitary-read-1.
TTTCCGTGACACTCGCGCATTGGTCGA
>lmi-piR-1809 [organism=migratory locust] gregarious-read-0 solitary-read-1.
TGTTAAGGCACTGATTGTACTAGAAG
>lmi-piR-1810 [organism=migratory locust] gregarious-read-0 solitary-read-1.
TGATGTTAAGGCACTGATTGTACTAG
>lmi-piR-1811 [organism=migratory locust] gregarious-read-0 solitary-read-1.
TGATGTTAAGGCACTGATTGTACTAGA
>lmi-piR-1812 [organism=migratory locust] gregarious-read-0 solitary-read-1.
TGAAGGAATTAGATTAGGTAACGAA
>lmi-piR-1813 [organism=migratory locust] gregarious-read-0 solitary-read-1.
TTGAGTACGTGTCAGAAAGTGCATA
>lmi-piR-1814 [organism=migratory locust] gregarious-read-0 solitary-read-1.
TACCTTCCTTACGAAGACAGCTCTCCT
>lmi-piR-1815 [organism=migratory locust] gregarious-read-0 solitary-read-1.
CACACAAGCTGTCATATTTTGCAATACA
>lmi-piR-1816 [organism=migratory locust] gregarious-read-0 solitary-read-1.
ATATAGAGGGGCTCTACAAAGGAA
>lmi-piR-1817 [organism=migratory locust] gregarious-read-0 solitary-read-1.
TTTCGTATTGTCACGATACAGGGGAGAC
>lmi-piR-1818 [organism=migratory locust] gregarious-read-0 solitary-read-1.
TGCGGAGGCAAAGAAAGAGGTGAA
>lmi-piR-1819 [organism=migratory locust] gregarious-read-0 solitary-read-1.
ACAAGATAGACACACGTGGAGAAATATA
>lmi-piR-1820 [organism=migratory locust] gregarious-read-0 solitary-read-1.
CTGGTGAACACCAAGAACAAGCTGGAG
>lmi-piR-1821 [organism=migratory locust] gregarious-read-0 solitary-read-1.
CACAGAAACGTCACAGTAGTTCCGCTC
>lmi-piR-1822 [organism=migratory locust] gregarious-read-0 solitary-read-1.
ATGGTGATATGGAGCAAAGGGAGA
